# Supplementary material for: Naked mole-rats have distinctive cardiometabolic and genetic adaptations to their underground low-oxygen lifestyles
Source: Nat Commun. 2024 Mar 27;15:2204. doi: 10.1038/s41467-024-46470-x (PMC10973426; doi:10.1038/s41467-024-46470-x)
Supplement: Supplementary file 4 — Supplementary Data 1 [file 41467_2024_46470_MOESM4_ESM.xlsx]

## Sheet: Top 30 genes ranked descending
BL6 mouse	Cape dune mole-rat (B. suillus)	Cape mole-rat (G. capensis)	Damaraland mole-rat (F. damarensis)	Common mole-rat (C. h. hottentotus)	Mahali mole-rat (C. h. mahali)	Natal mole-rat (C. h. natalensis)	Highveld mole-rat (C. h. pretoriae)	Hottentot golden mole (Amblysomus hottentotus)	Naked mole-rat (H. glaber)
'Hba-a1'	XP_004843864.1//myosin regulatory light chain 2, ventricular/cardiac muscle isoform isoform X1 [Heterocephalus glaber]	XP_004843864.1//myosin regulatory light chain 2, ventricular/cardiac muscle isoform isoform X1 [Heterocephalus glaber]	XP_004843864.1//myosin regulatory light chain 2, ventricular/cardiac muscle isoform isoform X1 [Heterocephalus glaber]	XP_004843864.1//myosin regulatory light chain 2, ventricular/cardiac muscle isoform isoform X1 [Heterocephalus glaber]	XP_004843864.1//myosin regulatory light chain 2, ventricular/cardiac muscle isoform isoform X1 [Heterocephalus glaber]	XP_004843864.1//myosin regulatory light chain 2, ventricular/cardiac muscle isoform isoform X1 [Heterocephalus glaber]	XP_030247905.1//actin, alpha cardiac muscle 1 [Sparus aurata];KAF5173822.1//hypothetical protein HST_G00020380 [Hippoglossus stenolepis]	XP_025774303.1//tropomyosin alpha-1 chain isoform X4 [Puma concolor];NP_001099158.1//tropomyosin alpha-1 chain [Oryctolagus cuniculus];KAF3830583.1//hypothetical protein GH733_004402 [Mirounga leonina];XP_004274755.1//tropomyosin alpha-1 chain isoform X24 [Orcinus orca];XP_035564483.1//tropomyosin alpha-1 chain isoform X4 [Canis lupus dingo];XP_011361681.1//tropomyosin alpha-1 chain isoform X2 [P…	YP_004222621.1//NADH dehydrogenase subunit 4 [Heterocephalus glaber];YP_004222614.1//cytochrome c oxidase subunit I [Heterocephalus glaber]
'Myl2'	XP_004646724.1//myosin-7 [Octodon degus];XP_020037197.1//myosin-7 [Castor canadensis];XP_030174593.1//myosin-7 isoform X2 [Lynx canadensis];VFV17657.1//heavy chain cardiac [Lynx pardinus];XP_002753688.1//myosin-7 [Callithrix jacchus];NP_777152.1//myosin-7 [Bos taurus];XP_015862442.1//PREDICTED: myosin-7 [Peromyscus maniculatus bairdii];KFO27502.1//Myosin-6 [Fukomys damarensis];XP_024853058.1//myo…	XP_030247905.1//actin, alpha cardiac muscle 1 [Sparus aurata];KAF5173822.1//hypothetical protein HST_G00020380 [Hippoglossus stenolepis]	XP_030247905.1//actin, alpha cardiac muscle 1 [Sparus aurata];KAF5173822.1//hypothetical protein HST_G00020380 [Hippoglossus stenolepis]	XP_030247905.1//actin, alpha cardiac muscle 1 [Sparus aurata];KAF5173822.1//hypothetical protein HST_G00020380 [Hippoglossus stenolepis]	XP_030247905.1//actin, alpha cardiac muscle 1 [Sparus aurata];KAF5173822.1//hypothetical protein HST_G00020380 [Hippoglossus stenolepis]	XP_030247905.1//actin, alpha cardiac muscle 1 [Sparus aurata];KAF5173822.1//hypothetical protein HST_G00020380 [Hippoglossus stenolepis]	XP_004843864.1//myosin regulatory light chain 2, ventricular/cardiac muscle isoform isoform X1 [Heterocephalus glaber]	XP_004873771.1//hemoglobin subunit alpha [Heterocephalus glaber]	YP_009466906.1//cytochrome c oxidase subunit III [Hsunycteris thomasi]
'Mb'	XP_030247905.1//actin, alpha cardiac muscle 1 [Sparus aurata];KAF5173822.1//hypothetical protein HST_G00020380 [Hippoglossus stenolepis]	XP_004646724.1//myosin-7 [Octodon degus];XP_020037197.1//myosin-7 [Castor canadensis];XP_030174593.1//myosin-7 isoform X2 [Lynx canadensis];VFV17657.1//heavy chain cardiac [Lynx pardinus];XP_002753688.1//myosin-7 [Callithrix jacchus];NP_777152.1//myosin-7 [Bos taurus];XP_015862442.1//PREDICTED: myosin-7 [Peromyscus maniculatus bairdii];KFO27502.1//Myosin-6 [Fukomys damarensis];XP_024853058.1//myo…	XP_004646724.1//myosin-7 [Octodon degus];XP_020037197.1//myosin-7 [Castor canadensis];XP_030174593.1//myosin-7 isoform X2 [Lynx canadensis];VFV17657.1//heavy chain cardiac [Lynx pardinus];XP_002753688.1//myosin-7 [Callithrix jacchus];NP_777152.1//myosin-7 [Bos taurus];XP_015862442.1//PREDICTED: myosin-7 [Peromyscus maniculatus bairdii];KFO27502.1//Myosin-6 [Fukomys damarensis];XP_024853058.1//myo…	XP_004646724.1//myosin-7 [Octodon degus];XP_020037197.1//myosin-7 [Castor canadensis];XP_030174593.1//myosin-7 isoform X2 [Lynx canadensis];VFV17657.1//heavy chain cardiac [Lynx pardinus];XP_002753688.1//myosin-7 [Callithrix jacchus];NP_777152.1//myosin-7 [Bos taurus];XP_015862442.1//PREDICTED: myosin-7 [Peromyscus maniculatus bairdii];KFO27502.1//Myosin-6 [Fukomys damarensis];XP_024853058.1//myo…	XP_025774303.1//tropomyosin alpha-1 chain isoform X4 [Puma concolor];NP_001099158.1//tropomyosin alpha-1 chain [Oryctolagus cuniculus];KAF3830583.1//hypothetical protein GH733_004402 [Mirounga leonina];XP_004274755.1//tropomyosin alpha-1 chain isoform X24 [Orcinus orca];XP_035564483.1//tropomyosin alpha-1 chain isoform X4 [Canis lupus dingo];XP_011361681.1//tropomyosin alpha-1 chain isoform X2 [P…	XP_004646724.1//myosin-7 [Octodon degus];XP_020037197.1//myosin-7 [Castor canadensis];XP_030174593.1//myosin-7 isoform X2 [Lynx canadensis];VFV17657.1//heavy chain cardiac [Lynx pardinus];XP_002753688.1//myosin-7 [Callithrix jacchus];NP_777152.1//myosin-7 [Bos taurus];XP_015862442.1//PREDICTED: myosin-7 [Peromyscus maniculatus bairdii];KFO27502.1//Myosin-6 [Fukomys damarensis];XP_024853058.1//myo…	XP_004646724.1//myosin-7 [Octodon degus];XP_020037197.1//myosin-7 [Castor canadensis];XP_030174593.1//myosin-7 isoform X2 [Lynx canadensis];VFV17657.1//heavy chain cardiac [Lynx pardinus];XP_002753688.1//myosin-7 [Callithrix jacchus];NP_777152.1//myosin-7 [Bos taurus];XP_015862442.1//PREDICTED: myosin-7 [Peromyscus maniculatus bairdii];KFO27502.1//Myosin-6 [Fukomys damarensis];XP_024853058.1//myo…	XP_004843864.1//myosin regulatory light chain 2, ventricular/cardiac muscle isoform isoform X1 [Heterocephalus glaber]	YP_004222615.1//cytochrome c oxidase subunit II [Heterocephalus glaber]
'Hbb-b1'	XP_025774303.1//tropomyosin alpha-1 chain isoform X4 [Puma concolor];NP_001099158.1//tropomyosin alpha-1 chain [Oryctolagus cuniculus];KAF3830583.1//hypothetical protein GH733_004402 [Mirounga leonina];XP_004274755.1//tropomyosin alpha-1 chain isoform X24 [Orcinus orca];XP_035564483.1//tropomyosin alpha-1 chain isoform X4 [Canis lupus dingo];XP_011361681.1//tropomyosin alpha-1 chain isoform X2 [P…	XP_025774303.1//tropomyosin alpha-1 chain isoform X4 [Puma concolor];NP_001099158.1//tropomyosin alpha-1 chain [Oryctolagus cuniculus];KAF3830583.1//hypothetical protein GH733_004402 [Mirounga leonina];XP_004274755.1//tropomyosin alpha-1 chain isoform X24 [Orcinus orca];XP_035564483.1//tropomyosin alpha-1 chain isoform X4 [Canis lupus dingo];XP_011361681.1//tropomyosin alpha-1 chain isoform X2 [P…	XP_025774303.1//tropomyosin alpha-1 chain isoform X4 [Puma concolor];NP_001099158.1//tropomyosin alpha-1 chain [Oryctolagus cuniculus];KAF3830583.1//hypothetical protein GH733_004402 [Mirounga leonina];XP_004274755.1//tropomyosin alpha-1 chain isoform X24 [Orcinus orca];XP_035564483.1//tropomyosin alpha-1 chain isoform X4 [Canis lupus dingo];XP_011361681.1//tropomyosin alpha-1 chain isoform X2 [P…	XP_004873771.1//hemoglobin subunit alpha [Heterocephalus glaber]	XP_004646724.1//myosin-7 [Octodon degus];XP_020037197.1//myosin-7 [Castor canadensis];XP_030174593.1//myosin-7 isoform X2 [Lynx canadensis];VFV17657.1//heavy chain cardiac [Lynx pardinus];XP_002753688.1//myosin-7 [Callithrix jacchus];NP_777152.1//myosin-7 [Bos taurus];XP_015862442.1//PREDICTED: myosin-7 [Peromyscus maniculatus bairdii];KFO27502.1//Myosin-6 [Fukomys damarensis];XP_024853058.1//myo…	XP_032979960.1//cytochrome c oxidase subunit NDUFA4-like [Rhinolophus ferrumequinum]	XP_025774303.1//tropomyosin alpha-1 chain isoform X4 [Puma concolor];NP_001099158.1//tropomyosin alpha-1 chain [Oryctolagus cuniculus];KAF3830583.1//hypothetical protein GH733_004402 [Mirounga leonina];XP_004274755.1//tropomyosin alpha-1 chain isoform X24 [Orcinus orca];XP_035564483.1//tropomyosin alpha-1 chain isoform X4 [Canis lupus dingo];XP_011361681.1//tropomyosin alpha-1 chain isoform X2 [P…	XP_030247905.1//actin, alpha cardiac muscle 1 [Sparus aurata];KAF5173822.1//hypothetical protein HST_G00020380 [Hippoglossus stenolepis]	YP_004222613.1//NADH dehydrogenase subunit 2 [Heterocephalus glaber]
'Actc1'	XP_005375227.1//PREDICTED: troponin T, cardiac muscle isoform X1 [Chinchilla lanigera];XP_007939301.1//PREDICTED: troponin T, cardiac muscle isoform X2 [Orycteropus afer afer];XP_012934093.1//troponin T, cardiac muscle isoform X7 [Heterocephalus glaber];XP_013377666.1//PREDICTED: troponin T, cardiac muscle isoform X7 [Chinchilla lanigera];XP_023563650.1//troponin T, cardiac muscle isoform X1 [Oct…	XP_005375227.1//PREDICTED: troponin T, cardiac muscle isoform X1 [Chinchilla lanigera];XP_007939301.1//PREDICTED: troponin T, cardiac muscle isoform X2 [Orycteropus afer afer];XP_012934093.1//troponin T, cardiac muscle isoform X7 [Heterocephalus glaber];XP_013377666.1//PREDICTED: troponin T, cardiac muscle isoform X7 [Chinchilla lanigera];XP_023563650.1//troponin T, cardiac muscle isoform X1 [Oct…	XP_005375227.1//PREDICTED: troponin T, cardiac muscle isoform X1 [Chinchilla lanigera];XP_007939301.1//PREDICTED: troponin T, cardiac muscle isoform X2 [Orycteropus afer afer];XP_012934093.1//troponin T, cardiac muscle isoform X7 [Heterocephalus glaber];XP_013377666.1//PREDICTED: troponin T, cardiac muscle isoform X7 [Chinchilla lanigera];XP_023563650.1//troponin T, cardiac muscle isoform X1 [Oct…	XP_025774303.1//tropomyosin alpha-1 chain isoform X4 [Puma concolor];NP_001099158.1//tropomyosin alpha-1 chain [Oryctolagus cuniculus];KAF3830583.1//hypothetical protein GH733_004402 [Mirounga leonina];XP_004274755.1//tropomyosin alpha-1 chain isoform X24 [Orcinus orca];XP_035564483.1//tropomyosin alpha-1 chain isoform X4 [Canis lupus dingo];XP_011361681.1//tropomyosin alpha-1 chain isoform X2 [P…	XP_005375227.1//PREDICTED: troponin T, cardiac muscle isoform X1 [Chinchilla lanigera];XP_007939301.1//PREDICTED: troponin T, cardiac muscle isoform X2 [Orycteropus afer afer];XP_012934093.1//troponin T, cardiac muscle isoform X7 [Heterocephalus glaber];XP_013377666.1//PREDICTED: troponin T, cardiac muscle isoform X7 [Chinchilla lanigera];XP_023563650.1//troponin T, cardiac muscle isoform X1 [Oct…	XP_025774303.1//tropomyosin alpha-1 chain isoform X4 [Puma concolor];NP_001099158.1//tropomyosin alpha-1 chain [Oryctolagus cuniculus];KAF3830583.1//hypothetical protein GH733_004402 [Mirounga leonina];XP_004274755.1//tropomyosin alpha-1 chain isoform X24 [Orcinus orca];XP_035564483.1//tropomyosin alpha-1 chain isoform X4 [Canis lupus dingo];XP_011361681.1//tropomyosin alpha-1 chain isoform X2 [P…	XP_005375227.1//PREDICTED: troponin T, cardiac muscle isoform X1 [Chinchilla lanigera];XP_007939301.1//PREDICTED: troponin T, cardiac muscle isoform X2 [Orycteropus afer afer];XP_012934093.1//troponin T, cardiac muscle isoform X7 [Heterocephalus glaber];XP_013377666.1//PREDICTED: troponin T, cardiac muscle isoform X7 [Chinchilla lanigera];XP_023563650.1//troponin T, cardiac muscle isoform X1 [Oct…	XP_032480479.1//LOW QUALITY PROTEIN: elongation factor 1-alpha 1-like [Phocoena sinus]	QJS38646.1//cytochrome b, partial [Heterocephalus glaber]
'Tpm1'	XP_011855590.1//PREDICTED: ADP/ATP translocase 1 [Mandrillus leucophaeus]	XP_034406935.1//polyubiquitin-B isoform X2 [Cyclopterus lumpus];NP_001166536.1//polyubiquitin-B [Cavia porcellus];XP_007489695.1//PREDICTED: polyubiquitin-C isoform X1 [Monodelphis domestica];XP_026988748.1//LOW QUALITY PROTEIN: polyubiquitin-C-like [Tachysurus fulvidraco];XP_032953835.1//polyubiquitin-C [Rhinolophus ferrumequinum];XP_002723083.3//PREDICTED: polyubiquitin-B [Oryctolagus cuniculus…	XP_011855590.1//PREDICTED: ADP/ATP translocase 1 [Mandrillus leucophaeus]	XP_005375227.1//PREDICTED: troponin T, cardiac muscle isoform X1 [Chinchilla lanigera];XP_007939301.1//PREDICTED: troponin T, cardiac muscle isoform X2 [Orycteropus afer afer];XP_012934093.1//troponin T, cardiac muscle isoform X7 [Heterocephalus glaber];XP_013377666.1//PREDICTED: troponin T, cardiac muscle isoform X7 [Chinchilla lanigera];XP_023563650.1//troponin T, cardiac muscle isoform X1 [Oct…	XP_005329666.1//sarcoplasmic/endoplasmic reticulum calcium ATPase 2 [Ictidomys tridecemlineatus];KFO23556.1//Sarcoplasmic/endoplasmic reticulum calcium ATPase 2 [Fukomys damarensis];XP_023576258.1//sarcoplasmic/endoplasmic reticulum calcium ATPase 2 isoform X1 [Octodon degus]	XP_005375227.1//PREDICTED: troponin T, cardiac muscle isoform X1 [Chinchilla lanigera];XP_007939301.1//PREDICTED: troponin T, cardiac muscle isoform X2 [Orycteropus afer afer];XP_012934093.1//troponin T, cardiac muscle isoform X7 [Heterocephalus glaber];XP_013377666.1//PREDICTED: troponin T, cardiac muscle isoform X7 [Chinchilla lanigera];XP_023563650.1//troponin T, cardiac muscle isoform X1 [Oct…	XP_006868869.1//PREDICTED: myosin light chain 3 [Chrysochloris asiatica];XP_010622652.1//myosin light chain 3 isoform X1 [Fukomys damarensis]	XP_004646724.1//myosin-7 [Octodon degus];XP_020037197.1//myosin-7 [Castor canadensis];XP_030174593.1//myosin-7 isoform X2 [Lynx canadensis];VFV17657.1//heavy chain cardiac [Lynx pardinus];XP_002753688.1//myosin-7 [Callithrix jacchus];NP_777152.1//myosin-7 [Bos taurus];XP_015862442.1//PREDICTED: myosin-7 [Peromyscus maniculatus bairdii];KFO27502.1//Myosin-6 [Fukomys damarensis];XP_024853058.1//myo…	YP_004222617.1//ATP synthase F0 subunit 6 [Heterocephalus glaber]
'Fabp3'	XP_004855141.1//ATP synthase subunit alpha, mitochondrial [Heterocephalus glaber];XP_007972341.1//PREDICTED: ATP synthase subunit alpha, mitochondrial [Chlorocebus sabaeus]	XP_006901290.1//PREDICTED: creatine kinase M-type [Elephantulus edwardii]	XP_032979960.1//cytochrome c oxidase subunit NDUFA4-like [Rhinolophus ferrumequinum]	XP_006868869.1//PREDICTED: myosin light chain 3 [Chrysochloris asiatica];XP_010622652.1//myosin light chain 3 isoform X1 [Fukomys damarensis]	XP_032979960.1//cytochrome c oxidase subunit NDUFA4-like [Rhinolophus ferrumequinum]	XP_006868869.1//PREDICTED: myosin light chain 3 [Chrysochloris asiatica];XP_010622652.1//myosin light chain 3 isoform X1 [Fukomys damarensis]	XP_011855590.1//PREDICTED: ADP/ATP translocase 1 [Mandrillus leucophaeus]	XP_011855590.1//PREDICTED: ADP/ATP translocase 1 [Mandrillus leucophaeus]	YP_004222612.1//NADH dehydrogenase subunit 1 [Heterocephalus glaber]
'Myl3'	KAF0873562.1//CRYAB protein, partial [Crocuta crocuta]	XP_006868869.1//PREDICTED: myosin light chain 3 [Chrysochloris asiatica];XP_010622652.1//myosin light chain 3 isoform X1 [Fukomys damarensis]	XP_006901290.1//PREDICTED: creatine kinase M-type [Elephantulus edwardii]	XP_005329666.1//sarcoplasmic/endoplasmic reticulum calcium ATPase 2 [Ictidomys tridecemlineatus];KFO23556.1//Sarcoplasmic/endoplasmic reticulum calcium ATPase 2 [Fukomys damarensis];XP_023576258.1//sarcoplasmic/endoplasmic reticulum calcium ATPase 2 isoform X1 [Octodon degus]	XP_006868869.1//PREDICTED: myosin light chain 3 [Chrysochloris asiatica];XP_010622652.1//myosin light chain 3 isoform X1 [Fukomys damarensis]	XP_005329666.1//sarcoplasmic/endoplasmic reticulum calcium ATPase 2 [Ictidomys tridecemlineatus];KFO23556.1//Sarcoplasmic/endoplasmic reticulum calcium ATPase 2 [Fukomys damarensis];XP_023576258.1//sarcoplasmic/endoplasmic reticulum calcium ATPase 2 isoform X1 [Octodon degus]	XP_005329666.1//sarcoplasmic/endoplasmic reticulum calcium ATPase 2 [Ictidomys tridecemlineatus];KFO23556.1//Sarcoplasmic/endoplasmic reticulum calcium ATPase 2 [Fukomys damarensis];XP_023576258.1//sarcoplasmic/endoplasmic reticulum calcium ATPase 2 isoform X1 [Octodon degus]	XP_005375227.1//PREDICTED: troponin T, cardiac muscle isoform X1 [Chinchilla lanigera];XP_007939301.1//PREDICTED: troponin T, cardiac muscle isoform X2 [Orycteropus afer afer];XP_012934093.1//troponin T, cardiac muscle isoform X7 [Heterocephalus glaber];XP_013377666.1//PREDICTED: troponin T, cardiac muscle isoform X7 [Chinchilla lanigera];XP_023563650.1//troponin T, cardiac muscle isoform X1 [Oct…	YP_004222621.1//NADH dehydrogenase subunit 4 [Heterocephalus glaber]
'Myh6'	XP_006901290.1//PREDICTED: creatine kinase M-type [Elephantulus edwardii]	XP_005329666.1//sarcoplasmic/endoplasmic reticulum calcium ATPase 2 [Ictidomys tridecemlineatus];KFO23556.1//Sarcoplasmic/endoplasmic reticulum calcium ATPase 2 [Fukomys damarensis];XP_023576258.1//sarcoplasmic/endoplasmic reticulum calcium ATPase 2 isoform X1 [Octodon degus]	XP_004855141.1//ATP synthase subunit alpha, mitochondrial [Heterocephalus glaber];XP_007972341.1//PREDICTED: ATP synthase subunit alpha, mitochondrial [Chlorocebus sabaeus]	XP_032979960.1//cytochrome c oxidase subunit NDUFA4-like [Rhinolophus ferrumequinum]	XP_011855590.1//PREDICTED: ADP/ATP translocase 1 [Mandrillus leucophaeus]	XP_011855590.1//PREDICTED: ADP/ATP translocase 1 [Mandrillus leucophaeus]	XP_032979960.1//cytochrome c oxidase subunit NDUFA4-like [Rhinolophus ferrumequinum]	KFP50091.1//Polyubiquitin-B, partial [Cathartes aura]	YP_009163378.1//NADH dehydrogenase subunit 5 [Fukomys damarensis]
'Tnnt2'	XP_006868869.1//PREDICTED: myosin light chain 3 [Chrysochloris asiatica];XP_010622652.1//myosin light chain 3 isoform X1 [Fukomys damarensis]	XP_011855590.1//PREDICTED: ADP/ATP translocase 1 [Mandrillus leucophaeus]	EHB00030.1//Myosin-6 [Heterocephalus glaber]	XP_011855590.1//PREDICTED: ADP/ATP translocase 1 [Mandrillus leucophaeus]	XP_004855141.1//ATP synthase subunit alpha, mitochondrial [Heterocephalus glaber];XP_007972341.1//PREDICTED: ATP synthase subunit alpha, mitochondrial [Chlorocebus sabaeus]	XP_004855141.1//ATP synthase subunit alpha, mitochondrial [Heterocephalus glaber];XP_007972341.1//PREDICTED: ATP synthase subunit alpha, mitochondrial [Chlorocebus sabaeus]	XP_004855141.1//ATP synthase subunit alpha, mitochondrial [Heterocephalus glaber];XP_007972341.1//PREDICTED: ATP synthase subunit alpha, mitochondrial [Chlorocebus sabaeus]	EHB14359.1//Hemoglobin subunit beta [Heterocephalus glaber]	YP_004222613.1//NADH dehydrogenase subunit 2 [Heterocephalus glaber]
'Nppa'	XP_034406935.1//polyubiquitin-B isoform X2 [Cyclopterus lumpus];NP_001166536.1//polyubiquitin-B [Cavia porcellus];XP_007489695.1//PREDICTED: polyubiquitin-C isoform X1 [Monodelphis domestica];XP_026988748.1//LOW QUALITY PROTEIN: polyubiquitin-C-like [Tachysurus fulvidraco];XP_032953835.1//polyubiquitin-C [Rhinolophus ferrumequinum];XP_002723083.3//PREDICTED: polyubiquitin-B [Oryctolagus cuniculus…	KAF0873562.1//CRYAB protein, partial [Crocuta crocuta]	XP_006868869.1//PREDICTED: myosin light chain 3 [Chrysochloris asiatica];XP_010622652.1//myosin light chain 3 isoform X1 [Fukomys damarensis]	XP_034406935.1//polyubiquitin-B isoform X2 [Cyclopterus lumpus];NP_001166536.1//polyubiquitin-B [Cavia porcellus];XP_007489695.1//PREDICTED: polyubiquitin-C isoform X1 [Monodelphis domestica];XP_026988748.1//LOW QUALITY PROTEIN: polyubiquitin-C-like [Tachysurus fulvidraco];XP_032953835.1//polyubiquitin-C [Rhinolophus ferrumequinum];XP_002723083.3//PREDICTED: polyubiquitin-B [Oryctolagus cuniculus…	NP_001297165.1//myoglobin [Heterocephalus glaber]	ERE71959.1//ATP synthase lipid-binding protein [Cricetulus griseus]	NP_001297165.1//myoglobin [Heterocephalus glaber]	XP_004844949.1//phosphate carrier protein, mitochondrial isoform X2 [Heterocephalus glaber];XP_033619388.1//phosphate carrier protein, mitochondrial [Fukomys damarensis];XP_004844948.1//phosphate carrier protein, mitochondrial isoform X1 [Heterocephalus glaber]	XP_004843864.1//myosin regulatory light chain 2, ventricular/cardiac muscle isoform isoform X1 [Heterocephalus glaber]
'Tnni3'	XP_004873771.1//hemoglobin subunit alpha [Heterocephalus glaber]	NP_001297165.1//myoglobin [Heterocephalus glaber]	XP_034406935.1//polyubiquitin-B isoform X2 [Cyclopterus lumpus];NP_001166536.1//polyubiquitin-B [Cavia porcellus];XP_007489695.1//PREDICTED: polyubiquitin-C isoform X1 [Monodelphis domestica];XP_026988748.1//LOW QUALITY PROTEIN: polyubiquitin-C-like [Tachysurus fulvidraco];XP_032953835.1//polyubiquitin-C [Rhinolophus ferrumequinum];XP_002723083.3//PREDICTED: polyubiquitin-B [Oryctolagus cuniculus…	XP_004855141.1//ATP synthase subunit alpha, mitochondrial [Heterocephalus glaber];XP_007972341.1//PREDICTED: ATP synthase subunit alpha, mitochondrial [Chlorocebus sabaeus]	XP_034406935.1//polyubiquitin-B isoform X2 [Cyclopterus lumpus];NP_001166536.1//polyubiquitin-B [Cavia porcellus];XP_007489695.1//PREDICTED: polyubiquitin-C isoform X1 [Monodelphis domestica];XP_026988748.1//LOW QUALITY PROTEIN: polyubiquitin-C-like [Tachysurus fulvidraco];XP_032953835.1//polyubiquitin-C [Rhinolophus ferrumequinum];XP_002723083.3//PREDICTED: polyubiquitin-B [Oryctolagus cuniculus…	XP_004844949.1//phosphate carrier protein, mitochondrial isoform X2 [Heterocephalus glaber];XP_033619388.1//phosphate carrier protein, mitochondrial [Fukomys damarensis];XP_004844948.1//phosphate carrier protein, mitochondrial isoform X1 [Heterocephalus glaber]	XP_034406935.1//polyubiquitin-B isoform X2 [Cyclopterus lumpus];NP_001166536.1//polyubiquitin-B [Cavia porcellus];XP_007489695.1//PREDICTED: polyubiquitin-C isoform X1 [Monodelphis domestica];XP_026988748.1//LOW QUALITY PROTEIN: polyubiquitin-C-like [Tachysurus fulvidraco];XP_032953835.1//polyubiquitin-C [Rhinolophus ferrumequinum];XP_002723083.3//PREDICTED: polyubiquitin-B [Oryctolagus cuniculus…	XP_034406935.1//polyubiquitin-B isoform X2 [Cyclopterus lumpus];NP_001166536.1//polyubiquitin-B [Cavia porcellus];XP_007489695.1//PREDICTED: polyubiquitin-C isoform X1 [Monodelphis domestica];XP_026988748.1//LOW QUALITY PROTEIN: polyubiquitin-C-like [Tachysurus fulvidraco];XP_032953835.1//polyubiquitin-C [Rhinolophus ferrumequinum];XP_002723083.3//PREDICTED: polyubiquitin-B [Oryctolagus cuniculus…	YP_004222619.1//NADH dehydrogenase subunit 3 [Heterocephalus glaber]
'Atp2a2'	XP_005329666.1//sarcoplasmic/endoplasmic reticulum calcium ATPase 2 [Ictidomys tridecemlineatus];KFO23556.1//Sarcoplasmic/endoplasmic reticulum calcium ATPase 2 [Fukomys damarensis];XP_023576258.1//sarcoplasmic/endoplasmic reticulum calcium ATPase 2 isoform X1 [Octodon degus]	XP_004855141.1//ATP synthase subunit alpha, mitochondrial [Heterocephalus glaber];XP_007972341.1//PREDICTED: ATP synthase subunit alpha, mitochondrial [Chlorocebus sabaeus]	XP_005329666.1//sarcoplasmic/endoplasmic reticulum calcium ATPase 2 [Ictidomys tridecemlineatus];KFO23556.1//Sarcoplasmic/endoplasmic reticulum calcium ATPase 2 [Fukomys damarensis];XP_023576258.1//sarcoplasmic/endoplasmic reticulum calcium ATPase 2 isoform X1 [Octodon degus]	XP_008059350.1//elongation factor 1-alpha 1 [Carlito syrichta];KAB0349701.1//hypothetical protein FD754_014558 [Muntiacus muntjak]	KAF0873562.1//CRYAB protein, partial [Crocuta crocuta]	NP_001166512.1//Y-box-binding protein 1 [Cavia porcellus];KAF4016993.1//hypothetical protein G4228_009323, partial [Cervus hanglu yarkandensis]	EHB00030.1//Myosin-6 [Heterocephalus glaber]	XP_035579630.1//60S ribosomal protein L23a-like [Zalophus californianus]	AST23944.1//NADH dehydrogenase subunit 1 [Proechimys semispinosus]
'Slc25a4'	XP_004844949.1//phosphate carrier protein, mitochondrial isoform X2 [Heterocephalus glaber];XP_033619388.1//phosphate carrier protein, mitochondrial [Fukomys damarensis];XP_004844948.1//phosphate carrier protein, mitochondrial isoform X1 [Heterocephalus glaber]	XP_004844949.1//phosphate carrier protein, mitochondrial isoform X2 [Heterocephalus glaber];XP_033619388.1//phosphate carrier protein, mitochondrial [Fukomys damarensis];XP_004844948.1//phosphate carrier protein, mitochondrial isoform X1 [Heterocephalus glaber]	ERE71959.1//ATP synthase lipid-binding protein [Cricetulus griseus]	NP_001166512.1//Y-box-binding protein 1 [Cavia porcellus];KAF4016993.1//hypothetical protein G4228_009323, partial [Cervus hanglu yarkandensis]	XP_004873771.1//hemoglobin subunit alpha [Heterocephalus glaber]	XP_034406935.1//polyubiquitin-B isoform X2 [Cyclopterus lumpus];NP_001166536.1//polyubiquitin-B [Cavia porcellus];XP_007489695.1//PREDICTED: polyubiquitin-C isoform X1 [Monodelphis domestica];XP_026988748.1//LOW QUALITY PROTEIN: polyubiquitin-C-like [Tachysurus fulvidraco];XP_032953835.1//polyubiquitin-C [Rhinolophus ferrumequinum];XP_002723083.3//PREDICTED: polyubiquitin-B [Oryctolagus cuniculus…	XP_004873771.1//hemoglobin subunit alpha [Heterocephalus glaber]	XP_008059350.1//elongation factor 1-alpha 1 [Carlito syrichta];KAB0349701.1//hypothetical protein FD754_014558 [Muntiacus muntjak]	XP_025774303.1//tropomyosin alpha-1 chain isoform X4 [Puma concolor];NP_001099158.1//tropomyosin alpha-1 chain [Oryctolagus cuniculus];KAF3830583.1//hypothetical protein GH733_004402 [Mirounga leonina];XP_004274755.1//tropomyosin alpha-1 chain isoform X24 [Orcinus orca];XP_035564483.1//tropomyosin alpha-1 chain isoform X4 [Canis lupus dingo];XP_011361681.1//tropomyosin alpha-1 chain isoform X2 [P…
'Gapdh'	ERE71959.1//ATP synthase lipid-binding protein [Cricetulus griseus]	XP_004873771.1//hemoglobin subunit alpha [Heterocephalus glaber]	KAF0873562.1//CRYAB protein, partial [Crocuta crocuta]	EHB00030.1//Myosin-6 [Heterocephalus glaber]	NP_001166512.1//Y-box-binding protein 1 [Cavia porcellus];KAF4016993.1//hypothetical protein G4228_009323, partial [Cervus hanglu yarkandensis]	EHB00030.1//Myosin-6 [Heterocephalus glaber]	NP_001166512.1//Y-box-binding protein 1 [Cavia porcellus];KAF4016993.1//hypothetical protein G4228_009323, partial [Cervus hanglu yarkandensis]	KAF1394767.1//hypothetical protein PFLUV_G00004570 [Perca fluviatilis];KAF6081807.1//hypothetical protein HJG60_008822 [Phyllostomus discolor];XP_025257367.1//actin, cytoplasmic 1 isoform X1 [Theropithecus gelada];XP_031194459.1//actin, cytoplasmic 1 [Mastomys coucha];KAF6081815.1//hypothetical protein HJG60_008822 [Phyllostomus discolor];KAF6447650.1//hypothetical protein HJG63_012046 [Rousettus…	YP_009163377.1//NADH dehydrogenase subunit 4 [Fukomys damarensis]
'Atp5b'	NP_001297165.1//myoglobin [Heterocephalus glaber]	ERE71959.1//ATP synthase lipid-binding protein [Cricetulus griseus]	NP_001166512.1//Y-box-binding protein 1 [Cavia porcellus];KAF4016993.1//hypothetical protein G4228_009323, partial [Cervus hanglu yarkandensis]	EHB14359.1//Hemoglobin subunit beta [Heterocephalus glaber]	XP_004844949.1//phosphate carrier protein, mitochondrial isoform X2 [Heterocephalus glaber];XP_033619388.1//phosphate carrier protein, mitochondrial [Fukomys damarensis];XP_004844948.1//phosphate carrier protein, mitochondrial isoform X1 [Heterocephalus glaber]	XP_006901290.1//PREDICTED: creatine kinase M-type [Elephantulus edwardii]	XP_008059350.1//elongation factor 1-alpha 1 [Carlito syrichta];KAB0349701.1//hypothetical protein FD754_014558 [Muntiacus muntjak]	XP_021520198.1//myosin-7 [Meriones unguiculatus]	XP_004646724.1//myosin-7 [Octodon degus];XP_020037197.1//myosin-7 [Castor canadensis];XP_030174593.1//myosin-7 isoform X2 [Lynx canadensis];VFV17657.1//heavy chain cardiac [Lynx pardinus];XP_002753688.1//myosin-7 [Callithrix jacchus];NP_777152.1//myosin-7 [Bos taurus];XP_015862442.1//PREDICTED: myosin-7 [Peromyscus maniculatus bairdii];KFO27502.1//Myosin-6 [Fukomys damarensis];XP_024853058.1//myo…
'Cox7a1'	XP_004864583.1//desmin [Heterocephalus glaber]	XP_004864583.1//desmin [Heterocephalus glaber]	XP_008059350.1//elongation factor 1-alpha 1 [Carlito syrichta];KAB0349701.1//hypothetical protein FD754_014558 [Muntiacus muntjak]	NP_001297165.1//myoglobin [Heterocephalus glaber]	XP_006901290.1//PREDICTED: creatine kinase M-type [Elephantulus edwardii]	XP_004861335.1//ATP synthase subunit beta, mitochondrial [Heterocephalus glaber]	XP_004845158.1//succinate dehydrogenase [ubiquinone] flavoprotein subunit, mitochondrial isoform X1 [Heterocephalus glaber];XP_012927837.1//succinate dehydrogenase [ubiquinone] flavoprotein subunit, mitochondrial isoform X2 [Heterocephalus glaber]	XP_023373503.1//myosin regulatory light chain 2, atrial isoform isoform X2 [Otolemur garnettii];XP_004839981.1//myosin regulatory light chain 2, atrial isoform isoform X1 [Heterocephalus glaber];XP_019482104.1//PREDICTED: myosin regulatory light chain 2, atrial isoform [Hipposideros armiger]	XP_030247905.1//actin, alpha cardiac muscle 1 [Sparus aurata];KAF5173822.1//hypothetical protein HST_G00020380 [Hippoglossus stenolepis]
'Atp5g3'	XP_012932531.1//cytochrome b-c1 complex subunit 7 [Heterocephalus glaber]	XP_006092295.1//40S ribosomal protein S2 [Myotis lucifugus];EHB14218.1//40S ribosomal protein S2 [Heterocephalus glaber];XP_004873734.1//40S ribosomal protein S2 isoform X1 [Heterocephalus glaber]	XP_004873771.1//hemoglobin subunit alpha [Heterocephalus glaber]	KAF0873562.1//CRYAB protein, partial [Crocuta crocuta]	XP_004845158.1//succinate dehydrogenase [ubiquinone] flavoprotein subunit, mitochondrial isoform X1 [Heterocephalus glaber];XP_012927837.1//succinate dehydrogenase [ubiquinone] flavoprotein subunit, mitochondrial isoform X2 [Heterocephalus glaber]	XP_004845158.1//succinate dehydrogenase [ubiquinone] flavoprotein subunit, mitochondrial isoform X1 [Heterocephalus glaber];XP_012927837.1//succinate dehydrogenase [ubiquinone] flavoprotein subunit, mitochondrial isoform X2 [Heterocephalus glaber]	XP_006901290.1//PREDICTED: creatine kinase M-type [Elephantulus edwardii]	KAF6480871.1//hypothetical protein HJG59_010665 [Molossus molossus]	XP_005375227.1//PREDICTED: troponin T, cardiac muscle isoform X1 [Chinchilla lanigera];XP_007939301.1//PREDICTED: troponin T, cardiac muscle isoform X2 [Orycteropus afer afer];XP_012934093.1//troponin T, cardiac muscle isoform X7 [Heterocephalus glaber];XP_013377666.1//PREDICTED: troponin T, cardiac muscle isoform X7 [Chinchilla lanigera];XP_023563650.1//troponin T, cardiac muscle isoform X1 [Oct…
'Tnnc1'	XP_008059350.1//elongation factor 1-alpha 1 [Carlito syrichta];KAB0349701.1//hypothetical protein FD754_014558 [Muntiacus muntjak]	XP_024840528.1//fructose-bisphosphate aldolase A isoform X2 [Bos taurus];AFG26286.1//aldolase class-1 protein [Apostichopus japonicus];XP_034526048.1//fructose-bisphosphate aldolase A isoform X1 [Ailuropoda melanoleuca];XP_025225892.1//fructose-bisphosphate aldolase A isoform X2 [Theropithecus gelada]	XP_006092295.1//40S ribosomal protein S2 [Myotis lucifugus];EHB14218.1//40S ribosomal protein S2 [Heterocephalus glaber];XP_004873734.1//40S ribosomal protein S2 isoform X1 [Heterocephalus glaber]	ERE71959.1//ATP synthase lipid-binding protein [Cricetulus griseus]	XP_006092295.1//40S ribosomal protein S2 [Myotis lucifugus];EHB14218.1//40S ribosomal protein S2 [Heterocephalus glaber];XP_004873734.1//40S ribosomal protein S2 isoform X1 [Heterocephalus glaber]	XP_004873771.1//hemoglobin subunit alpha [Heterocephalus glaber]	ERE71959.1//ATP synthase lipid-binding protein [Cricetulus griseus]	ERE71959.1//ATP synthase lipid-binding protein [Cricetulus griseus]	NA
'Cox4i1'	XP_004861335.1//ATP synthase subunit beta, mitochondrial [Heterocephalus glaber]	XP_012932531.1//cytochrome b-c1 complex subunit 7 [Heterocephalus glaber]	XP_004864583.1//desmin [Heterocephalus glaber]	XP_004844949.1//phosphate carrier protein, mitochondrial isoform X2 [Heterocephalus glaber];XP_033619388.1//phosphate carrier protein, mitochondrial [Fukomys damarensis];XP_004844948.1//phosphate carrier protein, mitochondrial isoform X1 [Heterocephalus glaber]	ERE71959.1//ATP synthase lipid-binding protein [Cricetulus griseus]	XP_008059350.1//elongation factor 1-alpha 1 [Carlito syrichta];KAB0349701.1//hypothetical protein FD754_014558 [Muntiacus muntjak]	XP_004844949.1//phosphate carrier protein, mitochondrial isoform X2 [Heterocephalus glaber];XP_033619388.1//phosphate carrier protein, mitochondrial [Fukomys damarensis];XP_004844948.1//phosphate carrier protein, mitochondrial isoform X1 [Heterocephalus glaber]	NP_001166512.1//Y-box-binding protein 1 [Cavia porcellus];KAF4016993.1//hypothetical protein G4228_009323, partial [Cervus hanglu yarkandensis]	YP_004222622.1//NADH dehydrogenase subunit 5 [Heterocephalus glaber];YP_004222623.1//NADH dehydrogenase subunit 6 [Heterocephalus glaber]
'Gm20594'	EHB00030.1//Myosin-6 [Heterocephalus glaber]	XP_004836647.1//cytochrome b-c1 complex subunit 8 [Heterocephalus glaber]	XP_004844949.1//phosphate carrier protein, mitochondrial isoform X2 [Heterocephalus glaber];XP_033619388.1//phosphate carrier protein, mitochondrial [Fukomys damarensis];XP_004844948.1//phosphate carrier protein, mitochondrial isoform X1 [Heterocephalus glaber]	XP_023373503.1//myosin regulatory light chain 2, atrial isoform isoform X2 [Otolemur garnettii];XP_004839981.1//myosin regulatory light chain 2, atrial isoform isoform X1 [Heterocephalus glaber];XP_019482104.1//PREDICTED: myosin regulatory light chain 2, atrial isoform [Hipposideros armiger]	XP_004861335.1//ATP synthase subunit beta, mitochondrial [Heterocephalus glaber]	NP_001297165.1//myoglobin [Heterocephalus glaber]	KFP50091.1//Polyubiquitin-B, partial [Cathartes aura]	XP_011857417.1//PREDICTED: 40S ribosomal protein S3 isoform X1 [Mandrillus leucophaeus];XP_027263554.2//40S ribosomal protein S3 isoform X2 [Cricetulus griseus];EDM18398.1//rCG40478, isoform CRA_h [Rattus norvegicus];XP_004863284.1//40S ribosomal protein S3 [Heterocephalus glaber]	NP_001297165.1//myoglobin [Heterocephalus glaber]
'Cox7c'	XP_024840528.1//fructose-bisphosphate aldolase A isoform X2 [Bos taurus];AFG26286.1//aldolase class-1 protein [Apostichopus japonicus];XP_034526048.1//fructose-bisphosphate aldolase A isoform X1 [Ailuropoda melanoleuca];XP_025225892.1//fructose-bisphosphate aldolase A isoform X2 [Theropithecus gelada]	EHB00030.1//Myosin-6 [Heterocephalus glaber]	XP_004861335.1//ATP synthase subunit beta, mitochondrial [Heterocephalus glaber]	XP_006901290.1//PREDICTED: creatine kinase M-type [Elephantulus edwardii]	KFP50091.1//Polyubiquitin-B, partial [Cathartes aura]	XP_004836647.1//cytochrome b-c1 complex subunit 8 [Heterocephalus glaber]	XP_004861335.1//ATP synthase subunit beta, mitochondrial [Heterocephalus glaber]	XP_004855141.1//ATP synthase subunit alpha, mitochondrial [Heterocephalus glaber];XP_007972341.1//PREDICTED: ATP synthase subunit alpha, mitochondrial [Chlorocebus sabaeus]	XP_006868869.1//PREDICTED: myosin light chain 3 [Chrysochloris asiatica];XP_010622652.1//myosin light chain 3 isoform X1 [Fukomys damarensis]
'Atp5k'	XP_006092295.1//40S ribosomal protein S2 [Myotis lucifugus];EHB14218.1//40S ribosomal protein S2 [Heterocephalus glaber];XP_004873734.1//40S ribosomal protein S2 isoform X1 [Heterocephalus glaber]	NP_001166512.1//Y-box-binding protein 1 [Cavia porcellus];KAF4016993.1//hypothetical protein G4228_009323, partial [Cervus hanglu yarkandensis]	KAF6421404.1//troponin C1, slow skeletal and cardiac type [Molossus molossus]	XP_004861335.1//ATP synthase subunit beta, mitochondrial [Heterocephalus glaber]	XP_008059350.1//elongation factor 1-alpha 1 [Carlito syrichta];KAB0349701.1//hypothetical protein FD754_014558 [Muntiacus muntjak]	XP_004855965.1//cytochrome b-c1 complex subunit 2, mitochondrial [Heterocephalus glaber];EDL17212.1//ubiquinol cytochrome c reductase core protein 2, isoform CRA_b [Mus musculus]	KAF0873562.1//CRYAB protein, partial [Crocuta crocuta]	XP_008059350.1//elongation factor 1-alpha 1 [Carlito syrichta]	XP_034406935.1//polyubiquitin-B isoform X2 [Cyclopterus lumpus];NP_001166536.1//polyubiquitin-B [Cavia porcellus];XP_007489695.1//PREDICTED: polyubiquitin-C isoform X1 [Monodelphis domestica];XP_026988748.1//LOW QUALITY PROTEIN: polyubiquitin-C-like [Tachysurus fulvidraco];XP_032953835.1//polyubiquitin-C [Rhinolophus ferrumequinum];XP_002723083.3//PREDICTED: polyubiquitin-B [Oryctolagus cuniculus…
'Cox6b1'	KFP50091.1//Polyubiquitin-B, partial [Cathartes aura]	XP_008059350.1//elongation factor 1-alpha 1 [Carlito syrichta];KAB0349701.1//hypothetical protein FD754_014558 [Muntiacus muntjak]	XP_004842387.1//ATP synthase subunit O, mitochondrial [Heterocephalus glaber]	XP_006092295.1//40S ribosomal protein S2 [Myotis lucifugus];EHB14218.1//40S ribosomal protein S2 [Heterocephalus glaber];XP_004873734.1//40S ribosomal protein S2 isoform X1 [Heterocephalus glaber]	EHB00030.1//Myosin-6 [Heterocephalus glaber]	XP_012932531.1//cytochrome b-c1 complex subunit 7 [Heterocephalus glaber]	XP_004844541.1//four and a half LIM domains protein 2 isoform X1 [Heterocephalus glaber]	XP_006868869.1//PREDICTED: myosin light chain 3 [Chrysochloris asiatica];XP_010622652.1//myosin light chain 3 isoform X1 [Fukomys damarensis]	XP_008059350.1//elongation factor 1-alpha 1 [Carlito syrichta];KAB0349701.1//hypothetical protein FD754_014558 [Muntiacus muntjak]
'Pln'	XP_032979960.1//cytochrome c oxidase subunit NDUFA4-like	XP_004861335.1//ATP synthase subunit beta, mitochondrial [Heterocephalus glaber]	NP_001297165.1//myoglobin [Heterocephalus glaber]	XP_024840528.1//fructose-bisphosphate aldolase A isoform X2 [Bos taurus];AFG26286.1//aldolase class-1 protein [Apostichopus japonicus];XP_034526048.1//fructose-bisphosphate aldolase A isoform X1 [Ailuropoda melanoleuca];XP_025225892.1//fructose-bisphosphate aldolase A isoform X2 [Theropithecus gelada]	XP_004864583.1//desmin [Heterocephalus glaber]	XP_024840528.1//fructose-bisphosphate aldolase A isoform X2 [Bos taurus];AFG26286.1//aldolase class-1 protein [Apostichopus japonicus];XP_034526048.1//fructose-bisphosphate aldolase A isoform X1 [Ailuropoda melanoleuca];XP_025225892.1//fructose-bisphosphate aldolase A isoform X2 [Theropithecus gelada]	XP_012932531.1//cytochrome b-c1 complex subunit 7 [Heterocephalus glaber]	XP_021102528.1//myosin regulatory light polypeptide 9 isoform X1 [Heterocephalus glaber]	XP_011364768.2//40S ribosomal protein S27 [Pteropus vampyrus]
'Cox6c'	NP_001266757.1//translationally-controlled tumor protein [Heterocephalus glaber];XP_014953539.2//translationally-controlled tumor protein [Ovis aries]	EDL01437.1//mCG7861, isoform CRA_b, partial [Mus musculus];KAF6111181.1//ribosomal protein S24 [Phyllostomus discolor];XP_009085745.3//40S ribosomal protein S24 isoform X1 [Serinus canaria];XP_011800353.1//PREDICTED: uncharacterized protein LOC105513924 [Colobus angolensis palliatus]	XP_024840528.1//fructose-bisphosphate aldolase A isoform X2 [Bos taurus];AFG26286.1//aldolase class-1 protein [Apostichopus japonicus];XP_034526048.1//fructose-bisphosphate aldolase A isoform X1 [Ailuropoda melanoleuca];XP_025225892.1//fructose-bisphosphate aldolase A isoform X2 [Theropithecus gelada]	KFP50091.1//Polyubiquitin-B, partial [Cathartes aura]	XP_004836647.1//cytochrome b-c1 complex subunit 8 [Heterocephalus glaber]	EHB11257.1//Aconitate hydratase, mitochondrial [Heterocephalus glaber];NP_001295591.1//aconitate hydratase, mitochondrial [Heterocephalus glaber]	XP_004866728.1//troponin I, cardiac muscle isoform X2 [Heterocephalus glaber];XP_004866727.1//troponin I, cardiac muscle isoform X1 [Heterocephalus glaber]	PNJ09492.1//RPL10 isoform 10, partial [Pongo abelii];XP_015999459.1//PREDICTED: 60S ribosomal protein L10 isoform X1 [Rousettus aegyptiacus];XP_032475835.1//60S ribosomal protein L10 isoform X1 [Phocoena sinus];AAL88713.1//ribosomal protein L10 [Homo sapiens]	XP_006092295.1//40S ribosomal protein S2 [Myotis lucifugus];EHB14218.1//40S ribosomal protein S2 [Heterocephalus glaber];XP_004873734.1//40S ribosomal protein S2 isoform X1 [Heterocephalus glaber]
'Cox6a2'	XP_017528404.1//PREDICTED: protein NDRG4 isoform X3 [Manis javanica];XP_004843184.1//protein NDRG4 isoform X7 [Heterocephalus glaber];XP_004843182.1//protein NDRG4 isoform X4 [Heterocephalus glaber];XP_010615484.1//protein NDRG4 isoform X2 [Fukomys damarensis];XP_004843183.1//protein NDRG4 isoform X6 [Heterocephalus glaber];EHB00680.1//Protein NDRG4-A, partial [Heterocephalus glaber];XP_012927046…	KFP50091.1//Polyubiquitin-B, partial [Cathartes aura]	XP_010568221.1//PREDICTED: 40S ribosomal protein S18 [Haliaeetus leucocephalus];XP_006180572.2//40S ribosomal protein S18 [Camelus ferus];XP_003271942.1//40S ribosomal protein S18 [Nomascus leucogenys]	XP_012932531.1//cytochrome b-c1 complex subunit 7 [Heterocephalus glaber]	XP_004844541.1//four and a half LIM domains protein 2 isoform X1 [Heterocephalus glaber]	XP_004839595.1//cytochrome c, somatic [Heterocephalus glaber]	XP_004864583.1//desmin [Heterocephalus glaber]	XP_006901290.1//PREDICTED: creatine kinase M-type [Elephantulus edwardii]	XP_032979960.1//cytochrome c oxidase subunit NDUFA4-like [Rhinolophus ferrumequinum]
'Ndufa4'	NP_001166512.1//Y-box-binding protein 1 [Cavia porcellus];KAF4016993.1//hypothetical protein G4228_009323, partial [Cervus hanglu yarkandensis]	EHB14359.1//Hemoglobin subunit beta [Heterocephalus glaber]	EPY83944.1//malate dehydrogenase 2, NAD, mitochondrial [Camelus ferus];XP_004840144.1//malate dehydrogenase, mitochondrial [Heterocephalus glaber]	NP_001166512.1//Y-box-binding protein 1 [Cavia porcellus]	XP_012932531.1//cytochrome b-c1 complex subunit 7 [Heterocephalus glaber]	KFP50091.1//Polyubiquitin-B, partial [Cathartes aura]	NP_001166512.1//Y-box-binding protein 1 [Cavia porcellus]	XP_005329666.1//sarcoplasmic/endoplasmic reticulum calcium ATPase 2 [Ictidomys tridecemlineatus];KFO23556.1//Sarcoplasmic/endoplasmic reticulum calcium ATPase 2 [Fukomys damarensis];XP_023576258.1//sarcoplasmic/endoplasmic reticulum calcium ATPase 2 isoform X1 [Octodon degus]	KFW77551.1//Myosin-binding protein C, cardiac-type, partial [Manacus vitellinus];XP_004683619.1//PREDICTED: myosin-binding protein C, cardiac-type [Condylura cristata];XP_028582201.1//myosin-binding protein C, cardiac-type isoform X6 [Podarcis muralis];XP_028604277.1//LOW QUALITY PROTEIN: titin [Podarcis muralis];OWK62648.1//Myosin-binding protein C, cardiac-type [Lonchura striata domestica];XP_0…
'Atp5j2'	XP_004862702.1//translationally-controlled tumor protein [Heterocephalus glaber]	XP_004852841.1//isocitrate dehydrogenase [NADP], mitochondrial isoform X4 [Heterocephalus glaber]	VTJ83332.1//Hypothetical predicted protein [Marmota monax];GCF40104.1//hypothetical protein parPi_0000589 [Paroedura picta];XP_014388603.1//PREDICTED: 60S ribosomal protein L31, partial [Myotis brandtii];KAF3826862.1//hypothetical protein GH733_009387 [Mirounga leonina];EHB05156.1//60S ribosomal protein L31 [Heterocephalus glaber]	XP_004836647.1//cytochrome b-c1 complex subunit 8 [Heterocephalus glaber]	XP_004855965.1//cytochrome b-c1 complex subunit 2, mitochondrial [Heterocephalus glaber];EDL17212.1//ubiquinol cytochrome c reductase core protein 2, isoform CRA_b [Mus musculus]	XP_004856635.1//succinate dehydrogenase [ubiquinone] cytochrome b small subunit, mitochondrial isoform X2 [Heterocephalus glaber];XP_004856634.1//succinate dehydrogenase [ubiquinone] cytochrome b small subunit, mitochondrial isoform X1 [Heterocephalus glaber]	XP_006092295.1//40S ribosomal protein S2 [Myotis lucifugus];EHB14218.1//40S ribosomal protein S2 [Heterocephalus glaber];XP_004873734.1//40S ribosomal protein S2 isoform X1 [Heterocephalus glaber]	KAF6455822.1//eukaryotic translation initiation factor 1 [Rousettus aegyptiacus]	XP_005329666.1//sarcoplasmic/endoplasmic reticulum calcium ATPase 2 [Ictidomys tridecemlineatus];KFO23556.1//Sarcoplasmic/endoplasmic reticulum calcium ATPase 2 [Fukomys damarensis];XP_023576258.1//sarcoplasmic/endoplasmic reticulum calcium ATPase 2 isoform X1 [Octodon degus]
'Cox8b'	XP_032480479.1//LOW QUALITY PROTEIN: elongation factor 1-alpha 1-like [Phocoena sinus]	XP_035156676.1//40S ribosomal protein S3a-like [Callithrix jacchus]	XP_012932531.1//cytochrome b-c1 complex subunit 7 [Heterocephalus glaber]	VTJ83332.1//Hypothetical predicted protein [Marmota monax];GCF40104.1//hypothetical protein parPi_0000589 [Paroedura picta];XP_014388603.1//PREDICTED: 60S ribosomal protein L31, partial [Myotis brandtii];KAF3826862.1//hypothetical protein GH733_009387 [Mirounga leonina];EHB05156.1//60S ribosomal protein L31 [Heterocephalus glaber]	KAF6421404.1//troponin C1, slow skeletal and cardiac type [Molossus molossus]	EHB13523.1//40S ribosomal protein S29 [Heterocephalus glaber];XP_003896536.2//40S ribosomal protein S29, partial [Papio anubis]	XP_024840528.1//fructose-bisphosphate aldolase A isoform X2 [Bos taurus];AFG26286.1//aldolase class-1 protein [Apostichopus japonicus];XP_034526048.1//fructose-bisphosphate aldolase A isoform X1 [Ailuropoda melanoleuca];XP_025225892.1//fructose-bisphosphate aldolase A isoform X2 [Theropithecus gelada]	KAF6421404.1//troponin C1, slow skeletal and cardiac type [Molossus molossus]	KAF0873562.1//CRYAB protein, partial [Crocuta crocuta]
