# Supplementary material for: Naked mole-rats have distinctive cardiometabolic and genetic adaptations to their underground low-oxygen lifestyles
Source: Nat Commun. 2024 Mar 27;15:2204. doi: 10.1038/s41467-024-46470-x (PMC10973426; doi:10.1038/s41467-024-46470-x)
Supplement: Supplementary file 5 — Supplementary Data 2 [file 41467_2024_46470_MOESM5_ESM.xlsx]

## Sheet: NMR and Mouse all genes
NMR Nr Description	SymbolID	NMR transcript_id(s)	NMR mean FPKM	NMR Nr Description	Gene ID	Gene Symbol	Mean FPKM
ENSHGLG00100000016	COX1	BGI_novel_T018232,BGI_novel_T018233,ENSHGLT00100000016	110344	YP_004222621.1//NADH dehydrogenase subunit 4 [Heterocephalus glaber];YP_004222614.1//cytochrome c oxidase subunit I [Heterocephalus glaber]	15122	'Hba-a1'	19813
ENSHGLG00100000023	COX3	ENSHGLT00100000023	65136.7	YP_009466906.1//cytochrome c oxidase subunit III [Hsunycteris thomasi]	17906	'Myl2'	16041
ENSHGLG00100000019	COX2	ENSHGLT00100000019	62194	YP_004222615.1//cytochrome c oxidase subunit II [Heterocephalus glaber]	17189	'Mb'	15171.3
ENSHGLG00100000010	ND2	ENSHGLT00100000010	57114.8	YP_004222613.1//NADH dehydrogenase subunit 2 [Heterocephalus glaber]	15129	'Hbb-b1'	10924.3
ENSHGLG00100000035	CYTB	ENSHGLT00100000035	44712.2	QJS38646.1//cytochrome b, partial [Heterocephalus glaber]	11464	'Actc1'	10484.9
ENSHGLG00100000022	ATP6	ENSHGLT00100000022	43862.4	YP_004222617.1//ATP synthase F0 subunit 6 [Heterocephalus glaber]	22003	'Tpm1'	9155.55
ENSHGLG00100000006	ND1	ENSHGLT00100000006	23075.7	YP_004222612.1//NADH dehydrogenase subunit 1 [Heterocephalus glaber]	14077	'Fabp3'	8624.06
ENSHGLG00100000028	ND4	ENSHGLT00100000028	18373	YP_004222621.1//NADH dehydrogenase subunit 4 [Heterocephalus glaber]	17897	'Myl3'	7348.93
BGI_novel_G001182	NA	BGI_novel_T014239	11686	YP_009163378.1//NADH dehydrogenase subunit 5 [Fukomys damarensis]	17888	'Myh6'	6729.59
BGI_novel_G000346	NA	BGI_novel_T004361	10481.3	YP_004222613.1//NADH dehydrogenase subunit 2 [Heterocephalus glaber]	21956	'Tnnt2'	6451.24
ENSHGLG00100017217	NA	ENSHGLT00100023662	8197.34	XP_004843864.1//myosin regulatory light chain 2, ventricular/cardiac muscle isoform isoform X1 [Heterocephalus glaber]	230899	'Nppa'	6183.5
ENSHGLG00100000025	ND3	ENSHGLT00100000025	5978.55	YP_004222619.1//NADH dehydrogenase subunit 3 [Heterocephalus glaber]	21954	'Tnni3'	5953.77
ENSHGLG00100004668	NA	ENSHGLT00100006296	4606.78	AST23944.1//NADH dehydrogenase subunit 1 [Proechimys semispinosus]	11938	'Atp2a2'	5673.5
ENSHGLG00100005699	NA	BGI_novel_T003307,BGI_novel_T003308,ENSHGLT00100007719,ENSHGLT00100007720,ENSHGLT00100007721,ENSHGLT00100007722,ENSHGLT00100007723,ENSHGLT00100007724,ENSHGLT00100007725	4061.04	XP_025774303.1//tropomyosin alpha-1 chain isoform X4 [Puma concolor];NP_001099158.1//tropomyosin alpha-1 chain [Oryctolagus cuniculus];KAF3830583.1//hypothetical protein GH733_004402 [Mirounga leonina];XP_004274755.1//tropomyosin alpha-1 chain isoform X24 [Orcinus orca];XP_035564483.1//tropomyosin alpha-1 chain isoform X4 [Canis lupus dingo];XP_011361681.1//tropomyosin alpha-1 chain isoform X2 [P…	11739	'Slc25a4'	5061.54
BGI_novel_G001276	NA	BGI_novel_T015266	2888.73	YP_009163377.1//NADH dehydrogenase subunit 4 [Fukomys damarensis]	14433	'Gapdh'	4233.29
ENSHGLG00100017249	NA	BGI_novel_T002195,BGI_novel_T002196,BGI_novel_T002197,BGI_novel_T002198,BGI_novel_T002199,BGI_novel_T002200,BGI_novel_T002201,BGI_novel_T002202,BGI_novel_T002203,BGI_novel_T002204,BGI_novel_T002205,BGI_novel_T002206,BGI_novel_T002207,BGI_novel_T002208,BGI_novel_T002209,BGI_novel_T002210,BGI_novel_T002211,BGI_novel_T002212,BGI_novel_T002213,BGI_novel_T002214,BGI_novel_T002215,BGI_novel_T002216,BGI…	2405.25	XP_004646724.1//myosin-7 [Octodon degus];XP_020037197.1//myosin-7 [Castor canadensis];XP_030174593.1//myosin-7 isoform X2 [Lynx canadensis];VFV17657.1//heavy chain cardiac [Lynx pardinus];XP_002753688.1//myosin-7 [Callithrix jacchus];NP_777152.1//myosin-7 [Bos taurus];XP_015862442.1//PREDICTED: myosin-7 [Peromyscus maniculatus bairdii];KFO27502.1//Myosin-6 [Fukomys damarensis];XP_024853058.1//myo…	11947	'Atp5b'	3976.66
ENSHGLG00100009726	NA	ENSHGLT00100013289	1871.22	NA	12865	'Cox7a1'	3631.94
ENSHGLG00100016209	NA	BGI_novel_T005403,BGI_novel_T005404,BGI_novel_T005405,BGI_novel_T005406,BGI_novel_T005407,BGI_novel_T005408,BGI_novel_T005409,BGI_novel_T005410,BGI_novel_T005411,BGI_novel_T005412,BGI_novel_T005413,BGI_novel_T005414,BGI_novel_T005415,BGI_novel_T005416,ENSHGLT00100022247	1852.95	XP_005375227.1//PREDICTED: troponin T, cardiac muscle isoform X1 [Chinchilla lanigera];XP_007939301.1//PREDICTED: troponin T, cardiac muscle isoform X2 [Orycteropus afer afer];XP_012934093.1//troponin T, cardiac muscle isoform X7 [Heterocephalus glaber];XP_013377666.1//PREDICTED: troponin T, cardiac muscle isoform X7 [Chinchilla lanigera];XP_023563650.1//troponin T, cardiac muscle isoform X1 [Oct…	228033	'Atp5g3'	3575.62
ENSHGLG00100000033	ND6	BGI_novel_T018230,BGI_novel_T018231,ENSHGLT00100000033	1734.73	YP_004222622.1//NADH dehydrogenase subunit 5 [Heterocephalus glaber];YP_004222623.1//NADH dehydrogenase subunit 6 [Heterocephalus glaber]	21924	'Tnnc1'	3449.49
ENSHGLG00100008839	NA	BGI_novel_T014407,BGI_novel_T014408,ENSHGLT00100012039	1720.71	XP_030247905.1//actin, alpha cardiac muscle 1 [Sparus aurata];KAF5173822.1//hypothetical protein HST_G00020380 [Hippoglossus stenolepis]	12857	'Cox4i1'	3424.36
ENSHGLG00100003920	NA	BGI_novel_T001103,ENSHGLT00100005249,ENSHGLT00100005250	1556.6	XP_006868869.1//PREDICTED: myosin light chain 3 [Chrysochloris asiatica];XP_010622652.1//myosin light chain 3 isoform X1 [Fukomys damarensis]	100463512	'Gm20594'	3321.5
ENSHGLG00100006379	Mb	ENSHGLT00100008662	1532.13	NP_001297165.1//myoglobin [Heterocephalus glaber]	12867	'Cox7c'	3284.19
ENSHGLG00100019476	NA	BGI_novel_T003532,BGI_novel_T003533,BGI_novel_T003534,BGI_novel_T003535,BGI_novel_T003536,BGI_novel_T003537,BGI_novel_T003538,BGI_novel_T003539,BGI_novel_T003540,BGI_novel_T003541,BGI_novel_T003542,BGI_novel_T003543,BGI_novel_T003544,BGI_novel_T003545,BGI_novel_T003546,BGI_novel_T003547,BGI_novel_T003548,BGI_novel_T003549,BGI_novel_T003550,BGI_novel_T003551,BGI_novel_T003552,BGI_novel_T003553,ENS…	1333.52	XP_034406935.1//polyubiquitin-B isoform X2 [Cyclopterus lumpus];NP_001166536.1//polyubiquitin-B [Cavia porcellus];XP_007489695.1//PREDICTED: polyubiquitin-C isoform X1 [Monodelphis domestica];XP_026988748.1//LOW QUALITY PROTEIN: polyubiquitin-C-like [Tachysurus fulvidraco];XP_032953835.1//polyubiquitin-C [Rhinolophus ferrumequinum];XP_002723083.3//PREDICTED: polyubiquitin-B [Oryctolagus cuniculus…	11958	'Atp5k'	3263.33
ENSHGLG00100015065	NA	BGI_novel_T000510,ENSHGLT00100020662	1242.11	XP_008059350.1//elongation factor 1-alpha 1 [Carlito syrichta];KAB0349701.1//hypothetical protein FD754_014558 [Muntiacus muntjak]	110323	'Cox6b1'	3226.68
ENSHGLG00100014716	Rps27	ENSHGLT00100020171	1234.74	XP_011364768.2//40S ribosomal protein S27 [Pteropus vampyrus]	18821	'Pln'	3215.76
ENSHGLG00100017800	NA	BGI_novel_T013950,BGI_novel_T013954,ENSHGLT00100024492,ENSHGLT00100024493	1195.08	XP_006092295.1//40S ribosomal protein S2 [Myotis lucifugus];EHB14218.1//40S ribosomal protein S2 [Heterocephalus glaber];XP_004873734.1//40S ribosomal protein S2 isoform X1 [Heterocephalus glaber]	12864	'Cox6c'	3147.28
ENSHGLG00100004874	NA	BGI_novel_T016697,ENSHGLT00100006589	1175.91	XP_032979960.1//cytochrome c oxidase subunit NDUFA4-like [Rhinolophus ferrumequinum]	12862	'Cox6a2'	3146.38
BGI_novel_G000612	NA	BGI_novel_T007479	1033.31	XP_021108460.1//uncharacterized protein LOC110347717 [Heterocephalus glaber]	17992	'Ndufa4'	3006.75
ENSHGLG00100019342	NA	ENSHGLT00100026645	986.958	XP_004864583.1//desmin [Heterocephalus glaber]	57423	'Atp5j2'	2922.78
ENSHGLG00100011222	Cryab	BGI_novel_T017923,BGI_novel_T017924,ENSHGLT00100015340	967.57	KAF0873562.1//CRYAB protein, partial [Crocuta crocuta]	12869	'Cox8b'	2906.88
ENSHGLG00100017634	NA	BGI_novel_T003428,BGI_novel_T003429,ENSHGLT00100024255	958.788	XP_005329666.1//sarcoplasmic/endoplasmic reticulum calcium ATPase 2 [Ictidomys tridecemlineatus];KFO23556.1//Sarcoplasmic/endoplasmic reticulum calcium ATPase 2 [Fukomys damarensis];XP_023576258.1//sarcoplasmic/endoplasmic reticulum calcium ATPase 2 isoform X1 [Octodon degus]	12955	'Cryab'	2613.86
ENSHGLG00100014937	NA	BGI_novel_T011451,BGI_novel_T011452,BGI_novel_T011453,BGI_novel_T011454,BGI_novel_T011455,BGI_novel_T011456,BGI_novel_T011457,BGI_novel_T011458,BGI_novel_T011459,BGI_novel_T011460,BGI_novel_T011461,BGI_novel_T011462,BGI_novel_T011463,BGI_novel_T011464,BGI_novel_T011465,BGI_novel_T011466,ENSHGLT00100020462,ENSHGLT00100020463	949.827	KFW77551.1//Myosin-binding protein C, cardiac-type, partial [Manacus vitellinus];XP_004683619.1//PREDICTED: myosin-binding protein C, cardiac-type [Condylura cristata];XP_028582201.1//myosin-binding protein C, cardiac-type isoform X6 [Podarcis muralis];XP_028604277.1//LOW QUALITY PROTEIN: titin [Podarcis muralis];OWK62648.1//Myosin-binding protein C, cardiac-type [Lonchura striata domestica];XP_0…	11946	'Atp5a1'	2524.14
ENSHGLG00100013939	NA	BGI_novel_T001548,ENSHGLT00100019088	914.728	NP_001166512.1//Y-box-binding protein 1 [Cavia porcellus];KAF4016993.1//hypothetical protein G4228_009323, partial [Cervus hanglu yarkandensis]	27425	'Atp5l'	2506.08
ENSHGLG00100010175	Rpl37a	ENSHGLT00100013916	891.537	XP_002715572.1//PREDICTED: 60S ribosomal protein L37a-like [Oryctolagus cuniculus]	11674	'Aldoa'	2262.21
ENSHGLG00100019397	NA	ENSHGLT00100026724	777.297	XP_026253125.1//ankyrin repeat domain-containing protein 1 [Urocitellus parryii]	66477	'Atp5md'	2111.32
ENSHGLG00100006354	Atp5mc3	BGI_novel_T011750,ENSHGLT00100008632	775.343	ERE71959.1//ATP synthase lipid-binding protein [Cricetulus griseus]	66576	'Uqcrh'	2082.92
ENSHGLG00100019361	NA	ENSHGLT00100026672	766.683	XP_035579630.1//60S ribosomal protein L23a-like [Zalophus californianus]	12715	'Ckm'	2068.89
ENSHGLG00100005133	NA	ENSHGLT00100006935,ENSHGLT00100006936,ENSHGLT00100006937	701.61	XP_004855141.1//ATP synthase subunit alpha, mitochondrial [Heterocephalus glaber];XP_007972341.1//PREDICTED: ATP synthase subunit alpha, mitochondrial [Chlorocebus sabaeus]	11951	'Atp5g1'	2068.1
ENSHGLG00100003437	NA	BGI_novel_T003613,ENSHGLT00100004621,ENSHGLT00100004622	677.823	XP_003261078.2//thymosin beta-4 [Nomascus leucogenys];KAF6360247.1//hypothetical protein mMyoMyo1_011193 [Myotis myotis]	12858	'Cox5a'	1981.02
ENSHGLG00100014480	NA	BGI_novel_T017284,ENSHGLT00100019846	660.532	NP_001266757.1//translationally-controlled tumor protein [Heterocephalus glaber];XP_014953539.2//translationally-controlled tumor protein [Ovis aries]	22070	'Tpt1'	1976.14
ENSHGLG00100002786	NA	ENSHGLT00100003713,ENSHGLT00100003714	620.262	XP_011855590.1//PREDICTED: ADP/ATP translocase 1 [Mandrillus leucophaeus]	12859	'Cox5b'	1957.99
ENSHGLG00100019920	NA	ENSHGLT00100027277	597.432	KFP50091.1//Polyubiquitin-B, partial [Cathartes aura]	71679	'Atp5h'	1949.36
ENSHGLG00100008413	NA	ENSHGLT00100011456	596.517	XP_004842808.3//cytochrome c oxidase subunit 4 isoform 1, mitochondrial [Heterocephalus glaber]	76722	'Ckmt2'	1938.3
ENSHGLG00100013727	NA	BGI_novel_T012126,BGI_novel_T012127,ENSHGLT00100018812	582.158	XP_004850414.1//heat shock protein beta-7 [Heterocephalus glaber]	110257	'Hba-a2'	1932.89
ENSHGLG00100013667	NA	BGI_novel_T009475,ENSHGLT00100018733	571.583	XP_004856759.1//ATP synthase subunit g, mitochondrial isoform X1 [Heterocephalus glaber]	14319	'Fth1'	1909.33
ENSHGLG00100017014	NA	ENSHGLT00100023399	561.447	XP_010630197.1//cytochrome c oxidase subunit 7A1, mitochondrial [Fukomys damarensis]	28080	'Atp5o'	1909.25
ENSHGLG00100019105	NA	ENSHGLT00100026311,ENSHGLT00100026312	548.635	KAF6480871.1//hypothetical protein HJG59_010665 [Molossus molossus]	66091	'Ndufa3'	1803.77
ENSHGLG00100002191	NA	BGI_novel_T013807,ENSHGLT00100002892,ENSHGLT00100002893,ENSHGLT00100002894	546.177	XP_024840528.1//fructose-bisphosphate aldolase A isoform X2 [Bos taurus];AFG26286.1//aldolase class-1 protein [Apostichopus japonicus];XP_034526048.1//fructose-bisphosphate aldolase A isoform X1 [Ailuropoda melanoleuca];XP_025225892.1//fructose-bisphosphate aldolase A isoform X2 [Theropithecus gelada]	66152	'Uqcr10'	1777.07
ENSHGLG00100006319	NA	ENSHGLT00100008589,ENSHGLT00100008590	546.082	XP_004852841.1//isocitrate dehydrogenase [NADP], mitochondrial isoform X4 [Heterocephalus glaber]	66594	'Uqcr11'	1743.26
ENSHGLG00100000118	NA	ENSHGLT00100000153	542.612	XP_004851817.1//cytochrome c oxidase subunit 8B, mitochondrial [Heterocephalus glaber]	11949	'Atp5c1'	1699.15
ENSHGLG00100008952	NA	BGI_novel_T007954,ENSHGLT00100012220	536.785	XP_004836711.3//glutathione peroxidase 3 [Heterocephalus glaber]	13009	'Csrp3'	1632.39
ENSHGLG00100007143	NA	BGI_novel_T004728,BGI_novel_T004729,ENSHGLT00100009746	535.517	KAF6455822.1//eukaryotic translation initiation factor 1 [Rousettus aegyptiacus]	67126	'Atp5e'	1581.4
ENSHGLG00100018012	NA	ENSHGLT00100024782	534.91	XP_005316382.2//cytochrome b-c1 complex subunit 7 [Ictidomys tridecemlineatus]	16956	'Lpl'	1575.62
BGI_novel_G000146	NA	BGI_novel_T001508	517.99	XP_032480479.1//LOW QUALITY PROTEIN: elongation factor 1-alpha 1-like [Phocoena sinus]	11950	'Atp5pb'	1559.72
ENSHGLG00100009653	NA	BGI_novel_T005200,BGI_novel_T005201,BGI_novel_T005202,ENSHGLT00100013190,ENSHGLT00100013191	509.285	XP_004844949.1//phosphate carrier protein, mitochondrial isoform X2 [Heterocephalus glaber];XP_033619388.1//phosphate carrier protein, mitochondrial [Fukomys damarensis];XP_004844948.1//phosphate carrier protein, mitochondrial isoform X1 [Heterocephalus glaber]	231086	'Hadhb'	1558.66
ENSHGLG00100012053	NA	ENSHGLT00100016501	508.232	XP_006901290.1//PREDICTED: creatine kinase M-type [Elephantulus edwardii]	11429	'Aco2'	1518.01
ENSHGLG00100016448	NA	BGI_novel_T006237,ENSHGLT00100022596	497.263	XP_030653642.1//putative ubiquitin-like protein FUBI-like protein ENSP00000310146 [Nomascus leucogenys]	14200	'Fhl2'	1505.04
ENSHGLG00100001567	NA	ENSHGLT00100002058	486.487	XP_004859547.2//telethonin isoform X1 [Heterocephalus glaber]	22186	'Uba52'	1477.42
ENSHGLG00100005696	NA	BGI_novel_T013356,ENSHGLT00100007713	461.652	EHB13523.1//40S ribosomal protein S29 [Heterocephalus glaber];XP_003896536.2//40S ribosomal protein S29, partial [Papio anubis]	16832	'Ldhb'	1450.55
ENSHGLG00100012472	NA	BGI_novel_T012220,ENSHGLT00100017088	461.003	XP_012930494.2//glutathione S-transferase P [Heterocephalus glaber]	11957	'Atp5j'	1427.69
ENSHGLG00100012173	NA	BGI_novel_T002192,BGI_novel_T002193,BGI_novel_T002194,ENSHGLT00100016667	460.332	EHB00030.1//Myosin-6 [Heterocephalus glaber]	51798	'Ech1'	1420.84
ENSHGLG00100017192	NA	BGI_novel_T011022,ENSHGLT00100023634	459.502	XP_012927540.1//cytochrome c oxidase subunit 5B, mitochondrial [Heterocephalus glaber]	17448	'Mdh2'	1417.08
ENSHGLG00100006607	NA	BGI_novel_T001938,BGI_novel_T001939,ENSHGLT00100008984,ENSHGLT00100008985	452.642	XP_004872959.1//40S ribosomal protein S8 [Heterocephalus glaber];EAX07023.1//ribosomal protein S8, isoform CRA_a, partial [Homo sapiens];XP_011857247.1//PREDICTED: 40S ribosomal protein S8 isoform X1 [Mandrillus leucophaeus]	17898	'Myl7'	1403.83
ENSHGLG00100003608	NA	ENSHGLT00100004834,ENSHGLT00100004835	451.527	NP_036105.2//60S ribosomal protein L27a [Mus musculus];XP_021079872.1//60S ribosomal protein L27a [Mesocricetus auratus]	67264	'Ndufb8'	1370.71
ENSHGLG00100008969	NA	BGI_novel_T015049,ENSHGLT00100012239	441.488	XP_035156676.1//40S ribosomal protein S3a-like [Callithrix jacchus]	17449	'Mdh1'	1352.6
ENSHGLG00100001228	NA	BGI_novel_T004126,BGI_novel_T004127,BGI_novel_T004128,BGI_novel_T004129,ENSHGLT00100001605	439.225	XP_004869633.1//myomesin-2 isoform X3 [Heterocephalus glaber];XP_004869631.1//myomesin-2 isoform X1 [Heterocephalus glaber];XP_010618677.1//myomesin-2 [Fukomys damarensis];XP_013370448.1//PREDICTED: myomesin-2 isoform X2 [Chinchilla lanigera]	100043813	'Rps27rt'	1351.91
ENSHGLG00100011070	NA	ENSHGLT00100015113	435.88	XP_004861335.1//ATP synthase subunit beta, mitochondrial [Heterocephalus glaber]	67530	'Uqcrb'	1341.04
ENSHGLG00100003217	NA	BGI_novel_T009087,ENSHGLT00100004303,ENSHGLT00100004304,ENSHGLT00100004305	424.872	EPY83944.1//malate dehydrogenase 2, NAD, mitochondrial [Camelus ferus];XP_004840144.1//malate dehydrogenase, mitochondrial [Heterocephalus glaber]	68342	'Ndufb10'	1323.05
ENSHGLG00100015254	NA	ENSHGLT00100020919	422.335	GCF57102.1//hypothetical protein parPi_0019805 [Paroedura picta]	21393	'Tcap'	1317.98
ENSHGLG00100011299	NA	ENSHGLT00100015453	420.97	XP_010641013.1//ATP synthase subunit f, mitochondrial isoform X1 [Fukomys damarensis]	16898	'Rps2'	1274.42
ENSHGLG00100019125	NA	BGI_novel_T013280,ENSHGLT00100026335	420.955	XP_004866728.1//troponin I, cardiac muscle isoform X2 [Heterocephalus glaber];XP_004866727.1//troponin I, cardiac muscle isoform X1 [Heterocephalus glaber]	269951	'Idh2'	1240.92
ENSHGLG00100005291	NA	BGI_novel_T001161,ENSHGLT00100007147	419.543	XP_021105229.1//cytochrome c oxidase subunit 6C-like [Heterocephalus glaber];OBS72030.1//hypothetical protein A6R68_13394, partial [Neotoma lepida]	15130	'Hbb-b2'	1217.37
BGI_novel_G000033	NA	BGI_novel_T000362	415.88	DAA17122.1//TPA: ATP synthase, H+ transporting, mitochondrial F1 complex, epsilon subunit-like [Bos taurus]	101488143	'Hbb-bt'	1217.37
ENSHGLG00100009307	NA	ENSHGLT00100012706	414.682	KAF6475988.1//ribosomal protein L24 [Rousettus aegyptiacus]	102631912	'Ndufb1'	1216.14
ENSHGLG00100002992	NA	BGI_novel_T006484,BGI_novel_T006485,BGI_novel_T006486,ENSHGLT00100003990,ENSHGLT00100003991	411.74	VTJ83332.1//Hypothetical predicted protein [Marmota monax];GCF40104.1//hypothetical protein parPi_0000589 [Paroedura picta];XP_014388603.1//PREDICTED: 60S ribosomal protein L31, partial [Myotis brandtii];KAF3826862.1//hypothetical protein GH733_009387 [Mirounga leonina];EHB05156.1//60S ribosomal protein L31 [Heterocephalus glaber]	70316	'Ndufab1'	1194.04
ENSHGLG00100019194	NA	BGI_novel_T008651,BGI_novel_T008652,BGI_novel_T008653,BGI_novel_T008654,BGI_novel_T008655,ENSHGLT00100026430,ENSHGLT00100026431,ENSHGLT00100026432	408.562	EDL15125.1//S100 calcium binding protein A1, isoform CRA_a [Mus musculus];XP_011379362.2//uncharacterized protein LOC105306151 [Pteropus vampyrus];XP_004475013.1//protein S100-A1 [Dasypus novemcinctus];KAB0396313.1//hypothetical protein E2I00_015548, partial [Balaenoptera physalus]	18674	'Slc25a3'	1149.78
ENSHGLG00100012857	NA	BGI_novel_T002021,ENSHGLT00100017616,ENSHGLT00100017617,ENSHGLT00100017618	405.625	XP_011857417.1//PREDICTED: 40S ribosomal protein S3 isoform X1 [Mandrillus leucophaeus];XP_027263554.2//40S ribosomal protein S3 isoform X2 [Cricetulus griseus];EDM18398.1//rCG40478, isoform CRA_h [Rattus norvegicus];XP_004863284.1//40S ribosomal protein S3 [Heterocephalus glaber]	70257	'Atp5mpl'	1138.11
ENSHGLG00100006521	NA	BGI_novel_T011296,BGI_novel_T011297,ENSHGLT00100008866	394.43	EHB10884.1//Heat shock cognate protein HSP 90-beta [Heterocephalus glaber]	66218	'Ndufb9'	1118.53
ENSHGLG00100010804	NA	BGI_novel_T012058,BGI_novel_T012059,ENSHGLT00100014762,ENSHGLT00100014763	389.027	EDL01437.1//mCG7861, isoform CRA_b, partial [Mus musculus];KAF6111181.1//ribosomal protein S24 [Phyllostomus discolor];XP_009085745.3//40S ribosomal protein S24 isoform X1 [Serinus canaria];XP_011800353.1//PREDICTED: uncharacterized protein LOC105513924 [Colobus angolensis palliatus]	17868	'Mybpc3'	1109.59
ENSHGLG00100015698	NA	BGI_novel_T017801,ENSHGLT00100021547	388.087	VTJ62548.1//Hypothetical predicted protein [Marmota monax];XP_033614756.1//ATP synthase membrane subunit DAPIT, mitochondrial-like [Fukomys damarensis]	12215	'Bsg'	1100.24
ENSHGLG00100010907	Fth1	ENSHGLT00100014896	384.71	NP_001297233.1//ferritin heavy chain [Heterocephalus glaber]	268449	'Rpl23a'	1087.37
ENSHGLG00100013063	NA	BGI_novel_T007533,BGI_novel_T007534,ENSHGLT00100017895	368.46	XP_010568221.1//PREDICTED: 40S ribosomal protein S18 [Haliaeetus leucocephalus];XP_006180572.2//40S ribosomal protein S18 [Camelus ferus];XP_003271942.1//40S ribosomal protein S18 [Nomascus leucogenys]	66142	'Cox7b'	1049.18
ENSHGLG00100006032	NA	BGI_novel_T008308,BGI_novel_T008309,ENSHGLT00100008206	365.093	XP_004843137.1//GTP-binding protein RAD [Heterocephalus glaber];EHB07337.1//GTP-binding protein RAD [Heterocephalus glaber]	68337	'Crip2'	1035.94
ENSHGLG00100014609	NA	BGI_novel_T003628,ENSHGLT00100020028	364.005	EHB01591.1//60S ribosomal protein L17 [Heterocephalus glaber];AAH03896.2//Rpl17 protein, partial [Mus musculus]	66043	'Atp5d'	1033.81
ENSHGLG00100013668	NA	BGI_novel_T005922,BGI_novel_T005923,ENSHGLT00100018734,ENSHGLT00100018735	361.928	XP_004857579.1//dehydrogenase/reductase SDR family member 7C isoform X2 [Heterocephalus glaber];XP_004857578.1//dehydrogenase/reductase SDR family member 7C isoform X1 [Heterocephalus glaber]	20068	'Rps17'	1024.18
ENSHGLG00100013523	NA	ENSHGLT00100018537	358.762	XP_034810506.1//40S ribosomal protein S25-like [Pan paniscus]	13010	'Cst3'	1022.25
ENSHGLG00100008182	NA	BGI_novel_T015995,ENSHGLT00100011142	357.893	XP_004838703.1//aspartate aminotransferase, cytoplasmic [Heterocephalus glaber]	20193	'S100a1'	1009.42
ENSHGLG00100008669	NA	BGI_novel_T006403,ENSHGLT00100011821	356.202	XP_032193204.1//LOW QUALITY PROTEIN: 40S ribosomal protein S14 [Mustela erminea];XP_008690729.1//PREDICTED: 40S ribosomal protein S14 isoform X1 [Ursus maritimus]	20090	'Rps29'	998.09
ENSHGLG00100017945	NA	ENSHGLT00100024690	356.115	XP_004838041.1//NADH dehydrogenase [ubiquinone] 1 beta subcomplex subunit 9 [Heterocephalus glaber]	68202	'Ndufa5'	991.868
ENSHGLG00100017803	NA	ENSHGLT00100024497	351.773	XP_003732500.2//60S ribosomal protein L34 isoform X1 [Callithrix jacchus]	13808	'Eno3'	976.63
ENSHGLG00100003848	NA	BGI_novel_T011519,BGI_novel_T011520,ENSHGLT00100005162,ENSHGLT00100005163	349.978	XP_004845158.1//succinate dehydrogenase [ubiquinone] flavoprotein subunit, mitochondrial isoform X1 [Heterocephalus glaber];XP_012927837.1//succinate dehydrogenase [ubiquinone] flavoprotein subunit, mitochondrial isoform X2 [Heterocephalus glaber]	67680	'Sdhb'	973.856
ENSHGLG00100003178	NA	ENSHGLT00100004246	339.973	XP_019485136.1//PREDICTED: 40S ribosomal protein S4, X isoform isoform X1 [Hipposideros armiger]	59006	'Myoz2'	963.092
ENSHGLG00100010359	NA	BGI_novel_T006920,BGI_novel_T006921,BGI_novel_T006922,BGI_novel_T006923,BGI_novel_T006924,BGI_novel_T006925,BGI_novel_T006926,ENSHGLT00100014158,ENSHGLT00100014159,ENSHGLT00100014160,ENSHGLT00100014161,ENSHGLT00100014162,ENSHGLT00100014163	339.152	KAF6268710.1//ribosomal protein L13a [Myotis myotis];XP_027985355.1//60S ribosomal protein L13a isoform X4 [Eptesicus fuscus];XP_005412929.1//PREDICTED: 60S ribosomal protein L13a [Chinchilla lanigera];KAF6078136.1//hypothetical protein HJG60_009043 [Phyllostomus discolor];XP_004646507.1//60S ribosomal protein L13a isoform X1 [Octodon degus];TKC53737.1//hypothetical protein EI555_018483 [Monodon …	17896	'Myl4'	954.784
ENSHGLG00100016782	NA	BGI_novel_T011220,ENSHGLT00100023055	338.718	XP_004860687.2//ATP synthase subunit d, mitochondrial isoform X1 [Heterocephalus glaber]	15481	'Hspa8'	950.384
ENSHGLG00100004300	NA	BGI_novel_T011827,BGI_novel_T011828,BGI_novel_T011829,ENSHGLT00100005752,ENSHGLT00100005753,ENSHGLT00100005754,ENSHGLT00100005755	336.072	CAA66230.1//putative amyloid precursor protein [Cavia sp.];Q60495.2//RecName: Full=Amyloid-beta A4 protein; AltName: Full=ABPP; Short=APP; AltName: Full=Alzheimer disease amyloid A4 protein homolog; AltName: Full=Amyloid precursor protein; AltName: Full=Amyloid-beta precursor protein; Contains: RecName: Full=N-APP; Contains: RecName: Full=Soluble APP-alpha; Short=S-APP-alpha; Contains: RecName: F…	67671	'Rpl38'	941.772
ENSHGLG00100008246	NA	ENSHGLT00100011218	335.403	XP_004839595.1//cytochrome c, somatic [Heterocephalus glaber]	20054	'Rps15'	938.004
ENSHGLG00100006095	NA	BGI_novel_T006106,ENSHGLT00100008296	334.347	EHB04755.1//Coiled-coil-helix-coiled-coil-helix domain-containing protein 10, mitochondrial [Heterocephalus glaber];XP_001750126.1//uncharacterized protein MONBRDRAFT_29615 [Monosiga brevicollis MX1]	29818	'Hspb7'	926.12
ENSHGLG00100013784	NA	BGI_novel_T004771,ENSHGLT00100018885	331.787	EHB02902.1//Titin [Heterocephalus glaber]	56040	'Rplp1'	922.122
ENSHGLG00100006717	NA	BGI_novel_T002361,ENSHGLT00100009146	331.222	XP_006889952.1//PREDICTED: 40S ribosomal protein S23 [Elephantulus edwardii];XP_010641429.2//40S ribosomal protein S23 [Fukomys damarensis]	56188	'Fxyd1'	921.698
ENSHGLG00100005649	NA	BGI_novel_T006358,ENSHGLT00100007647,ENSHGLT00100007648	329.352	XP_008822909.2//60S ribosomal protein L35 [Nannospalax galili];XP_002743343.3//60S ribosomal protein L35 [Callithrix jacchus];EHB05024.1//60S ribosomal protein L35 [Heterocephalus glaber]	226646	'Ndufs2'	921.372
ENSHGLG00100003747	NA	ENSHGLT00100005012,ENSHGLT00100005013	328.58	EDL37737.1//mCG10266, isoform CRA_b, partial [Mus musculus];XP_008138447.2//60S ribosomal protein L9 [Eptesicus fuscus]	22273	'Uqcrc1'	919.616
ENSHGLG00100004647	NA	BGI_novel_T001315,BGI_novel_T001316,BGI_novel_T001317,ENSHGLT00100006268,ENSHGLT00100006269	328.082	XP_004854662.1//alpha-actinin-2 [Heterocephalus glaber];XP_019383011.1//PREDICTED: alpha-actinin-2 isoform X1 [Gavialis gangeticus];XP_032864641.1//alpha-actinin-2 isoform X10 [Tyto alba alba]	13627	'Eef1a1'	911.544
ENSHGLG00100016397	NA	BGI_novel_T012879,ENSHGLT00100022517	327.875	KAF6421404.1//troponin C1, slow skeletal and cardiac type [Molossus molossus]	67186	'Rplp2'	911.232
ENSHGLG00100015623	NA	BGI_novel_T000353,BGI_novel_T000354,BGI_novel_T000355,BGI_novel_T000356,BGI_novel_T000357,BGI_novel_T000358,ENSHGLT00100021446	326.758	CAN13152.1//GNAS complex locus, partial [Sus scrofa];XP_021524773.1//guanine nucleotide-binding protein G(s) subunit alpha isoforms XLas isoform X1 [Aotus nancymaae];XP_012782705.1//PREDICTED: guanine nucleotide-binding protein G(s) subunit alpha isoform X3 [Ochotona princeps];AAC34897.1//guanine nucleotide-binding protein Gs alpha subunit isoform L3 [Homo sapiens];CAA39484.1//alpha subunit of Gs…	19156	'Psap'	909.832
ENSHGLG00100017639	NA	BGI_novel_T001699,ENSHGLT00100024260	324.308	KAF0881881.1//CSRP3 protein, partial [Crocuta crocuta]	29811	'Ndrg2'	902.004
ENSHGLG00100019275	NA	BGI_novel_T013281,BGI_novel_T013282,BGI_novel_T013283,BGI_novel_T013284,BGI_novel_T013285,BGI_novel_T013286,ENSHGLT00100026532,ENSHGLT00100026533	321.053	XP_013003202.1//troponin T, slow skeletal muscle isoform X4 [Cavia porcellus];XP_004866737.1//troponin T, slow skeletal muscle isoform X1 [Heterocephalus glaber];XP_023563753.1//troponin T, slow skeletal muscle isoform X3 [Octodon degus];XP_023563756.1//troponin T, slow skeletal muscle isoform X8 [Octodon degus];XP_013003200.1//troponin T, slow skeletal muscle isoform X3 [Cavia porcellus];XP_0324…	243912	'Hspb6'	880.936
BGI_novel_G000217	NA	BGI_novel_T002680	317.913	NP_001166512.1//Y-box-binding protein 1 [Cavia porcellus]	19943	'Rpl28'	860.404
ENSHGLG00100011861	NA	BGI_novel_T002601,ENSHGLT00100016253	316.83	NP_000973.2//60S ribosomal protein L21 [Homo sapiens]	66694	'Uqcrfs1'	857.138
ENSHGLG00100004712	NA	ENSHGLT00100006356	314.112	XP_010633276.1//basigin isoform X1 [Fukomys damarensis]	407785	'Ndufs6'	856.818
ENSHGLG00100015604	NA	ENSHGLT00100021417	312.652	XP_004842387.1//ATP synthase subunit O, mitochondrial [Heterocephalus glaber]	67945	'Rpl41'	854.432
ENSHGLG00100018858	NA	ENSHGLT00100025974	312.415	XP_004836647.1//cytochrome b-c1 complex subunit 8 [Heterocephalus glaber]	110826	'Etfb'	847.688
ENSHGLG00100017336	Ldhb	BGI_novel_T008576,BGI_novel_T008577,BGI_novel_T008578,ENSHGLT00100023841	297.595	XP_021514536.1//L-lactate dehydrogenase B chain isoform X1 [Meriones unguiculatus];XP_025258153.1//L-lactate dehydrogenase B chain isoform X1 [Theropithecus gelada]	12974	'Cs'	832.082
ENSHGLG00100004601	NA	BGI_novel_T010595,BGI_novel_T010596,BGI_novel_T010597,ENSHGLT00100006192,ENSHGLT00100006193	295.815	XP_004849381.1//60S ribosomal protein L12 isoform X2 [Heterocephalus glaber];XP_027822230.1//60S ribosomal protein L12 [Ovis aries]	66377	'Ndufc1'	820.454
ENSHGLG00100009446	NA	BGI_novel_T000007,ENSHGLT00100012906	295.025	XP_004849497.1//NADH dehydrogenase [ubiquinone] 1 alpha subcomplex subunit 8 [Heterocephalus glaber];XP_016011457.1//PREDICTED: NADH dehydrogenase [ubiquinone] 1 alpha subcomplex subunit 8 [Rousettus aegyptiacus]	66945	'Sdha'	818.274
ENSHGLG00100018117	Hp	ENSHGLT00100024922	294.787	XP_021112131.1//haptoglobin isoform X1 [Heterocephalus glaber]	67184	'Ndufa13'	807.164
ENSHGLG00100012735	NA	BGI_novel_T005972,ENSHGLT00100017450	292.102	TKS89560.1//60S ribosomal protein L38 [Collichthys lucidus];XP_021096759.1//60S ribosomal protein L38 isoform X1 [Heterocephalus glaber]	66916	'Ndufb7'	804.592
ENSHGLG00100006918	NA	ENSHGLT00100009441	287.337	XP_004873007.1//cytochrome b-c1 complex subunit 6, mitochondrial isoform X1 [Heterocephalus glaber]	66489	'Rpl35'	799.676
ENSHGLG00100018654	NA	BGI_novel_T006714,ENSHGLT00100025683	285.365	XP_004867843.1//protein-glutamine gamma-glutamyltransferase 2 [Heterocephalus glaber]	11472	'Actn2'	799.372
ENSHGLG00100007221	NA	BGI_novel_T015311,BGI_novel_T015312,BGI_novel_T015313,BGI_novel_T015314,BGI_novel_T015315,ENSHGLT00100009852	283.472	XP_004846288.2//prosaposin isoform X2 [Heterocephalus glaber];XP_004846287.1//prosaposin isoform X1 [Heterocephalus glaber];XP_012928348.1//prosaposin isoform X3 [Heterocephalus glaber]	56012	'Pgam2'	796.586
ENSHGLG00100003516	NA	ENSHGLT00100004723	283.25	KAF6349890.1//receptor for activated C kinase 1 [Myotis myotis]	13033	'Ctsd'	795.72
ENSHGLG00100017963	NA	BGI_novel_T002679,BGI_novel_T002681,ENSHGLT00100024716	282.858	XP_034959794.1//tubulin alpha-1A chain-like [Zootoca vivipara];EHB00538.1//Tubulin alpha-1B chain [Heterocephalus glaber]	97212	'Hadha'	775.938
ENSHGLG00100010079	NA	ENSHGLT00100013785	282.332	XP_006894244.1//PREDICTED: uncharacterized protein LOC102862726 [Elephantulus edwardii]	11364	'Acadm'	774.454
ENSHGLG00100006390	NA	ENSHGLT00100008678	273.012	XP_004843177.1//aspartate aminotransferase, mitochondrial [Heterocephalus glaber]	78330	'Ndufv3'	766.81
ENSHGLG00100005063	Rps7	BGI_novel_T016881,ENSHGLT00100006838	271.617	KFO31229.1//40S ribosomal protein S7 [Fukomys damarensis];EDL36955.1//mCG19129, partial [Mus musculus]	14797	'Tle5'	762.822
ENSHGLG00100000889	NA	ENSHGLT00100001151	270.583	XP_023564142.1//cytochrome c oxidase subunit 7B, mitochondrial [Octodon degus]	52538	'Acaa2'	761.136
ENSHGLG00100007542	NA	BGI_novel_T009794,ENSHGLT00100010265	269.07	VTJ73669.1//Hypothetical predicted protein [Marmota monax]	18746	'Pkm'	759.286
ENSHGLG00100017504	NA	BGI_novel_T012461,BGI_novel_T012462,BGI_novel_T012463,BGI_novel_T012464,ENSHGLT00100024074,ENSHGLT00100024075,ENSHGLT00100024076	268.678	EDK97657.1//eukaryotic translation initiation factor 4A2, isoform CRA_c, partial [Mus musculus];XP_010622475.1//eukaryotic initiation factor 4A-II isoform X4 [Fukomys damarensis];NP_001334108.1//eukaryotic initiation factor 4A-II isoform d [Mus musculus];NP_001008336.1//eukaryotic initiation factor 4A-II [Rattus norvegicus]	22187	'Ubb'	751.988
ENSHGLG00100008079	NA	ENSHGLT00100011008,ENSHGLT00100011009	265.308	XP_006835991.1//PREDICTED: voltage-dependent anion-selective channel protein 2 isoform X1 [Chrysochloris asiatica];XP_032112403.1//voltage-dependent anion-selective channel protein 2 isoform X1 [Sapajus apella]	22333	'Vdac1'	751.956
ENSHGLG00100008168	NA	BGI_novel_T017847,ENSHGLT00100011124	264.585	XP_004869455.1//glyceraldehyde-3-phosphate dehydrogenase [Heterocephalus glaber];XP_010609934.2//glyceraldehyde-3-phosphate dehydrogenase, partial [Fukomys damarensis]	625249	'Gpx4'	751.342
ENSHGLG00100008306	NA	ENSHGLT00100011314	261.787	XP_004845199.1//NADH dehydrogenase [ubiquinone] iron-sulfur protein 6, mitochondrial [Heterocephalus glaber]	14004	'Chchd2'	743.952
ENSHGLG00100001774	NA	BGI_novel_T015270,ENSHGLT00100002322	261.337	EHB15709.1//CD81 protein [Heterocephalus glaber];XP_004852159.1//CD81 antigen isoform X1 [Heterocephalus glaber]	170718	'Idh3b'	738.802
ENSHGLG00100012859	NA	ENSHGLT00100017621	259.643	XP_004863618.1//natriuretic peptides A [Heterocephalus glaber]	15516	'Hsp90ab1'	738.772
ENSHGLG00100017487	NA	BGI_novel_T010027,BGI_novel_T010028,BGI_novel_T010029,ENSHGLT00100024052	256.823	XP_021105642.1//RNA-binding protein 3 isoform X1 [Heterocephalus glaber]	67003	'Uqcrc2'	732.456
ENSHGLG00100017745	NA	BGI_novel_T001439,ENSHGLT00100024413	256.677	XP_004865241.1//microsomal glutathione S-transferase 3 [Heterocephalus glaber]	227753	'Gsn'	729.128
ENSHGLG00100019399	NA	BGI_novel_T005191,ENSHGLT00100026726	253.242	KAF6328066.1//ribosomal protein S6 [Rhinolophus ferrumequinum];XP_003995546.2//40S ribosomal protein S6 [Felis catus]	14719	'Got2'	725.776
ENSHGLG00100011643	NA	BGI_novel_T007585,ENSHGLT00100015945	252.007	XP_032764714.1//nascent polypeptide-associated complex subunit alpha isoform X1 [Rattus rattus];XP_004429329.1//PREDICTED: nascent polypeptide-associated complex subunit alpha isoform X2 [Ceratotherium simum simum]	13346	'Des'	714.394
ENSHGLG00100016417	NA	ENSHGLT00100022542	251.66	XP_004853982.1//thioredoxin-interacting protein [Heterocephalus glaber]	66481	'Rps21'	712.208
ENSHGLG00100012211	NA	BGI_novel_T009985,BGI_novel_T009986,BGI_novel_T009987,BGI_novel_T009988,BGI_novel_T009989,BGI_novel_T009990,ENSHGLT00100016719	251.532	EDL38538.1//solute carrier family 8 (sodium/calcium exchanger), member 1, isoform CRA_b, partial [Mus musculus];XP_012925649.1//sodium/calcium exchanger 1 isoform X1 [Heterocephalus glaber]	66445	'Cyc1'	709.192
ENSHGLG00100010294	NA	BGI_novel_T011558,BGI_novel_T011561,ENSHGLT00100014067,ENSHGLT00100014068	250.58	EHB11257.1//Aconitate hydratase, mitochondrial [Heterocephalus glaber];NP_001295591.1//aconitate hydratase, mitochondrial [Heterocephalus glaber]	11770	'Fabp4'	707.266
ENSHGLG00100000521	NA	ENSHGLT00100000654	250.567	XP_014703348.1//PREDICTED: 40S ribosomal protein S13 [Equus asinus]	67942	'Atp5g2'	706.854
ENSHGLG00100010858	NA	ENSHGLT00100014829	245.948	XP_004855657.1//60S ribosomal protein L4 [Heterocephalus glaber]	19309	'Pygm'	704.608
ENSHGLG00100015638	NA	BGI_novel_T012190,ENSHGLT00100021462	241.318	XP_035120803.1//heat shock cognate 71 kDa protein isoform X1 [Callithrix jacchus];XP_035572517.1//heat shock cognate 71 kDa protein isoform X1 [Canis lupus dingo]	15464	'Hrc'	702.156
ENSHGLG00100006272	NA	ENSHGLT00100008531	240.755	XP_004858992.1//heat shock protein beta-6 [Heterocephalus glaber]	19241	'Tmsb4x'	694.852
ENSHGLG00100009988	NA	BGI_novel_T008936,BGI_novel_T008937,ENSHGLT00100013667,ENSHGLT00100013668	239.282	PNJ09492.1//RPL10 isoform 10, partial [Pongo abelii];XP_015999459.1//PREDICTED: 60S ribosomal protein L10 isoform X1 [Rousettus aegyptiacus];XP_032475835.1//60S ribosomal protein L10 isoform X1 [Phocoena sinus];AAL88713.1//ribosomal protein L10 [Homo sapiens]	13629	'Eef2'	693.182
BGI_novel_G001053	NA	BGI_novel_T012684	239.14	XP_028338135.1//uncharacterized protein LOC102976638 [Physeter catodon]	18103	'Nme2'	690.662
ENSHGLG00100001329	Ftl	ENSHGLT00100001736	238.632	NP_001266795.1//ferritin light chain [Heterocephalus glaber]	67270	'Mrpl42'	688.524
ENSHGLG00100010426	NA	BGI_novel_T003105,ENSHGLT00100014259	237.117	XP_004834014.1//cytochrome b-c1 complex subunit 1, mitochondrial isoform X1 [Heterocephalus glaber]	54405	'Ndufa1'	687.22
ENSHGLG00100001521	NA	ENSHGLT00100001991	236.543	XP_004851172.1//long-chain specific acyl-CoA dehydrogenase, mitochondrial [Heterocephalus glaber]	11363	'Acadl'	681.268
ENSHGLG00100013106	NA	BGI_novel_T017918,ENSHGLT00100017952	236.458	XP_004856635.1//succinate dehydrogenase [ubiquinone] cytochrome b small subunit, mitochondrial isoform X2 [Heterocephalus glaber];XP_004856634.1//succinate dehydrogenase [ubiquinone] cytochrome b small subunit, mitochondrial isoform X1 [Heterocephalus glaber]	11370	'Acadvl'	665.214
ENSHGLG00100010339	NA	BGI_novel_T002780,BGI_novel_T002781,BGI_novel_T002782,ENSHGLT00100014127,ENSHGLT00100014128,ENSHGLT00100014129,ENSHGLT00100014130,ENSHGLT00100014131	236.142	XP_017528404.1//PREDICTED: protein NDRG4 isoform X3 [Manis javanica];XP_004843184.1//protein NDRG4 isoform X7 [Heterocephalus glaber];XP_004843182.1//protein NDRG4 isoform X4 [Heterocephalus glaber];XP_010615484.1//protein NDRG4 isoform X2 [Fukomys damarensis];XP_004843183.1//protein NDRG4 isoform X6 [Heterocephalus glaber];EHB00680.1//Protein NDRG4-A, partial [Heterocephalus glaber];XP_012927046…	67130	'Ndufa6'	663.826
ENSHGLG00100004667	Atp5f1c	ENSHGLT00100006294,ENSHGLT00100006295	235.728	NP_001297197.1//ATP synthase subunit gamma, mitochondrial [Heterocephalus glaber]	66108	'Ndufa9'	660.344
ENSHGLG00100009675	NA	BGI_novel_T009741,BGI_novel_T009742,BGI_novel_T009743,ENSHGLT00100013214,ENSHGLT00100013215,ENSHGLT00100013216	234.478	NP_001013241.1//poly(rC)-binding protein 2 [Rattus norvegicus];BAD92062.1//poly(rC)-binding protein 2 isoform b variant, partial [Homo sapiens];XP_004467513.2//poly(rC)-binding protein 2 isoform X1 [Dasypus novemcinctus];NP_001092090.1//poly(rC)-binding protein 2 isoform c [Homo sapiens];NP_001096635.1//poly(rC)-binding protein 2 isoform 1 [Mus musculus];NP_001029883.1//poly(rC)-binding protein 2…	55951	'Mpc1'	659.022
ENSHGLG00100006306	NA	BGI_novel_T017103,ENSHGLT00100008575	234.007	NP_001015.1//40S ribosomal protein S21 [Homo sapiens];XP_035582261.1//40S ribosomal protein S21-like [Zalophus californianus]	12866	'Cox7a2'	655.79
ENSHGLG00100014868	NA	BGI_novel_T010992,ENSHGLT00100020381	232.68	OPJ73047.1//40S ribosomal protein S12 [Patagioenas fasciata monilis];NP_001007.2//40S ribosomal protein S12 [Homo sapiens]	20044	'Rps14'	653.822
ENSHGLG00100004551	NA	BGI_novel_T001269,BGI_novel_T001270,BGI_novel_T001271,BGI_novel_T001272,BGI_novel_T001273,BGI_novel_T001274,ENSHGLT00100006131,ENSHGLT00100006132,ENSHGLT00100006133,ENSHGLT00100006134,ENSHGLT00100006135	231.372	EDL24882.1//LIM domain binding 3, isoform CRA_a, partial [Mus musculus];XP_021102414.1//LIM domain-binding protein 3 isoform X3 [Heterocephalus glaber];XP_004867776.1//LIM domain-binding protein 3 isoform X5 [Heterocephalus glaber];XP_021102412.1//LIM domain-binding protein 3 isoform X1 [Heterocephalus glaber];EHA98921.1//LIM domain-binding protein 3, partial [Heterocephalus glaber];XP_021102413.…	68263	'Pdhb'	652.018
ENSHGLG00100005329	NA	BGI_novel_T002967,BGI_novel_T002968,ENSHGLT00100007191	226.487	XP_012641827.1//myozenin-2 [Microcebus murinus]	12759	'Clu'	648.38
ENSHGLG00100009359	NA	BGI_novel_T011083,BGI_novel_T011084,BGI_novel_T011085,ENSHGLT00100012783,ENSHGLT00100012784	226.298	XP_016809303.1//voltage-dependent anion-selective channel protein 1 isoform X1 [Pan troglodytes];TEA28857.1//hypothetical protein DBR06_SOUSAS4010074, partial [Sousa chinensis];XP_004836637.1//voltage-dependent anion-selective channel protein 1 [Heterocephalus glaber]	17995	'Ndufv1'	641.868
ENSHGLG00100017541	NA	BGI_novel_T000444,ENSHGLT00100024128,ENSHGLT00100024129	221.485	XP_032336989.1//60S ribosomal protein L35a isoform X1 [Camelus ferus];XP_032768700.1//60S ribosomal protein L35a-like [Rattus rattus];ELW68403.1//Mitochondrial folate transporter/carrier [Tupaia chinensis]	24131	'Ldb3'	634.942
ENSHGLG00100003972	NA	BGI_novel_T011823,BGI_novel_T011824,BGI_novel_T011825,ENSHGLT00100005318	219.78	XP_005335451.1//ATP synthase-coupling factor 6, mitochondrial isoform X2 [Ictidomys tridecemlineatus];XP_013218356.1//ATP synthase-coupling factor 6, mitochondrial isoform X1 [Ictidomys tridecemlineatus];EHB11613.1//ATP synthase-coupling factor 6, mitochondrial [Heterocephalus glaber]	19941	'Rpl26'	625.572
ENSHGLG00100003314	NA	ENSHGLT00100004446	219.257	XP_032638069.1//40S ribosomal protein S28 [Chelonoidis abingdonii]	14718	'Got1'	624.264
ENSHGLG00100005852	NA	ENSHGLT00100007956,ENSHGLT00100007957	216.857	EHB01830.1//Gelsolin [Heterocephalus glaber];XP_004849514.1//gelsolin isoform X2 [Heterocephalus glaber]	12491	'Cd36'	619.214
ENSHGLG00100009320	NA	BGI_novel_T006927,ENSHGLT00100012720	215.942	KFO26211.1//60S ribosomal protein L13a [Fukomys damarensis]	104130	'Ndufb11'	618.504
ENSHGLG00100005610	NA	BGI_novel_T000814,BGI_novel_T000815,BGI_novel_T000816,BGI_novel_T000817,BGI_novel_T000818,BGI_novel_T000819,ENSHGLT00100007589,ENSHGLT00100007590	215.772	XP_014440210.2//cellular nucleic acid-binding protein isoform X1 [Tupaia chinensis];KAF5917238.1//hypothetical protein HPG69_000007 [Diceros bicornis minor];VTJ80229.1//Hypothetical predicted protein [Marmota monax];XP_029772735.1//cellular nucleic acid-binding protein isoform X5 [Suricata suricatta];EDK99231.1//cellular nucleic acid binding protein, isoform CRA_d, partial [Mus musculus];XP_02977…	54217	'Rpl36'	613.81
BGI_novel_G000800	NA	BGI_novel_T009680	214.545	XP_004386689.1//fructose-bisphosphate aldolase A isoform X2 [Trichechus manatus latirostris]	66052	'Sdhc'	611.054
ENSHGLG00100013607	NA	BGI_novel_T010150,ENSHGLT00100018651	214.363	XP_005334640.1//glycogen phosphorylase, brain form [Ictidomys tridecemlineatus];EMP36568.1//Glycogen phosphorylase, brain form, partial [Chelonia mydas]	11837	'Rplp0'	610.898
ENSHGLG00100003006	NA	ENSHGLT00100004008	213.248	XP_004840151.1//heat shock protein beta-1 [Heterocephalus glaber]	68194	'Ndufb4'	600.454
ENSHGLG00100008827	NA	BGI_novel_T013228,BGI_novel_T013229,ENSHGLT00100012016,ENSHGLT00100012017,ENSHGLT00100012018	212.902	XP_004839812.1//platelet glycoprotein 4 isoform X1 [Heterocephalus glaber]	22190	'Ubc'	598.006
ENSHGLG00100018696	NA	BGI_novel_T013026,BGI_novel_T013027,BGI_novel_T013028,BGI_novel_T013029,ENSHGLT00100025749,ENSHGLT00100025750	212.52	XP_004855965.1//cytochrome b-c1 complex subunit 2, mitochondrial [Heterocephalus glaber];EDL17212.1//ubiquinol cytochrome c reductase core protein 2, isoform CRA_b [Mus musculus]	70456	'Mpc2'	596.34
ENSHGLG00100004973	NA	ENSHGLT00100006719	212.293	XP_004853773.1//ATP synthase F(0) complex subunit B1, mitochondrial isoform X2 [Heterocephalus glaber]	18597	'Pdha1'	592.934
ENSHGLG00100014531	NA	BGI_novel_T004477,ENSHGLT00100019916	210.488	KAF6407932.1//ribosomal protein S19 [Molossus molossus];ELW71038.1//40S ribosomal protein S19 [Tupaia chinensis]	100041273	'Ndufb4c'	591.814
ENSHGLG00100014154	NA	ENSHGLT00100019398	209.743	XP_005396651.1//PREDICTED: protein transport protein Sec61 subunit gamma [Chinchilla lanigera]	110842	'Etfa'	589.342
BGI_novel_G000237	NA	BGI_novel_T002869	207.05	XP_032961051.1//elongation factor 1-alpha 1-like [Rhinolophus ferrumequinum]	110954	'Rpl10'	588.322
ENSHGLG00100003098	NA	BGI_novel_T010130,ENSHGLT00100004130,ENSHGLT00100004131,ENSHGLT00100004132,ENSHGLT00100004133	204.225	XP_012928812.1//ecto-ADP-ribosyltransferase 3 isoform X1 [Heterocephalus glaber];XP_021116702.1//ecto-ADP-ribosyltransferase 3 isoform X3 [Heterocephalus glaber];XP_021116701.1//ecto-ADP-ribosyltransferase 3 isoform X2 [Heterocephalus glaber]	27176	'Rpl7a'	587.938
ENSHGLG00100004452	NA	ENSHGLT00100005978	201.688	VCX38646.1//unnamed protein product, partial [Gulo gulo]	67273	'Ndufa10'	584.49
ENSHGLG00100009617	NA	BGI_novel_T003378,ENSHGLT00100013133	200.59	XP_004836933.1//6.8 kDa mitochondrial proteolipid [Heterocephalus glaber]	20918	'Eif1'	584.382
ENSHGLG00100001244	NA	BGI_novel_T010240,ENSHGLT00100001630	199.265	XP_021111371.1//creatine kinase S-type, mitochondrial isoform X1 [Heterocephalus glaber];VTJ72854.1//Hypothetical predicted protein [Marmota monax]	27370	'Rps26'	579.966
ENSHGLG00100009537	NA	ENSHGLT00100013025	197.432	EHB13162.1//Matrix Gla protein [Heterocephalus glaber]	18642	'Pfkm'	569.61
ENSHGLG00100010466	NA	BGI_novel_T005272,BGI_novel_T005273,BGI_novel_T005274,BGI_novel_T005275,BGI_novel_T005276,ENSHGLT00100014313	197.187	XP_012930629.1//sorbin and SH3 domain-containing protein 2 isoform X25 [Heterocephalus glaber];XP_012930624.1//sorbin and SH3 domain-containing protein 2 isoform X1 [Heterocephalus glaber];XP_012930631.1//sorbin and SH3 domain-containing protein 2 isoform X28 [Heterocephalus glaber];XP_007946577.1//PREDICTED: sorbin and SH3 domain-containing protein 2 isoform X8 [Orycteropus afer afer]	66046	'Ndufb5'	569.548
ENSHGLG00100010504	NA	BGI_novel_T012651,BGI_novel_T012652,BGI_novel_T012653,BGI_novel_T012654,ENSHGLT00100014371,ENSHGLT00100014372	196.147	AAH62198.1//Hnrpa3 protein [Mus musculus];NP_001104764.1//heterogeneous nuclear ribonucleoprotein A3 isoform a [Rattus norvegicus];XP_029941970.1//LOW QUALITY PROTEIN: basic proline-rich protein-like, partial [Salarias fasciatus]	20084	'Rps18'	569.11
ENSHGLG00100005226	NA	ENSHGLT00100007056	194.138	EHA98375.1//Cytochrome c oxidase polypeptide 7A2, mitochondrial [Heterocephalus glaber]	16922	'Phyh'	567.618
ENSHGLG00100005677	NA	ENSHGLT00100007687,ENSHGLT00100007688	194.058	XP_004866780.1//NADH dehydrogenase [ubiquinone] 1 alpha subcomplex subunit 3 [Heterocephalus glaber]	66416	'Ndufa7'	567.308
ENSHGLG00100017669	NA	ENSHGLT00100024300	194.007	XP_004873736.1//NADH dehydrogenase [ubiquinone] 1 beta subcomplex subunit 10 [Heterocephalus glaber]	14467	'Nipsnap2'	564.426
ENSHGLG00100015328	NA	BGI_novel_T011796,BGI_novel_T011797,BGI_novel_T011798,BGI_novel_T011799,BGI_novel_T011800,BGI_novel_T011801,BGI_novel_T011802,BGI_novel_T011803,BGI_novel_T011804,BGI_novel_T011805,BGI_novel_T011806,BGI_novel_T011807,BGI_novel_T011808,BGI_novel_T011809,BGI_novel_T011810,BGI_novel_T011811,ENSHGLT00100021013	192.76	XP_008844155.1//serine/arginine-rich splicing factor 5 isoform X2 [Nannospalax galili];XP_004837371.1//serine/arginine-rich splicing factor 5 isoform X1 [Heterocephalus glaber];XP_007454500.1//PREDICTED: serine/arginine-rich splicing factor 5 isoform X2 [Lipotes vexillifer];KAB1277357.1//Serine/arginine-rich splicing factor 5 [Camelus dromedarius]	14683	'Gnas'	562.6
ENSHGLG00100021106	NA	BGI_novel_T005534,ENSHGLT00100028463	192.46	XP_004860214.1//gap junction alpha-1 protein [Heterocephalus glaber];BAD92257.1//KIAA0590 gene product variant, partial [Homo sapiens]	595136	'Ndufs5'	558.846
ENSHGLG00100014537	NA	BGI_novel_T002324,BGI_novel_T002325,BGI_novel_T002326,ENSHGLT00100019924	190.922	XP_003474646.1//nucleolin [Cavia porcellus];XP_014934576.1//nucleolin [Acinonyx jubatus];XP_014640876.1//PREDICTED: nucleolin isoform X4 [Ceratotherium simum simum]	20091	'Rps3a1'	553.826
ENSHGLG00100011805	NA	BGI_novel_T014869,ENSHGLT00100016174	189.76	XP_004844999.1//NADH dehydrogenase [ubiquinone] 1 alpha subcomplex subunit 12 [Heterocephalus glaber]	75406	'Ndufs7'	552.586
ENSHGLG00100002705	NA	BGI_novel_T015481,ENSHGLT00100003612	188.887	XP_004838442.1//NADH dehydrogenase [ubiquinone] 1 beta subcomplex subunit 6 [Heterocephalus glaber];XP_004658442.1//PREDICTED: NADH dehydrogenase [ubiquinone] 1 beta subcomplex subunit 6 isoform X3 [Jaculus jaculus]	18293	'Ogdh'	552.338
ENSHGLG00100017497	NA	ENSHGLT00100024065	188.385	XP_012927540.1//cytochrome c oxidase subunit 5B, mitochondrial [Heterocephalus glaber]	76846	'Rps9'	549.84
ENSHGLG00100011680	NA	BGI_novel_T007566,BGI_novel_T007567,BGI_novel_T007569,BGI_novel_T007573,ENSHGLT00100015992	187.077	XP_008059827.1//uncharacterized protein LOC103263972 [Carlito syrichta];KFO30239.1//cAMP-dependent protein kinase inhibitor gamma [Fukomys damarensis];XP_004858243.1//cAMP-dependent protein kinase inhibitor gamma [Heterocephalus glaber]	18245	'Oaz1'	549.184
ENSHGLG00100003924	NA	BGI_novel_T018064,ENSHGLT00100005254,ENSHGLT00100005255,ENSHGLT00100005256	186.46	NP_001308635.1//40S ribosomal protein S9 isoform c [Homo sapiens];KFO36497.1//tRNA-splicing endonuclease subunit Sen34 [Fukomys damarensis];XP_029416794.1//40S ribosomal protein S9 isoform X2 [Nannospalax galili]	19946	'Rpl30'	548.178
ENSHGLG00100016384	NA	BGI_novel_T014389,ENSHGLT00100022489	186.417	XP_004850442.1//succinate dehydrogenase [ubiquinone] iron-sulfur subunit, mitochondrial isoform X1 [Heterocephalus glaber]	270106	'Rpl13'	546.974
ENSHGLG00100018449	NA	ENSHGLT00100025405	184.605	KFO31870.1//Paraplegin [Fukomys damarensis]	19951	'Rpl32'	546.26
ENSHGLG00100012673	NA	ENSHGLT00100017370	184.415	XP_012926741.1//superoxide dismutase [Cu-Zn] [Heterocephalus glaber]	15107	'Hadh'	541.222
ENSHGLG00100011245	NA	ENSHGLT00100015370,ENSHGLT00100015371	184.112	XP_004837814.1//cytochrome c1, heme protein, mitochondrial [Heterocephalus glaber]	12373	'Casq2'	541.14
ENSHGLG00100013744	NA	BGI_novel_T000602,ENSHGLT00100018834	183.24	XP_003477046.2//60S ribosomal protein L14 [Cavia porcellus];PNI81266.1//RPL14 isoform 4 [Pan troglodytes]	67268	'Myl12a'	533.61
ENSHGLG00100004784	NA	ENSHGLT00100006474,ENSHGLT00100006475	183.193	XP_012977073.2//elongin-B [Mesocricetus auratus];XP_004864733.2//elongin-B isoform X1 [Heterocephalus glaber]	14325	'Ftl1'	532.94
ENSHGLG00100013474	NA	ENSHGLT00100018467	182.052	XP_004872096.1//cytochrome c oxidase subunit 5A, mitochondrial [Heterocephalus glaber]	12856	'Cox17'	532.69
ENSHGLG00100000168	NA	BGI_novel_T005491,BGI_novel_T005492,ENSHGLT00100000221,ENSHGLT00100000222,ENSHGLT00100000223	181.768	XP_005410431.2//PREDICTED: mortality factor 4-like protein 1 [Chinchilla lanigera];XP_021536137.1//mortality factor 4-like protein 1 [Neomonachus schauinslandi];XP_010630101.1//mortality factor 4-like protein 1 isoform X1 [Fukomys damarensis];XP_007458392.1//PREDICTED: mortality factor 4-like protein 1 isoform X3 [Lipotes vexillifer]	68349	'Ndufs3'	523.894
ENSHGLG00100019438	NA	BGI_novel_T002473,BGI_novel_T002474,BGI_novel_T002475,BGI_novel_T002476,BGI_novel_T002477,BGI_novel_T002478,BGI_novel_T002479,ENSHGLT00100026773,ENSHGLT00100026774	180.65	KFO30335.1//Cold shock domain-containing protein E1 [Fukomys damarensis];EDL07606.1//cold shock domain containing E1, RNA binding, isoform CRA_b, partial [Mus musculus];BAC65675.1//mKIAA0885 protein, partial [Mus musculus];XP_010629523.1//cold shock domain-containing protein E1 isoform X1 [Fukomys damarensis];EHB00310.1//Cold shock domain-containing protein E1 [Heterocephalus glaber];XP_021121390…	16828	'Ldha'	523.37
ENSHGLG00100016865	Rgs5	BGI_novel_T011544,ENSHGLT00100023169	179.852	NP_001297176.1//regulator of G-protein signaling 5 [Heterocephalus glaber]	107765	'Ankrd1'	523.024
ENSHGLG00100019466	NA	BGI_novel_T013201,BGI_novel_T013202,ENSHGLT00100026813	179.115	EHB13366.1//14-3-3 protein epsilon [Heterocephalus glaber];XP_021569441.1//14-3-3 protein epsilon isoform X1 [Carlito syrichta]	103172	'Chchd10'	519.674
ENSHGLG00100016443	NA	BGI_novel_T001378,ENSHGLT00100022587	177.613	XP_004843475.1//cytochrome b-c1 complex subunit 9 isoform X2 [Heterocephalus glaber]	67041	'Oxct1'	516.852
ENSHGLG00100002957	NA	BGI_novel_T002724,ENSHGLT00100003937	176.868	XP_004835717.1//cytochrome c oxidase copper chaperone [Heterocephalus glaber]	17313	'Mgp'	516.116
ENSHGLG00100017759	NA	BGI_novel_T000307,ENSHGLT00100024433	174.94	XP_004843823.1//60S ribosomal protein L6 [Heterocephalus glaber]	18484	'Pam'	510.322
ENSHGLG00100005954	NA	BGI_novel_T009365,BGI_novel_T009366,BGI_novel_T009367,BGI_novel_T009368,BGI_novel_T009369,ENSHGLT00100008099,ENSHGLT00100008100,ENSHGLT00100008101,ENSHGLT00100008102	173.76	XP_004848148.1//PDZ and LIM domain protein 5 isoform X6 [Heterocephalus glaber];EHB08620.1//PDZ and LIM domain protein 5, partial [Heterocephalus glaber];XP_005374316.1//PREDICTED: PDZ and LIM domain protein 5 isoform X9 [Chinchilla lanigera];KAF6132026.1//PDZ and LIM domain 5 [Phyllostomus discolor];KFO24967.1//PDZ and LIM domain protein 5 [Fukomys damarensis];XP_004391557.1//PREDICTED: PDZ and …	68375	'Ndufa8'	510.102
ENSHGLG00100002739	NA	BGI_novel_T010122,BGI_novel_T010123,ENSHGLT00100003652	173.727	XP_004430919.1//PREDICTED: cyclin-I isoform X1 [Ceratotherium simum simum];KAB1282737.1//Cyclin-I [Camelus dromedarius]	66402	'Sln'	509.49
ENSHGLG00100002282	NA	ENSHGLT00100003015	170.69	KAF6421127.1//ribosomal protein L32 [Molossus molossus]	20655	'Sod1'	509.302
ENSHGLG00100005740	NA	BGI_novel_T009942,ENSHGLT00100007778	169.758	VCW78979.1//unnamed protein product, partial [Gulo gulo];VTJ57825.1//Hypothetical predicted protein [Marmota monax]	20116	'Rps8'	500.548
ENSHGLG00100003319	NA	BGI_novel_T017174,ENSHGLT00100004452	168.527	NP_001307248.1//malate dehydrogenase, peroxisomal isoform MDH1x [Bos taurus]	20102	'Rps4x'	500.21
ENSHGLG00100006244	NA	ENSHGLT00100008499	167.145	XP_004848516.1//cathepsin B isoform X1 [Heterocephalus glaber]	21991	'Tpi1'	497.78
BGI_novel_G001275	NA	BGI_novel_T015265	166.577	XP_022377963.1//heat shock cognate 71 kDa protein-like isoform X1 [Enhydra lutris kenyoni]	15929	'Idh3g'	493.878
ENSHGLG00100019783	NA	ENSHGLT00100027140	165.737	XP_004875322.1//protein FAM127A [Heterocephalus glaber]	117198	'Ivns1abp'	491.85
ENSHGLG00100017453	NA	BGI_novel_T016275,BGI_novel_T016276,ENSHGLT00100023991,ENSHGLT00100023992	164.608	EHB16831.1//NADH-ubiquinone oxidoreductase 75 kDa subunit, mitochondrial [Heterocephalus glaber];XP_021119095.1//NADH-ubiquinone oxidoreductase 75 kDa subunit, mitochondrial [Heterocephalus glaber]	67248	'Rpl39'	488.804
ENSHGLG00100006547	NA	BGI_novel_T004427,BGI_novel_T004428,BGI_novel_T004429,BGI_novel_T004430,BGI_novel_T004431,BGI_novel_T004432,BGI_novel_T004433,BGI_novel_T004434,BGI_novel_T004435,BGI_novel_T004436,BGI_novel_T004437,BGI_novel_T004438,BGI_novel_T004439,BGI_novel_T004440,BGI_novel_T004441,BGI_novel_T004442,ENSHGLT00100008900,ENSHGLT00100008901,ENSHGLT00100008902	163.958	XP_021099838.1//tensin-1 isoform X5 [Heterocephalus glaber];EHB02461.1//Tensin-1 [Heterocephalus glaber];XP_021099839.1//tensin-1 isoform X6 [Heterocephalus glaber];XP_021099837.1//tensin-1 isoform X4 [Heterocephalus glaber]	54127	'Rps28'	487.878
ENSHGLG00100000419	NA	BGI_novel_T004513,ENSHGLT00100000530	163.897	XP_014442064.1//60S ribosomal protein L5, partial [Tupaia chinensis]	67097	'Rps10'	485.804
ENSHGLG00100015253	NA	BGI_novel_T007039,ENSHGLT00100020918	163.867	XP_021109843.1//60S ribosomal protein L30-like [Heterocephalus glaber]	57808	'Rpl35a'	482.694
ENSHGLG00100011493	NA	BGI_novel_T018003,BGI_novel_T018004,BGI_novel_T018005,ENSHGLT00100015742	163.587	XP_004844541.1//four and a half LIM domains protein 2 isoform X1 [Heterocephalus glaber]	66834	'Acot13'	480.962
ENSHGLG00100015284	NA	BGI_novel_T002184,BGI_novel_T002185,BGI_novel_T002186,BGI_novel_T002187,BGI_novel_T002188,BGI_novel_T002189,BGI_novel_T002190,BGI_novel_T002191,BGI_novel_T002252,BGI_novel_T002253,BGI_novel_T002254,BGI_novel_T002255,BGI_novel_T002256,BGI_novel_T002257,BGI_novel_T002258,BGI_novel_T002259,ENSHGLT00100020960	163.062	XP_004646724.1//myosin-7 [Octodon degus];EDL36312.1//mCG146085, partial [Mus musculus];XP_010636061.1//myosin-6 isoform X2 [Fukomys damarensis];XP_023363900.1//myosin-7 [Otolemur garnettii];EHB00030.1//Myosin-6 [Heterocephalus glaber];XP_019284938.1//PREDICTED: myosin-7 isoform X1 [Panthera pardus];VTJ66226.1//Hypothetical predicted protein [Marmota monax];OBS73110.1//hypothetical protein A6R68_1…	269261	'Rpl12'	479.92
ENSHGLG00100001584	NA	BGI_novel_T009004,BGI_novel_T009005,BGI_novel_T009006,BGI_novel_T009007,BGI_novel_T009008,BGI_novel_T009009,BGI_novel_T009010,ENSHGLT00100002082,ENSHGLT00100002083	162.998	XP_023564109.1//protein NDRG2 isoform X2 [Octodon degus];XP_013013037.2//protein NDRG2 isoform X2 [Cavia porcellus];NP_001297178.1//protein NDRG2 [Heterocephalus glaber]	66925	'Sdhd'	479.746
ENSHGLG00100001095	NA	BGI_novel_T000715,ENSHGLT00100001419	162.535	XP_004856944.1//protein phosphatase 1 regulatory subunit 14C [Heterocephalus glaber];EHA98138.1//G2/mitotic-specific cyclin-B1 [Heterocephalus glaber]	268373	'Ppia'	476.64
ENSHGLG00100020819	NA	BGI_novel_T015505,ENSHGLT00100028176	162.355	XP_004853773.1//ATP synthase F(0) complex subunit B1, mitochondrial isoform X2 [Heterocephalus glaber]	66734	'Map1lc3a'	476.61
ENSHGLG00100013259	NA	BGI_novel_T002838,ENSHGLT00100018175	162.28	EHB00765.1//E3 ubiquitin-protein ligase TRIM63 [Heterocephalus glaber];XP_005394898.2//PREDICTED: E3 ubiquitin-protein ligase TRIM63 [Chinchilla lanigera]	11928	'Atp1a1'	475.874
ENSHGLG00100010389	NA	BGI_novel_T007282,BGI_novel_T007283,BGI_novel_T007284,BGI_novel_T007285,BGI_novel_T007286,BGI_novel_T007287,ENSHGLT00100014198,ENSHGLT00100014199,ENSHGLT00100014200,ENSHGLT00100014201	162.083	XP_004853925.1//myomegalin isoform X11 [Heterocephalus glaber];XP_013364800.1//PREDICTED: myomegalin isoform X12 [Chinchilla lanigera];XP_010621435.1//myomegalin isoform X13 [Fukomys damarensis];XP_012930928.1//myomegalin isoform X26 [Heterocephalus glaber];XP_010621426.1//myomegalin isoform X3 [Fukomys damarensis];XP_010621430.1//myomegalin isoform X11 [Fukomys damarensis];XP_019062890.1//myomeg…	66475	'Rps23'	472.22
ENSHGLG00100001741	NA	BGI_novel_T006842,ENSHGLT00100002285	161.783	KFO26458.1//OCIA domain-containing protein 2 [Fukomys damarensis];XP_021118029.1//OCIA domain-containing protein 2 isoform X2 [Heterocephalus glaber]	20005	'Rpl9'	468.782
ENSHGLG00100010386	NA	BGI_novel_T016544,BGI_novel_T016552,BGI_novel_T016553,BGI_novel_T016554,BGI_novel_T016555,BGI_novel_T016556,BGI_novel_T016557,BGI_novel_T016558,BGI_novel_T016559,BGI_novel_T016560,BGI_novel_T016561,ENSHGLT00100014195	161.78	XP_013005713.1//myosin-7B isoform X1 [Cavia porcellus];XP_035153920.1//myosin-7B isoform X2 [Callithrix jacchus];XP_012908819.1//PREDICTED: myosin-7B isoform X1 [Mustela putorius furo];XP_032206764.1//myosin-7B isoform X1 [Mustela erminea];XP_026359130.1//myosin-7B isoform X1 [Ursus arctos horribilis];EHB17149.1//Myosin-7B [Heterocephalus glaber]	68052	'Rps13'	462.988
ENSHGLG00100011390	NA	ENSHGLT00100015580	161.545	XP_004851801.2//interferon-induced transmembrane protein 3 [Heterocephalus glaber]	27207	'Rps11'	461.948
ENSHGLG00100018712	NA	ENSHGLT00100025774	161.497	XP_004843751.1//phosphatidylethanolamine-binding protein 1 [Heterocephalus glaber]	68193	'Rpl24'	461.878
ENSHGLG00100006026	NA	BGI_novel_T008347,BGI_novel_T008348,BGI_novel_T008349,ENSHGLT00100008198,ENSHGLT00100008199	160.162	XP_004841793.1//peptidyl-glycine alpha-amidating monooxygenase isoform X1 [Heterocephalus glaber];XP_021111486.1//peptidyl-glycine alpha-amidating monooxygenase isoform X4 [Heterocephalus glaber]	106393	'Srl'	458.508
ENSHGLG00100015673	NA	BGI_novel_T014363,ENSHGLT00100021506	160.053	EHH14395.1//hypothetical protein EGK_00315, partial [Macaca mulatta];XP_004637716.1//MICOS complex subunit MIC10 [Octodon degus]	13179	'Dcn'	451.406
ENSHGLG00100001616	NA	BGI_novel_T011592,BGI_novel_T011593,ENSHGLT00100002118	159.257	EHB11289.1//Tumor protein p53-inducible nuclear protein 2 [Heterocephalus glaber];XP_012922198.1//tumor protein p53-inducible nuclear protein 2 isoform X2 [Heterocephalus glaber]	66841	'Etfdh'	442.838
ENSHGLG00100011600	NA	BGI_novel_T007331,BGI_novel_T007332,BGI_novel_T007333,BGI_novel_T007334,ENSHGLT00100015878,ENSHGLT00100015879,ENSHGLT00100015880	158.672	XP_004841875.1//stress-70 protein, mitochondrial [Heterocephalus glaber]	22608	'Ybx1'	441.956
ENSHGLG00100003132	NA	BGI_novel_T014924,BGI_novel_T014925,BGI_novel_T014926,BGI_novel_T014927,BGI_novel_T014928,BGI_novel_T014929,BGI_novel_T014930,BGI_novel_T014931,BGI_novel_T014932,BGI_novel_T014933,BGI_novel_T014934,BGI_novel_T014935,BGI_novel_T014936,BGI_novel_T014937,BGI_novel_T014938,BGI_novel_T014939,BGI_novel_T014940,BGI_novel_T014941,BGI_novel_T014942,BGI_novel_T014943,BGI_novel_T014944,ENSHGLT00100004178,EN…	158.543	XP_013361643.1//PREDICTED: sorbin and SH3 domain-containing protein 1 isoform X23 [Chinchilla lanigera];XP_012925336.1//sorbin and SH3 domain-containing protein 1 isoform X29 [Heterocephalus glaber];XP_021108753.1//sorbin and SH3 domain-containing protein 1 isoform X16 [Heterocephalus glaber];XP_012925338.1//sorbin and SH3 domain-containing protein 1 isoform X31 [Heterocephalus glaber];XP_0211087…	68197	'Ndufc2'	440.786
ENSHGLG00100019320	NA	ENSHGLT00100026602	158.137	P30714.2//RecName: Full=Sodium/potassium-transporting ATPase subunit alpha-1; Short=Na(+)/K(+) ATPase alpha-1 subunit; AltName: Full=Sodium pump subunit alpha-1; Flags: Precursor [Rhinella marina]	14778	'Gpx3'	440.012
ENSHGLG00100015321	NA	ENSHGLT00100021006	157.305	XP_004851341.1//NADH dehydrogenase [ubiquinone] 1 beta subcomplex subunit 2, mitochondrial [Heterocephalus glaber]	68943	'Pink1'	438.09
ENSHGLG00100015891	NA	BGI_novel_T014315,ENSHGLT00100021816	156.048	OWK11680.1//EEF2, partial [Cervus elaphus hippelaphus]	16432	'Itm2b'	433.29
ENSHGLG00100018269	NA	BGI_novel_T002646,BGI_novel_T002647,ENSHGLT00100025141	155.995	XP_002711141.1//PREDICTED: bax inhibitor 1 [Oryctolagus cuniculus];XP_021570272.1//bax inhibitor 1 isoform X1 [Carlito syrichta]	19981	'Rpl37a'	430.306
ENSHGLG00100007743	NA	ENSHGLT00100010535	154.53	XP_004858828.1//cytochrome b-c1 complex subunit Rieske, mitochondrial [Heterocephalus glaber]	19989	'Rpl7'	420.738
ENSHGLG00100005459	NA	BGI_novel_T013438,BGI_novel_T013439,ENSHGLT00100007372	152.975	XP_004858719.1//NADH dehydrogenase [ubiquinone] iron-sulfur protein 2, mitochondrial [Heterocephalus glaber]	12868	'Cox8a'	420.664
ENSHGLG00100009033	NA	BGI_novel_T009700,BGI_novel_T009701,BGI_novel_T009702,BGI_novel_T009703,ENSHGLT00100012333,ENSHGLT00100012334,ENSHGLT00100012335,ENSHGLT00100012336,ENSHGLT00100012337,ENSHGLT00100012338	151.385	KAF1394767.1//hypothetical protein PFLUV_G00004570 [Perca fluviatilis];KAF6081807.1//hypothetical protein HJG60_008822 [Phyllostomus discolor];XP_025257367.1//actin, cytoplasmic 1 isoform X1 [Theropithecus gelada];XP_031194459.1//actin, cytoplasmic 1 [Mastomys coucha];KAF6081815.1//hypothetical protein HJG60_008822 [Phyllostomus discolor];KAF6447650.1//hypothetical protein HJG63_012046 [Rousettus…	19921	'Rpl19'	419.232
ENSHGLG00100013382	NA	BGI_novel_T005597,BGI_novel_T005598,BGI_novel_T005599,BGI_novel_T005600,BGI_novel_T005601,BGI_novel_T005602,BGI_novel_T005603,ENSHGLT00100018347,ENSHGLT00100018348,ENSHGLT00100018349	150.93	XP_021095294.1//nucleophosmin [Heterocephalus glaber];XP_032476846.1//nucleophosmin-like [Phocoena sinus];NP_001164790.1//nucleophosmin [Oryctolagus cuniculus];XP_004392066.1//PREDICTED: nucleophosmin isoform X2 [Odobenus rosmarus divergens]	20042	'Rps12'	416.618
ENSHGLG00100017766	NA	BGI_novel_T008868,ENSHGLT00100024442	146.167	NP_001288632.1//vimentin [Heterocephalus glaber]	19899	'Rpl18'	415.942
ENSHGLG00100014677	NA	BGI_novel_T006469,BGI_novel_T006470,ENSHGLT00100020122	145.972	XP_004843738.1//60S acidic ribosomal protein P0 [Heterocephalus glaber]	319195	'Rpl17'	414.956
ENSHGLG00100005927	NA	ENSHGLT00100008056	145.887	XP_027273946.1//60S ribosomal protein L36a-like isoform X2 [Cricetulus griseus]	20916	'Sucla2'	411.426
ENSHGLG00100017724	NA	ENSHGLT00100024377	145.777	XP_004839186.1//trifunctional enzyme subunit alpha, mitochondrial isoform X1 [Heterocephalus glaber]	67863	'Slc25a11'	410.114
ENSHGLG00100006527	NA	BGI_novel_T000019,ENSHGLT00100008872	145.203	XP_004862772.1//pyruvate dehydrogenase kinase, isozyme 4 [Heterocephalus glaber]	22121	'Rpl13a'	408.354
ENSHGLG00100001651	NA	BGI_novel_T007396,BGI_novel_T007397,BGI_novel_T007398,BGI_novel_T007399,ENSHGLT00100002163	145.133	CAA29964.1//hU1-70K-like protein (216 AA), partial [Homo sapiens];VTJ66723.1//Hypothetical predicted protein [Marmota monax];CAA28352.1//unnamed protein product [Homo sapiens];TEA25536.1//hypothetical protein DBR06_SOUSAS11710151 [Sousa chinensis];VTJ66721.1//Hypothetical predicted protein [Marmota monax]	227197	'Ndufs1'	408.1
ENSHGLG00100017988	NA	BGI_novel_T005092,ENSHGLT00100024749,ENSHGLT00100024750	143.612	XP_031321694.1//high mobility group protein B1 isoform X1 [Camelus dromedarius];KAB1267628.1//High mobility group protein B1 [Camelus dromedarius]	17929	'Myom1'	405.456
ENSHGLG00100008357	NA	ENSHGLT00100011381	143.32	XP_004844244.1//integral membrane protein 2B [Heterocephalus glaber]	67891	'Rpl4'	401.394
ENSHGLG00100016707	NA	ENSHGLT00100022958	143.062	VCW70344.1//unnamed protein product, partial [Gulo gulo]	22145	'Tuba4a'	398.596
ENSHGLG00100019841	NA	BGI_novel_T010705,ENSHGLT00100027198	142.892	XP_004862702.1//translationally-controlled tumor protein [Heterocephalus glaber]	78920	'Dlst'	395.612
ENSHGLG00100010093	NA	BGI_novel_T003777,BGI_novel_T003778,BGI_novel_T003779,BGI_novel_T003780,ENSHGLT00100013804,ENSHGLT00100013805,ENSHGLT00100013806,ENSHGLT00100013807	141.628	XP_004841465.1//nexilin isoform X4 [Heterocephalus glaber];XP_008566601.1//PREDICTED: nexilin isoform X7 [Galeopterus variegatus];XP_012926396.1//nexilin isoform X3 [Heterocephalus glaber];KAF6345188.1//nexilin F-actin binding protein [Rhinolophus ferrumequinum];KAF6345186.1//nexilin F-actin binding protein [Rhinolophus ferrumequinum];XP_004841463.1//nexilin isoform X1 [Heterocephalus glaber]	78294	'Rps27a'	391.292
ENSHGLG00100011654	NA	BGI_novel_T013411,BGI_novel_T013412,BGI_novel_T013413,ENSHGLT00100015958,ENSHGLT00100015959	140.802	XP_012934519.1//ATP-dependent 6-phosphofructokinase, muscle type isoform X2 [Heterocephalus glaber];PNJ67668.1//PFKM isoform 9 [Pongo abelii];EHB13590.1//6-phosphofructokinase, muscle type [Heterocephalus glaber]	68097	'Dynll2'	389.102
ENSHGLG00100004271	NA	BGI_novel_T004443,ENSHGLT00100005715	140.755	XP_004866029.1//ATP synthase subunit delta, mitochondrial [Heterocephalus glaber]	15526	'Hspa9'	387.88
ENSHGLG00100016327	NA	BGI_novel_T008421,ENSHGLT00100022413,ENSHGLT00100022414	140.702	XP_004856985.1//mitochondrial pyruvate carrier 1 [Heterocephalus glaber]	72900	'Ndufv2'	385.76
ENSHGLG00100006129	NA	ENSHGLT00100008344	140.097	XP_006922755.1//peptidyl-prolyl cis-trans isomerase FKBP3 [Pteropus alecto]	20103	'Rps5'	383.324
ENSHGLG00100009102	NA	BGI_novel_T015961,BGI_novel_T015962,ENSHGLT00100012427	139.575	XP_004848631.1//succinyl-CoA:3-ketoacid coenzyme A transferase 1, mitochondrial [Heterocephalus glaber]	14081	'Acsl1'	383.108
ENSHGLG00100007783	NA	ENSHGLT00100010596	139.215	XP_020837643.1//60S ribosomal protein L7a [Phascolarctos cinereus]	66414	'Ndufa12'	378.716
ENSHGLG00100002889	NA	BGI_novel_T004195,ENSHGLT00100003854	139.192	EHB02226.1//Cyclic AMP-dependent transcription factor ATF-4 [Heterocephalus glaber]	230075	'Ndufb6'	378.352
ENSHGLG00100003168	NA	ENSHGLT00100004235	139.047	XP_010985103.2//40S ribosomal protein S17 [Camelus dromedarius]	106529	'Tecr'	375.936
ENSHGLG00100019302	NA	ENSHGLT00100026577,ENSHGLT00100026578	138.982	XP_003433481.1//transmembrane emp24 domain-containing protein 2 isoform X1 [Canis lupus familiaris];XP_012637627.1//transmembrane emp24 domain-containing protein 2 isoform X2 [Microcebus murinus]	17991	'Ndufa2'	375.112
ENSHGLG00100012762	NA	ENSHGLT00100017488,ENSHGLT00100017489,ENSHGLT00100017490	138.063	EHB17422.1//Sequestosome-1 [Heterocephalus glaber];XP_004836787.1//sequestosome-1 isoform X1 [Heterocephalus glaber]	56376	'Pdlim5'	374.15
ENSHGLG00100006503	NA	BGI_novel_T003342,BGI_novel_T003343,BGI_novel_T003344,BGI_novel_T003345,ENSHGLT00100008835,ENSHGLT00100008836,ENSHGLT00100008837,ENSHGLT00100008838	137.777	XP_021106597.1//elongation factor 1-delta isoform X3 [Heterocephalus glaber];EHB01360.1//Elongation factor 1-delta [Heterocephalus glaber];XP_021106583.1//elongation factor 1-delta isoform X1 [Heterocephalus glaber];XP_012924898.1//elongation factor 1-delta isoform X2 [Heterocephalus glaber];EDM16043.1//eukaryotic translation elongation factor 1 delta (guanine nucleotide exchange protein), isofor…	26961	'Rpl8'	371.878
ENSHGLG00100001046	NA	BGI_novel_T013112,BGI_novel_T013113,BGI_novel_T013114,ENSHGLT00100001355	136.865	ELR62224.1//Putative ATP-dependent RNA helicase DDX5, partial [Bos mutus]	80888	'Hspb8'	369.034
ENSHGLG00100007919	NA	ENSHGLT00100010781,ENSHGLT00100010782,ENSHGLT00100010783	136.575	KAF6088746.1//NADH:ubiquinone oxidoreductase core subunit V2 [Phyllostomus discolor];EHB14920.1//NADH dehydrogenase [ubiquinone] flavoprotein 2, mitochondrial, partial [Heterocephalus glaber]	14109	'Fau'	368.144
ENSHGLG00100014828	NA	BGI_novel_T001897,BGI_novel_T001898,BGI_novel_T001899,BGI_novel_T001900,BGI_novel_T001901,ENSHGLT00100020326,ENSHGLT00100020327,ENSHGLT00100020328,ENSHGLT00100020329,ENSHGLT00100020330,ENSHGLT00100020331	135.895	NP_001126766.1//heterogeneous nuclear ribonucleoprotein K [Pongo abelii];PNI62200.1//HNRNPK isoform 9 [Pan troglodytes];NP_001288274.1//heterogeneous nuclear ribonucleoprotein K isoform 4 [Mus musculus];KAF6124760.1//heterogeneous nuclear ribonucleoprotein K [Phyllostomus discolor];NP_001288273.1//heterogeneous nuclear ribonucleoprotein K isoform 3 [Mus musculus];BAE31602.1//unnamed protein produ…	110078	'Pygb'	364.606
ENSHGLG00100001343	NA	ENSHGLT00100001760,ENSHGLT00100001761	135.072	XP_004846821.1//ubiquinol-cytochrome-c reductase complex assembly factor 2 [Heterocephalus glaber]	93677	'Lmod2'	361.3
ENSHGLG00100015974	NA	BGI_novel_T009730,ENSHGLT00100021934,ENSHGLT00100021935	135.045	XP_004872848.1//heterogeneous nuclear ribonucleoprotein A1 isoform X2 [Heterocephalus glaber];XP_012908903.1//PREDICTED: heterogeneous nuclear ribonucleoprotein A1-like [Mustela putorius furo];ERE84424.1//heterogeneous nuclear ribonucleoprotein A1 [Cricetulus griseus]	13063	'Cycs'	360.918
ENSHGLG00100006833	NA	BGI_novel_T016018,BGI_novel_T016019,ENSHGLT00100009328,ENSHGLT00100009329	134.632	KFO32472.1//Serine/threonine-protein kinase PINK1, mitochondrial [Fukomys damarensis];XP_004850529.1//serine/threonine-protein kinase PINK1, mitochondrial [Heterocephalus glaber]	20055	'Rps16'	358.534
ENSHGLG00100002988	NA	BGI_novel_T002725,BGI_novel_T002726,BGI_novel_T002727,BGI_novel_T002728,BGI_novel_T002729,ENSHGLT00100003983,ENSHGLT00100003984	134.543	XP_002718452.2//PREDICTED: vinculin isoform X2 [Oryctolagus cuniculus];EHB00611.1//Popeye domain-containing protein 2 [Heterocephalus glaber];XP_004835722.1//popeye domain-containing protein 2 isoform X1 [Heterocephalus glaber];XP_004835723.1//popeye domain-containing protein 2 isoform X2 [Heterocephalus glaber]	225887	'Ndufs8'	353.742
ENSHGLG00100012502	NA	ENSHGLT00100017132	134.35	XP_004839308.1//protein LBH isoform X1 [Heterocephalus glaber]	17748	'Mt1'	353.332
ENSHGLG00100014433	NA	ENSHGLT00100019782,ENSHGLT00100019783	134.008	KAB0361933.1//hypothetical protein FD754_006089 [Muntiacus muntjak];XP_032988675.1//40S ribosomal protein S20-like [Rhinolophus ferrumequinum]	20085	'Rps19'	350.876
ENSHGLG00100015257	NA	ENSHGLT00100020922	133.737	XP_004862287.1//mitochondrial import inner membrane translocase subunit Tim17-A [Heterocephalus glaber]	67914	'Coq9'	350.57
ENSHGLG00100003354	NA	BGI_novel_T015250,BGI_novel_T015251,ENSHGLT00100004502	133.143	XP_012505778.1//PREDICTED: dihydrolipoyl dehydrogenase, mitochondrial isoform X1 [Propithecus coquereli];XP_004839705.1//dihydrolipoyl dehydrogenase, mitochondrial [Heterocephalus glaber]	12450	'Ccng1'	348.47
ENSHGLG00100018366	NA	ENSHGLT00100025282	132.957	XP_004865454.1//NADH dehydrogenase [ubiquinone] 1 alpha subcomplex subunit 7 [Heterocephalus glaber]	64082	'Popdc2'	348.114
ENSHGLG00100004534	NA	BGI_novel_T014394,ENSHGLT00100006103,ENSHGLT00100006104,ENSHGLT00100006105	131.46	XP_021433084.1//leiomodin-2-like [Oncorhynchus mykiss];KFO28636.1//Leiomodin-2 [Fukomys damarensis];XP_019064753.1//leiomodin-2 [Fukomys damarensis]	75617	'Rps25'	347.71
ENSHGLG00100017114	NA	ENSHGLT00100023535,ENSHGLT00100023536	130.06	XP_012500045.1//PREDICTED: calsequestrin-2 isoform X1 [Propithecus coquereli];XP_021513020.1//calsequestrin-2 [Meriones unguiculatus]	22272	'Uqcrq'	346.83
ENSHGLG00100007607	NA	BGI_novel_T017123,BGI_novel_T017124,BGI_novel_T017125,BGI_novel_T017126,BGI_novel_T017127,BGI_novel_T017128,ENSHGLT00100010351,ENSHGLT00100010352,ENSHGLT00100010353,ENSHGLT00100010354,ENSHGLT00100010355	129.487	EHB17824.1//Patatin-like phospholipase domain-containing protein 2 [Heterocephalus glaber];XP_004851729.1//patatin-like phospholipase domain-containing protein 2 [Heterocephalus glaber]	170731	'Mfn2'	346.064
ENSHGLG00100011601	NA	BGI_novel_T004426,ENSHGLT00100015881,ENSHGLT00100015882,ENSHGLT00100015883,ENSHGLT00100015884	128.713	VCW69887.1//unnamed protein product, partial [Gulo gulo];EDL00310.1//mCG114810, isoform CRA_b [Mus musculus];XP_006763385.1//PREDICTED: actin-related protein 2/3 complex subunit 2 [Myotis davidii];ELK30504.1//Actin-related protein 2/3 complex subunit 2 [Myotis davidii]	68436	'Rpl34'	345.842
ENSHGLG00100004160	NA	BGI_novel_T006010,BGI_novel_T006011,BGI_novel_T006012,ENSHGLT00100005561,ENSHGLT00100005562,ENSHGLT00100005563	127.478	XP_021111679.1//60S ribosomal protein L7 isoform X1 [Heterocephalus glaber];XP_004842110.1//60S ribosomal protein L7 isoform X2 [Heterocephalus glaber]	14194	'Fh1'	345.59
ENSHGLG00100016271	NA	BGI_novel_T009070,BGI_novel_T009071,BGI_novel_T009072,BGI_novel_T009073,BGI_novel_T009074,BGI_novel_T009075,ENSHGLT00100022329,ENSHGLT00100022330,ENSHGLT00100022331,ENSHGLT00100022332	127.048	XP_005385461.1//PREDICTED: MICOS complex subunit MIC60 isoform X5 [Chinchilla lanigera];XP_021113863.1//MICOS complex subunit MIC60 isoform X3 [Heterocephalus glaber];XP_003468939.2//LOW QUALITY PROTEIN: MICOS complex subunit MIC60 [Cavia porcellus];XP_004844644.1//MICOS complex subunit MIC60 isoform X5 [Heterocephalus glaber];XP_004844641.1//MICOS complex subunit MIC60 isoform X2 [Heterocephalus…	18655	'Pgk1'	340.448
ENSHGLG00100003358	NA	BGI_novel_T001843,ENSHGLT00100004509	126.828	XP_004848311.1//lipoprotein lipase [Heterocephalus glaber]	56338	'Txnip'	338.838
ENSHGLG00100012764	NA	BGI_novel_T002323,ENSHGLT00100017492	126.055	XP_010221355.1//PREDICTED: X-linked retinitis pigmentosa GTPase regulator [Tinamus guttatus];ELW63422.1//hypothetical protein TREES_T100016057 [Tupaia chinensis]	17930	'Myom2'	338.516
ENSHGLG00100000623	NA	BGI_novel_T007692,BGI_novel_T007693,ENSHGLT00100000793	124.65	EHB06587.1//Ornithine decarboxylase antizyme [Heterocephalus glaber]	56451	'Suclg1'	336.212
ENSHGLG00100003942	NA	ENSHGLT00100005280	124.595	EHB08080.1//Aldose reductase [Heterocephalus glaber]	76614	'Immt'	335.932
ENSHGLG00100015780	NA	ENSHGLT00100021667	124.587	XP_004840199.3//mitochondrial fission 1 protein [Heterocephalus glaber]	11636	'Ak1'	335.174
ENSHGLG00100007250	NA	BGI_novel_T017370,ENSHGLT00100009889	124.24	KAF6092255.1//ADP ribosylation factor 1 [Phyllostomus discolor];XP_004874772.3//ADP-ribosylation factor 1 isoform X1 [Heterocephalus glaber]	11757	'Prdx3'	327.686
ENSHGLG00100017029	NA	ENSHGLT00100023421	123.76	XP_027785149.1//uncharacterized protein LOC114087788 [Marmota flaviventris]	234072	'Adprhl1'	326.232
ENSHGLG00100011648	NA	BGI_novel_T007019,BGI_novel_T007020,BGI_novel_T007021,ENSHGLT00100015950	123.303	NP_001029083.2//reticulon-4 [Pan troglodytes];XP_004867336.1//reticulon-4 isoform X4 [Heterocephalus glaber];XP_004867334.1//reticulon-4 isoform X1 [Heterocephalus glaber]	65019	'Rpl23'	326.154
ENSHGLG00100007443	NA	BGI_novel_T008317,BGI_novel_T008318,BGI_novel_T008319,BGI_novel_T008320,BGI_novel_T008321,BGI_novel_T008322,BGI_novel_T008323,BGI_novel_T008324,ENSHGLT00100010143,ENSHGLT00100010144	122.622	VCW70081.1//unnamed protein product, partial [Gulo gulo];XP_010615042.1//26S proteasome regulatory subunit 8 isoform X1 [Fukomys damarensis];XP_005858700.1//PREDICTED: 26S protease regulatory subunit 8 isoform X1 [Myotis brandtii];XP_019322116.1//PREDICTED: 26S protease regulatory subunit 8 isoform X1 [Panthera pardus]	83679	'Pde4dip'	323.186
ENSHGLG00100006398	NA	ENSHGLT00100008686,ENSHGLT00100008687	122.448	XP_012932943.1//phospholemman isoform X3 [Heterocephalus glaber];XP_005400084.1//PREDICTED: phospholemman [Chinchilla lanigera]	67834	'Idh3a'	321.126
ENSHGLG00100004929	NA	ENSHGLT00100006657,ENSHGLT00100006658	122.155	XP_004858978.1//cytochrome c oxidase subunit 6B1 [Heterocephalus glaber];KAF6077153.1//cytochrome c oxidase subunit 6B1 [Phyllostomus discolor]	12895	'Cpt1b'	318.632
ENSHGLG00100015447	NA	BGI_novel_T005858,BGI_novel_T005859,BGI_novel_T005861,ENSHGLT00100021183,ENSHGLT00100021184	121.882	EHB04463.1//Very long-chain specific acyl-CoA dehydrogenase, mitochondrial [Heterocephalus glaber];XP_021094156.1//very long-chain specific acyl-CoA dehydrogenase, mitochondrial isoform X2 [Heterocephalus glaber];XP_012932276.1//very long-chain specific acyl-CoA dehydrogenase, mitochondrial isoform X1 [Heterocephalus glaber]	93747	'Echs1'	317.68
ENSHGLG00100011015	NA	ENSHGLT00100015037	121.495	XP_004839099.1//lysosomal-associated transmembrane protein 4A [Heterocephalus glaber]	16785	'Rpsa'	316.094
ENSHGLG00100013488	NA	ENSHGLT00100018486,ENSHGLT00100018487	121.043	XP_004861432.1//CD63 antigen [Heterocephalus glaber]	15254	'Hint1'	315.412
ENSHGLG00100001018	NA	ENSHGLT00100001321	119.753	TFK10733.1//60S ribosomal protein L27 [Platysternon megacephalum]	11816	'Apoe'	311.52
ENSHGLG00100002161	NA	BGI_novel_T002407,BGI_novel_T002408,ENSHGLT00100002839,ENSHGLT00100002840	119.602	PNJ80959.1//CDH2 isoform 1 [Pongo abelii];EFB28515.1//hypothetical protein PANDA_004403, partial [Ailuropoda melanoleuca];XP_004853189.1//cadherin-2 [Heterocephalus glaber]	69038	'Tmem258'	308.358
ENSHGLG00100008519	Pkm	BGI_novel_T009405,ENSHGLT00100011610,ENSHGLT00100011611	119.223	XP_014385889.1//PREDICTED: pyruvate kinase PKM isoform X3 [Myotis brandtii];XP_032477496.1//pyruvate kinase PKM isoform X2 [Phocoena sinus];NP_001297223.1//pyruvate kinase PKM [Heterocephalus glaber]	68198	'Ndufb2'	306.832
ENSHGLG00100019442	NA	ENSHGLT00100026782	118.558	XP_004846679.1//C-	12010	'B2m'	304.874
ENSHGLG00100004664	NA	ENSHGLT00100006290	118.485	XP_023099380.1//amino-terminal enhancer of split isoform X2 [Felis catus]	20422	'Sem1'	303.108
ENSHGLG00100017299	NA	BGI_novel_T007996,BGI_novel_T007997,BGI_novel_T007999,ENSHGLT00100023794,ENSHGLT00100023795	118.312	TEA42312.1//hypothetical protein DBR06_SOUSAS1810083, partial [Sousa chinensis];KFO23140.1//40S ribosomal protein S10 [Fukomys damarensis];XP_012783900.1//PREDICTED: 40S ribosomal protein S10 isoform X2 [Ochotona princeps]	20463	'Cox7a2l'	302.634
ENSHGLG00100015729	Atp5mc1	BGI_novel_T015908,BGI_novel_T015909,ENSHGLT00100021588	118.23	NP_001291996.1//ATP synthase F(0) complex subunit C1, mitochondrial [Heterocephalus glaber]	11740	'Slc25a5'	302.292
ENSHGLG00100019296	NA	BGI_novel_T006758,ENSHGLT00100026567	117.638	VTJ78095.1//Hypothetical predicted protein [Marmota monax];KAF6358960.1//reactive oxygen species modulator 1 [Pipistrellus kuhlii]	54683	'Prdx5'	300.57
ENSHGLG00100000643	NA	ENSHGLT00100000815	117.562	XP_004852141.1//cathepsin D [Heterocephalus glaber]	13177	'Eci1'	299.826
ENSHGLG00100007877	NA	BGI_novel_T011086,ENSHGLT00100010716,ENSHGLT00100010717	117.47	RLW02831.1//hypothetical protein DV515_00006940 [Erythrura gouldiae];XP_004697050.1//S-phase kinase-associated protein 1 [Echinops telfairi]	19988	'Rpl6'	299.514
ENSHGLG00100006512	NA	BGI_novel_T001603,ENSHGLT00100008851	117.303	XP_004837697.1//adiponectin receptor protein 2 [Heterocephalus glaber]	66075	'Chchd3'	297.094
ENSHGLG00100012314	NA	BGI_novel_T016394,BGI_novel_T016395,ENSHGLT00100016859	117.248	NP_001297171.1//phospholipid hydroperoxide glutathione peroxidase precursor [Heterocephalus glaber]	18604	'Pdk2'	296.266
ENSHGLG00100020328	NA	BGI_novel_T016279,ENSHGLT00100027685	117.013	EHB16844.1//Xin actin-binding repeat-containing protein 1 [Heterocephalus glaber]	14694	'Rack1'	296.23
ENSHGLG00100016116	NA	ENSHGLT00100022112	116.282	EHB12094.1//Hemoglobin subunit beta [Heterocephalus glaber]	14751	'Gpi1'	295.384
ENSHGLG00100002503	NA	ENSHGLT00100003341	116.04	XP_004854920.1//histone deacetylase complex subunit SAP18 [Heterocephalus glaber]	67426	'Coq8a'	293.644
ENSHGLG00100006039	NA	BGI_novel_T011069,BGI_novel_T011070,BGI_novel_T011071,BGI_novel_T011072,BGI_novel_T011073,ENSHGLT00100008215	115.762	XP_004630057.2//myosin light chain 4 [Octodon degus];XP_004868701.1//myosin light chain 4 [Heterocephalus glaber]	19944	'Rpl29'	289.504
ENSHGLG00100004637	NA	BGI_novel_T008191,BGI_novel_T008192,ENSHGLT00100006242,ENSHGLT00100006243,ENSHGLT00100006244	113.018	XP_033041155.1//heterogeneous nuclear ribonucleoproteins A2/B1-like [Trachypithecus francoisi]	22335	'Vdac3'	288.684
ENSHGLG00100016151	NA	BGI_novel_T010311,BGI_novel_T010312,BGI_novel_T010313,BGI_novel_T010314,BGI_novel_T010315,BGI_novel_T010316,BGI_novel_T010317,BGI_novel_T010318,BGI_novel_T010319,BGI_novel_T010320,BGI_novel_T010321,BGI_novel_T010322,BGI_novel_T010323,BGI_novel_T010324,BGI_novel_T010325,BGI_novel_T010326,BGI_novel_T010327,BGI_novel_T010328,BGI_novel_T010329,BGI_novel_T010330,BGI_novel_T010331,BGI_novel_T010332,BGI…	112.978	EHB09747.1//Actin-binding LIM protein 1 [Heterocephalus glaber];XP_027785809.1//actin-binding LIM protein 1 isoform X2 [Marmota flaviventris];XP_013371242.1//PREDICTED: actin-binding LIM protein 1 isoform X12 [Chinchilla lanigera];XP_021109046.1//actin-binding LIM protein 1 isoform X10 [Heterocephalus glaber];XP_005387889.1//PREDICTED: actin-binding LIM protein 1 isoform X5 [Chinchilla lanigera];…	66495	'Ndufb3'	288.496
ENSHGLG00100007311	NA	BGI_novel_T009790,BGI_novel_T009791,ENSHGLT00100009967,ENSHGLT00100009968,ENSHGLT00100009969	112.562	XP_004839964.1//2-oxoglutarate dehydrogenase, mitochondrial isoform X2 [Heterocephalus glaber]	20115	'Rps7'	287.242
ENSHGLG00100004279	NA	BGI_novel_T008845,BGI_novel_T008846,BGI_novel_T008847,BGI_novel_T008848,BGI_novel_T008849,ENSHGLT00100005725,ENSHGLT00100005726	112.547	XP_012930166.1//fermitin family homolog 2 isoform X5 [Heterocephalus glaber];XP_007097634.1//PREDICTED: fermitin family homolog 2 isoform X2 [Panthera tigris altaica];XP_004835578.1//fermitin family homolog 2 isoform X3 [Heterocephalus glaber];EHB07952.1//Fermitin family-like protein 2 [Heterocephalus glaber]	66092	'Ghitm'	287.108
ENSHGLG00100009267	NA	BGI_novel_T004896,BGI_novel_T004897,BGI_novel_T004898,ENSHGLT00100012656	112.223	XP_021110505.1//prostate androgen-regulated mucin-like protein 1 [Heterocephalus glaber]	17904	'Myl6'	283.716
ENSHGLG00100018783	NA	BGI_novel_T014148,BGI_novel_T014149,ENSHGLT00100025873	111.862	XP_004872497.1//leydig cell tumor 10 kDa protein homolog [Heterocephalus glaber]	67267	'Uqcc2'	283.104
ENSHGLG00100008962	NA	ENSHGLT00100012231	111.793	NP_001297201.1//glucose-6-phosphate isomerase [Heterocephalus glaber]	18412	'Sqstm1'	282.778
ENSHGLG00100002715	NA	BGI_novel_T010573,BGI_novel_T010574,ENSHGLT00100003624,ENSHGLT00100003625,ENSHGLT00100003626	111.703	XP_004849350.1//adenylate kinase isoenzyme 1 isoform X2 [Heterocephalus glaber];XP_004849349.1//adenylate kinase isoenzyme 1 isoform X1 [Heterocephalus glaber];XP_004677358.2//PREDICTED: adenylate kinase isoenzyme 1 isoform X1 [Condylura cristata]	13400	'Dmpk'	281.576
ENSHGLG00100015462	NA	BGI_novel_T002813,ENSHGLT00100021208	111.565	XP_004872133.1//electron transfer flavoprotein subunit alpha, mitochondrial [Heterocephalus glaber]	68728	'Trp53inp2'	281.49
ENSHGLG00100004331	NA	BGI_novel_T010221,ENSHGLT00100005799	111.287	XP_006943684.1//small muscular protein [Felis catus]	76808	'Rpl18a'	280.73
ENSHGLG00100017902	NA	BGI_novel_T003286,ENSHGLT00100024625	111.183	XP_004869733.1//NADH dehydrogenase [ubiquinone] 1 subunit C2 isoform X2 [Heterocephalus glaber]	213435	'Mylk3'	279.818
ENSHGLG00100017955	NA	BGI_novel_T006832,ENSHGLT00100024702,ENSHGLT00100024703,ENSHGLT00100024704	111.173	XP_007168295.1//60S ribosomal protein L18 isoform X2 [Balaenoptera acutorostrata scammoni];XP_004867046.1//60S ribosomal protein L18 [Heterocephalus glaber];XP_004867057.1//protein FAM83E isoform X1 [Heterocephalus glaber]	67673	'Elob'	277.8
ENSHGLG00100004684	NA	ENSHGLT00100006314,ENSHGLT00100006315	110.803	XP_004875008.3//isocitrate dehydrogenase [NAD] subunit gamma, mitochondrial isoform X1 [Heterocephalus glaber];XP_004875009.3//isocitrate dehydrogenase [NAD] subunit gamma, mitochondrial isoform X3 [Heterocephalus glaber]	107734	'Mrpl30'	276.942
ENSHGLG00100017337	NA	BGI_novel_T007015,BGI_novel_T007016,BGI_novel_T007017,BGI_novel_T007018,ENSHGLT00100023842	110.787	XP_004615860.1//PREDICTED: spectrin beta chain, non-erythrocytic 1 [Sorex araneus];XP_025963906.1//spectrin beta chain, non-erythrocytic 1 isoform X1 [Dromaius novaehollandiae];XP_030742532.1//spectrin beta chain, non-erythrocytic 1 [Echinops telfairi];XP_028676162.1//spectrin beta chain, non-erythrocytic 1 isoform X1 [Erpetoichthys calabaricus]	15510	'Hspd1'	276.042
ENSHGLG00100001623	NA	BGI_novel_T013805,BGI_novel_T013806,ENSHGLT00100002127	110.73	XP_004856569.1//acetyl-CoA acetyltransferase, mitochondrial [Heterocephalus glaber];EHB14071.1//Acetyl-CoA acetyltransferase, mitochondrial [Heterocephalus glaber]	67067	'Romo1'	276.006
ENSHGLG00100016721	NA	ENSHGLT00100022976,ENSHGLT00100022977,ENSHGLT00100022978	110.628	XP_021118804.1//ficolin-3 isoform X3 [Heterocephalus glaber];XP_001500647.3//ficolin-3 isoform X1 [Equus caballus];XP_033083481.1//ficolin-3 isoform X1 [Trachypithecus francoisi]	23980	'Pebp1'	274.306
ENSHGLG00100015784	NA	ENSHGLT00100021672	110.53	XP_004855186.1//3-ketoacyl-CoA thiolase, mitochondrial [Heterocephalus glaber]	17775	'Laptm4a'	272.702
ENSHGLG00100013657	NA	BGI_novel_T005868,BGI_novel_T005869,BGI_novel_T005870,BGI_novel_T005871,ENSHGLT00100018720	110.483	EHB04472.1//Eukaryotic translation initiation factor 5A-1 [Heterocephalus glaber];EDL12480.1//eukaryotic translation initiation factor 5A, isoform CRA_d, partial [Mus musculus];XP_032287999.1//eukaryotic translation initiation factor 5A-1 isoform X1 [Phoca vitulina]	13382	'Dld'	272.266
ENSHGLG00100013059	NA	BGI_novel_T013370,ENSHGLT00100017889	110.453	XP_004857365.1//beta-enolase isoform X1 [Heterocephalus glaber];XP_010604102.1//beta-enolase isoform X1 [Fukomys damarensis]	15507	'Hspb1'	270.884
ENSHGLG00100006422	NA	ENSHGLT00100008725,ENSHGLT00100008726	110.423	XP_023616325.1//elongation factor 1-beta isoform X2 [Myotis lucifugus];XP_004851215.1//elongation factor 1-beta [Heterocephalus glaber]	53600	'Timm23'	270.846
ENSHGLG00100013117	NA	BGI_novel_T014634,ENSHGLT00100017973,ENSHGLT00100017974	109.502	XP_004838644.1//phosphoglycerate mutase 1 [Heterocephalus glaber];XP_021528600.1//phosphoglycerate mutase 1 [Aotus nancymaae];EHB14978.1//Phosphoglycerate mutase 1 [Heterocephalus glaber]	28295	'Gatd3a'	270.622
ENSHGLG00100003067	NA	BGI_novel_T004159,BGI_novel_T004160,ENSHGLT00100004086	109.248	XP_017904226.1//PREDICTED: galectin-1 isoform X2 [Capra hircus];XP_004845703.1//galectin-1 [Heterocephalus glaber]	74166	'Tmem38a'	270.552
ENSHGLG00100017754	NA	BGI_novel_T000474,BGI_novel_T000475,BGI_novel_T000476,BGI_novel_T000477,ENSHGLT00100024428	109.162	XP_004834798.1//D-beta-hydroxybutyrate dehydrogenase, mitochondrial isoform X1 [Heterocephalus glaber]	12180	'Smyd1'	269.85
ENSHGLG00100007844	NA	BGI_novel_T017129,ENSHGLT00100010677	108.743	XP_004851735.2//60S acidic ribosomal protein P2 isoform X1 [Heterocephalus glaber];XP_004851736.1//60S acidic ribosomal protein P2 isoform X2 [Heterocephalus glaber]	14870	'Gstp1'	269.484
ENSHGLG00100001166	Ctnna1	BGI_novel_T004313,BGI_novel_T004314,BGI_novel_T004315,ENSHGLT00100001512,ENSHGLT00100001513	108.498	KFO19317.1//Catenin alpha-1 [Fukomys damarensis];NP_001297211.1//catenin alpha-1 [Heterocephalus glaber]	22334	'Vdac2'	268.132
ENSHGLG00100018299	NA	ENSHGLT00100025180	106.678	XP_004839987.1//phosphoglycerate mutase 2 [Heterocephalus glaber]	74318	'Hopx'	267.272
ENSHGLG00100011699	NA	BGI_novel_T014434,BGI_novel_T014435,ENSHGLT00100016019	106.587	XP_004834096.2//dystroglycan [Heterocephalus glaber]	18158	'Nppb'	267.024
ENSHGLG00100010049	NA	ENSHGLT00100013746	106.525	EHB14472.1//Calreticulin [Heterocephalus glaber]	15078	'H3f3a'	265.096
ENSHGLG00100011850	NA	BGI_novel_T015580,BGI_novel_T015581,BGI_novel_T015582,ENSHGLT00100016235	106.182	XP_008065870.1//spliceosome RNA helicase DDX39B isoform X1 [Carlito syrichta];BAE42496.1//unnamed protein product [Mus musculus];XP_019060896.1//spliceosome RNA helicase DDX39B isoform X2 [Fukomys damarensis]	14828	'Hspa5'	264.342
BGI_novel_G000874	NA	BGI_novel_T010561	105.702	EHB10082.1//Elongation factor 1-alpha 1 [Heterocephalus glaber]	16852	'Lgals1'	264.026
ENSHGLG00100008407	NA	BGI_novel_T008898,ENSHGLT00100011448	104.988	XP_021119455.1//eukaryotic translation initiation factor 4 gamma 2 isoform X1 [Heterocephalus glaber]	11465	'Actg1'	262.622
BGI_novel_G000352	NA	BGI_novel_T004508	104.58	XP_035579183.1//60S ribosomal protein L21-like [Zalophus californianus]	18643	'Pfn1'	262.058
ENSHGLG00100007845	NA	ENSHGLT00100010678	104.095	XP_004852261.1//NADH dehydrogenase [ubiquinone] iron-sulfur protein 8, mitochondrial [Heterocephalus glaber]	67800	'Dgat2'	260.674
ENSHGLG00100002126	NA	ENSHGLT00100002785	103.08	XP_004838504.3//guanine deaminase [Heterocephalus glaber]	14645	'Glul'	259.206
ENSHGLG00100005118	NA	ENSHGLT00100006911	102.965	KFO19443.1//Proteasome subunit beta type-7 [Fukomys damarensis]	21672	'Prdx2'	257.886
ENSHGLG00100004461	NA	ENSHGLT00100005995	102.83	XP_023496082.1//Purkinje cell protein 4-like protein 1 [Equus caballus]	52637	'Cisd1'	257.476
ENSHGLG00100014090	NA	BGI_novel_T005862,ENSHGLT00100019305	102.533	EDL12511.1//gamma-aminobutyric acid receptor associated protein, isoform CRA_a [Mus musculus];KAB1264969.1//CTD nuclear envelope phosphatase 1 [Camelus dromedarius]	69029	'Smdt1'	256.71
ENSHGLG00100002838	NA	BGI_novel_T003795,BGI_novel_T003796,ENSHGLT00100003785	102.37	XP_009198877.2//toll-like receptor 9 isoform X2 [Papio anubis];XP_004834264.1//twinfilin-2 isoform X1 [Heterocephalus glaber]	22340	'Vegfb'	256.638
ENSHGLG00100004294	NA	BGI_novel_T016989,ENSHGLT00100005746	102.157	XP_004856372.1//MICOS complex subunit MIC19 isoform X6 [Heterocephalus glaber]	69010	'Anapc13'	255.786
ENSHGLG00100005980	NA	BGI_novel_T012404,ENSHGLT00100008139	102.027	XP_004870609.1//SPARC-like protein 1 [Heterocephalus glaber]	19942	'Rpl27'	255.58
ENSHGLG00100010957	NA	ENSHGLT00100014961	101.617	XP_006246405.1//PREDICTED: ubiquitin-conjugating enzyme E2 B isoform X1 [Rattus norvegicus]	66106	'Smpx'	254.298
ENSHGLG00100017706	NA	ENSHGLT00100024349	101.033	XP_004842059.1//fatty acid-binding protein, adipocyte [Heterocephalus glaber]	65256	'Asb2'	253.396
BGI_novel_G000102	NA	BGI_novel_T000963	100.93	XP_004870282.2//cardiomyopathy-associated protein 5 [Heterocephalus glaber]	19177	'Psmb7'	253.21
ENSHGLG00100001108	NA	BGI_novel_T000514,ENSHGLT00100001442	100.322	XP_004871187.1//protein S100-A8 [Heterocephalus glaber]	72931	'Swi5'	252.972
ENSHGLG00100013944	NA	BGI_novel_T006572,ENSHGLT00100019094	100.195	ELK18822.1//40S ribosomal protein S5 [Pteropus alecto]	66915	'Cops9'	252.916
ENSHGLG00100004555	NA	BGI_novel_T011596,ENSHGLT00100006139	100.187	EDL06115.1//dynein light chain roadblock-type 1, isoform CRA_c, partial [Mus musculus];TKC37815.1//hypothetical protein EI555_007395, partial [Monodon monoceros]	20104	'Rps6'	252.764
ENSHGLG00100010974	NA	ENSHGLT00100014985	100.025	XP_004840018.1//protein NipSnap homolog 2 isoform X1 [Heterocephalus glaber]	20363	'Selenop'	252.21
ENSHGLG00100017522	NA	BGI_novel_T002674,BGI_novel_T002675,BGI_novel_T002676,BGI_novel_T002677,BGI_novel_T002678,ENSHGLT00100024105	99.945	XP_004400918.1//PREDICTED: tubulin alpha-1B chain [Odobenus rosmarus divergens];XP_034959794.1//tubulin alpha-1A chain-like [Zootoca vivipara]	66117	'Fmc1'	251.758
ENSHGLG00100016419	NA	BGI_novel_T012543,BGI_novel_T012544,BGI_novel_T012545,BGI_novel_T012546,ENSHGLT00100022544,ENSHGLT00100022545,ENSHGLT00100022546,ENSHGLT00100022547	99.8483	XP_011736803.1//nebulette isoform X3 [Macaca nemestrina];XP_023560720.1//nebulette isoform X3 [Octodon degus];XP_010858203.1//PREDICTED: nebulette isoform X2 [Bison bison bison];KAF6392992.1//nebulette [Pipistrellus kuhlii];XP_021096162.1//nebulette isoform X2 [Heterocephalus glaber]	11459	'Acta1'	250.87
ENSHGLG00100004955	NA	BGI_novel_T004446,BGI_novel_T004447,ENSHGLT00100006693,ENSHGLT00100006694	99.58	KAF6346301.1//cold inducible RNA binding protein [Pipistrellus kuhlii];XP_004866021.1//cold-inducible RNA-binding protein [Heterocephalus glaber];XP_028015371.1//cold-inducible RNA-binding protein isoform X5 [Eptesicus fuscus]	12336	'Capns1'	250.776
ENSHGLG00100015613	NA	BGI_novel_T002963,ENSHGLT00100021431	99.3633	XP_012921865.1//glioma tumor suppressor candidate region gene 2 protein isoform X2 [Heterocephalus glaber];EHB00880.1//Glioma tumor suppressor candidate region gene 2 protein [Heterocephalus glaber]	30057	'Timm8b'	250.468
ENSHGLG00100004941	NA	BGI_novel_T007155,BGI_novel_T007156,ENSHGLT00100006673	98.8467	XP_003271042.1//tetraspanin-7 [Nomascus leucogenys]	67115	'Rpl14'	250.368
ENSHGLG00100003323	NA	BGI_novel_T004954,BGI_novel_T004955,BGI_novel_T004956,BGI_novel_T004957,BGI_novel_T004958,BGI_novel_T004959,BGI_novel_T004960,BGI_novel_T004961,BGI_novel_T004962,BGI_novel_T004963,BGI_novel_T004964,BGI_novel_T004965,BGI_novel_T004966,BGI_novel_T004967,BGI_novel_T004968,BGI_novel_T004969,BGI_novel_T004970,BGI_novel_T004971,BGI_novel_T004972,BGI_novel_T004973,BGI_novel_T004974,BGI_novel_T004975,BGI…	98.5517	XP_021099968.1//serine/arginine repetitive matrix protein 2 isoform X8 [Heterocephalus glaber];XP_021099966.1//serine/arginine repetitive matrix protein 2 isoform X6 [Heterocephalus glaber];EHB03163.1//Serine/arginine repetitive matrix protein 2, partial [Heterocephalus glaber];XP_021099963.1//serine/arginine repetitive matrix protein 2 isoform X3 [Heterocephalus glaber];XP_021099964.1//serine/ar…	66447	'Mgst3'	249.088
ENSHGLG00100008787	NA	BGI_novel_T005682,ENSHGLT00100011964,ENSHGLT00100011965,ENSHGLT00100011966	98.5483	XP_006253303.1//PREDICTED: RNA-binding protein with multiple splicing isoform X4 [Rattus norvegicus];KAF6460938.1//RNA binding protein, mRNA processing factor [Molossus molossus];XP_004383440.1//RNA-binding protein with multiple splicing isoform X2 [Trichechus manatus latirostris];XP_035581930.1//RNA-binding protein with multiple splicing isoform X8 [Zalophus californianus]	20692	'Sparc'	247.666
ENSHGLG00100015179	NA	ENSHGLT00100020816	98.51	KAF6452104.1//DAZ associated protein 2 [Molossus molossus]	67887	'Saraf'	246.742
BGI_novel_G000606	NA	BGI_novel_T007395	98.1817	XP_010639043.1//sarcoplasmic reticulum histidine-rich calcium-binding protein [Fukomys damarensis]	13167	'Dbi'	246.056
ENSHGLG00100014165	NA	BGI_novel_T015418,BGI_novel_T015419,BGI_novel_T015420,ENSHGLT00100019412,ENSHGLT00100019413	98.0367	KAF6105623.1//protein phosphatase 1 catalytic subunit beta [Phyllostomus discolor];XP_026260197.1//serine/threonine-protein phosphatase PP1-beta catalytic subunit [Urocitellus parryii]	102371	'Myzap'	245.958
ENSHGLG00100009506	NA	BGI_novel_T011406,ENSHGLT00100012981	97.815	KFO32505.1//Akirin-1 [Fukomys damarensis]	212862	'Chpt1'	245.854
ENSHGLG00100013141	NA	BGI_novel_T014794,ENSHGLT00100018008	97.8083	XP_017451809.1//PREDICTED: MICOS complex subunit MIC13 isoform X1 [Rattus norvegicus];XP_004865737.1//MICOS complex subunit MIC13 [Heterocephalus glaber]	66292	'Mrps21'	245.292
ENSHGLG00100002575	NA	BGI_novel_T001240,ENSHGLT00100003448	97.3983	XP_004848622.2//selenoprotein P isoform X1 [Heterocephalus glaber]	210582	'Coq10a'	245.212
ENSHGLG00100010724	NA	BGI_novel_T014973,ENSHGLT00100014659	96.865	EHB15305.1//Sphingolipid delta(4)-desaturase DES1 [Heterocephalus glaber]	30795	'Fkbp3'	244.994
ENSHGLG00100013325	Eno1	BGI_novel_T016133,ENSHGLT00100018264,ENSHGLT00100018265,ENSHGLT00100018266	96.585	NP_001297156.1//enolase 1, (alpha) [Heterocephalus glaber];XP_021573682.1//alpha-enolase isoform X2 [Carlito syrichta];XP_020950937.1//alpha-enolase isoform X1 [Sus scrofa]	14228	'Fkbp4'	243.556
ENSHGLG00100001410	NA	BGI_novel_T011603,BGI_novel_T011604,ENSHGLT00100001852,ENSHGLT00100001853	95.79	XP_004867999.1//alpha-1-syntrophin [Heterocephalus glaber]	67044	'Higd2a'	243.164
ENSHGLG00100002597	NA	ENSHGLT00100003477	95.1817	XP_004849435.1//78 kDa glucose-regulated protein [Heterocephalus glaber]	18477	'Prdx1'	241.704
ENSHGLG00100014811	NA	ENSHGLT00100020308	95.085	XP_004852611.1//cytochrome c oxidase subunit 8A, mitochondrial [Heterocephalus glaber]	14707	'Gng5'	241.252
ENSHGLG00100015072	NA	ENSHGLT00100020670,ENSHGLT00100020671	94.9733	PNI95183.1//BLVRB isoform 4 [Pan troglodytes];XP_004874262.1//flavin reductase (NADPH) isoform X3 [Heterocephalus glaber]	58875	'Hibadh'	240.906
ENSHGLG00100015918	NA	BGI_novel_T005826,ENSHGLT00100021858	94.94	XP_012929949.1//protein FMC1 homolog isoform X3 [Heterocephalus glaber]	16783	'Lamp1'	240.88
ENSHGLG00100013313	NA	ENSHGLT00100018246	94.9283	EDM05041.1//profilin 1, isoform CRA_c [Rattus norvegicus]	269523	'Vcp'	239.982
ENSHGLG00100004926	NA	BGI_novel_T013348,BGI_novel_T013349,ENSHGLT00100006654	94.3433	XP_012370565.1//methyl-CpG-binding domain protein 3 isoform X1 [Octodon degus];XP_026269725.1//methyl-CpG-binding domain protein 3 isoform X1 [Urocitellus parryii]	19982	'Rpl36a'	239.592
ENSHGLG00100014893	NA	BGI_novel_T013794,BGI_novel_T013795,BGI_novel_T013796,BGI_novel_T013797,BGI_novel_T013798,BGI_novel_T013799,ENSHGLT00100020409,ENSHGLT00100020410	94.1967	XP_028337569.1//sorbin and SH3 domain-containing protein 2 isoform X2 [Physeter catodon];XP_012930629.1//sorbin and SH3 domain-containing protein 2 isoform X25 [Heterocephalus glaber];XP_021120701.1//sorbin and SH3 domain-containing protein 2 isoform X17 [Heterocephalus glaber];XP_021120691.1//sorbin and SH3 domain-containing protein 2 isoform X11 [Heterocephalus glaber];XP_021120699.1//sorbin an…	276770	'Eif5a'	239.444
ENSHGLG00100018697	NA	BGI_novel_T008117,BGI_novel_T008118,BGI_novel_T008119,BGI_novel_T008120,BGI_novel_T008121,BGI_novel_T008122,BGI_novel_T008123,BGI_novel_T008124,BGI_novel_T008125,BGI_novel_T008126,BGI_novel_T008127,BGI_novel_T008128,BGI_novel_T008129,BGI_novel_T008130,BGI_novel_T008131,BGI_novel_T008132,BGI_novel_T008133,BGI_novel_T008134,ENSHGLT00100025751,ENSHGLT00100025752	93.935	EHB07116.1//Endothelial cells scavenger receptor [Heterocephalus glaber];XP_010640461.1//scavenger receptor class F member 1 isoform X3 [Fukomys damarensis];XP_012932278.1//scavenger receptor class F member 1 isoform X2 [Heterocephalus glaber]	12520	'Cd81'	238.016
ENSHGLG00100002001	NA	ENSHGLT00100002618,ENSHGLT00100002619	93.895	TFK06559.1//putative GTP-binding protein 6 [Platysternon megacephalum];XP_019289551.1//PREDICTED: 40S ribosomal protein S15 [Panthera pardus]	77889	'Lbh'	237.688
ENSHGLG00100005724	NA	BGI_novel_T017907,BGI_novel_T017908,BGI_novel_T017910,BGI_novel_T017911,ENSHGLT00100007757	93.815	XP_002757134.1//myosin regulatory light polypeptide 9 isoform X1 [Callithrix jacchus];XP_021120859.1//myosin regulatory light chain 12B isoform X1 [Heterocephalus glaber]	26451	'Rpl27a'	236.27
ENSHGLG00100004563	NA	BGI_novel_T007869,ENSHGLT00100006147	93.785	EHB06794.1//Dual specificity protein phosphatase 1 [Heterocephalus glaber];XP_003473260.1//LOW QUALITY PROTEIN: dual specificity protein phosphatase 1 [Cavia porcellus]	12039	'Bckdha'	235.16
ENSHGLG00100003541	NA	ENSHGLT00100004756,ENSHGLT00100004757	93.66	EHA99517.1//NADH dehydrogenase [ubiquinone] 1 alpha subcomplex subunit 2, partial [Heterocephalus glaber]	17105	'Lyz2'	234.954
ENSHGLG00100015522	NA	BGI_novel_T016641,BGI_novel_T016642,ENSHGLT00100021295	93.6217	XP_004855620.1//60S acidic ribosomal protein P1 [Heterocephalus glaber]	378431	'Txlnb'	234.92
BGI_novel_G000991	NA	BGI_novel_T011930	93.5533	XP_004836182.1//cytochrome c [Heterocephalus glaber]	17938	'Naca'	234.2
ENSHGLG00100016314	NA	ENSHGLT00100022393,ENSHGLT00100022394	93.3833	XP_023576149.1//myomesin-1 isoform X1 [Octodon degus];XP_004635850.1//myomesin-1 isoform X2 [Octodon degus]	12861	'Cox6a1'	233.87
ENSHGLG00100000815	NA	BGI_novel_T012290,ENSHGLT00100001049,ENSHGLT00100001050	93.2133	XP_004855070.1//plakophilin-2 [Heterocephalus glaber];EHB12240.1//Plakophilin-2, partial [Heterocephalus glaber]	67160	'Eef1g'	233.75
ENSHGLG00100018907	NA	BGI_novel_T000607,BGI_novel_T000608,BGI_novel_T000609,ENSHGLT00100026040,ENSHGLT00100026041,ENSHGLT00100026042,ENSHGLT00100026043	93.1383	KAF0884631.1//TRAK1 protein, partial [Crocuta crocuta];XP_005383619.1//PREDICTED: trafficking kinesin-binding protein 1 isoform X6 [Chinchilla lanigera];NP_001071454.1//trafficking kinesin-binding protein 1 [Bos taurus];XP_004835164.2//trafficking kinesin-binding protein 1 isoform X1 [Heterocephalus glaber];EDL09158.1//trafficking protein, kinesin binding 1, isoform CRA_c, partial [Mus musculus]	69046	'Isca1'	233.644
ENSHGLG00100018723	NA	ENSHGLT00100025789	93.0833	XP_004848882.2//14 kDa phosphohistidine phosphatase isoform X11 [Heterocephalus glaber]	21807	'Tsc22d1'	233.158
ENSHGLG00100018054	NA	BGI_novel_T010179,ENSHGLT00100024832,ENSHGLT00100024833	92.65	XP_004859034.2//calpain small subunit 1 isoform X1 [Heterocephalus glaber];EHB09619.1//Calpain small subunit 1 [Heterocephalus glaber]	109979	'Art3'	232.754
BGI_novel_G001374	NA	BGI_novel_T016372	92.6483	BBC20776.1//gag protein [Chlorocebus sabaeus]	19231	'Ptma'	232.584
ENSHGLG00100001295	NA	ENSHGLT00100001693	92.1417	XP_008509087.1//PREDICTED: uncharacterized protein LOC103544009 [Equus przewalskii]	56551	'Txn2'	231.926
ENSHGLG00100006649	Ldha	BGI_novel_T000143,BGI_novel_T000145,BGI_novel_T000146,BGI_novel_T000147,BGI_novel_T000148,ENSHGLT00100009041,ENSHGLT00100009042,ENSHGLT00100009043,ENSHGLT00100009044	92.0333	XP_020034422.1//L-lactate dehydrogenase A chain [Castor canadensis];NP_001244664.1//L-lactate dehydrogenase A chain [Macaca mulatta];NP_001297210.1//lactate dehydrogenase A [Heterocephalus glaber];ELK15963.1//L-lactate dehydrogenase A chain [Pteropus alecto];XP_024414559.1//L-lactate dehydrogenase A chain isoform X2 [Desmodus rotundus];VTJ52587.1//Hypothetical predicted protein [Marmota monax]	20364	'Selenow'	231.304
ENSHGLG00100010399	NA	ENSHGLT00100014215	91.9667	XP_004851698.1//DNA-directed RNA polymerases I, II, and III subunit RPABC5 [Heterocephalus glaber]	11461	'Actb'	231.228
ENSHGLG00100019353	NA	BGI_novel_T005399,BGI_novel_T005400,BGI_novel_T005401,ENSHGLT00100026662,ENSHGLT00100026663	91.8883	XP_030157907.1//LOW QUALITY PROTEIN: troponin I, slow skeletal muscle [Lynx canadensis]	19215	'Ptgds'	229.596
ENSHGLG00100010228	NA	BGI_novel_T018206,ENSHGLT00100013984	91.6033	XP_004849738.1//insulin-like growth factor-binding protein 7 isoform X1 [Heterocephalus glaber]	110446	'Acat1'	229.362
ENSHGLG00100012221	NA	BGI_novel_T001656,BGI_novel_T001657,BGI_novel_T001658,BGI_novel_T001659,BGI_novel_T001660,ENSHGLT00100016732	91.58	XP_012410391.1//serine/arginine-rich splicing factor 2 [Trichechus manatus latirostris];BAC03903.1//unnamed protein product [Homo sapiens]	98660	'Atp1a2'	229.2
ENSHGLG00100017410	NA	BGI_novel_T003330,ENSHGLT00100023935	91.5617	XP_004875130.1//blood vessel epicardial substance isoform X1 [Heterocephalus glaber]	68316	'Apoo'	223.028
ENSHGLG00100018762	NA	BGI_novel_T003408,BGI_novel_T003409,BGI_novel_T003410,ENSHGLT00100025845	91.4717	XP_004836870.1//cysteine-rich protein 2 isoform X3 [Heterocephalus glaber];XP_004836868.1//cysteine-rich protein 2 isoform X2 [Heterocephalus glaber]	66845	'Mrpl33'	221.936
ENSHGLG00100004483	NA	BGI_novel_T003801,BGI_novel_T003802,ENSHGLT00100006030	91.305	XP_004834249.1//60S ribosomal protein L29 [Heterocephalus glaber]	67695	'Ost4'	221.884
ENSHGLG00100004243	NA	BGI_novel_T016373,ENSHGLT00100005678,ENSHGLT00100005679	91.3017	XP_008835439.1//ubiquitin-conjugating enzyme E2 R1 isoform X2 [Nannospalax galili];XP_004866082.1//ubiquitin-conjugating enzyme E2 R1 [Heterocephalus glaber]	11677	'Akr1b3'	221.538
ENSHGLG00100005304	NA	ENSHGLT00100007163	91.1967	XP_002708236.1//PREDICTED: phosphoglucomutase-like protein 5 [Oryctolagus cuniculus]	14862	'Gstm1'	220.89
ENSHGLG00100004062	NA	BGI_novel_T015452,ENSHGLT00100005433	90.9717	XP_004836074.1//glycophorin-C isoform X4 [Heterocephalus glaber];XP_004836073.1//glycophorin-C isoform X2 [Heterocephalus glaber]	21761	'Morf4l1'	220.65
ENSHGLG00100001891	NA	BGI_novel_T011173,BGI_novel_T011174,ENSHGLT00100002493	90.8317	XP_007451114.1//PREDICTED: histone H3.3-like [Lipotes vexillifer];XP_015118903.2//histone H3.3 [Diachasma alloeum]	20528	'Slc2a4'	219.702
ENSHGLG00100012082	NA	BGI_novel_T000599,BGI_novel_T000600,BGI_novel_T000601,ENSHGLT00100016544,ENSHGLT00100016545	90.69	XP_004835182.2//40S ribosomal protein SA [Heterocephalus glaber]	11984	'Atp6v0c'	218.084
ENSHGLG00100000457	NA	BGI_novel_T012315,BGI_novel_T012316,ENSHGLT00100000573	89.875	XP_021114144.1//decorin [Heterocephalus glaber]	12111	'Bgn'	218.07
ENSHGLG00100011419	NA	ENSHGLT00100015622	89.86	XP_004865025.1//tropomodulin-1 isoform X1 [Heterocephalus glaber]	21916	'Tmod1'	217.988
ENSHGLG00100012696	NA	BGI_novel_T010921,BGI_novel_T010922,BGI_novel_T010923,BGI_novel_T010924,ENSHGLT00100017402	89.6033	XP_004842567.1//pituitary tumor-transforming gene 1 protein-interacting protein isoform X2 [Heterocephalus glaber];EHB10469.1//Pituitary tumor-transforming gene 1 protein-interacting protein, partial [Heterocephalus glaber];XP_021112055.1//pituitary tumor-transforming gene 1 protein-interacting protein isoform X1 [Heterocephalus glaber]	66211	'Rpl3l'	216.452
ENSHGLG00100013281	NA	ENSHGLT00100018205	89.5383	XP_025725849.1//glycogen phosphorylase, liver form isoform X2 [Callorhinus ursinus]	66141	'Ifitm3'	215.376
ENSHGLG00100001303	NA	BGI_novel_T015710,ENSHGLT00100001703	88.6433	KFO31565.1//Protein FAM188B, partial [Fukomys damarensis]	19045	'Ppp1ca'	213.36
ENSHGLG00100003675	NA	ENSHGLT00100004919	88.135	EHB18762.1//Sodium/potassium-transporting ATPase subunit beta-1 [Heterocephalus glaber]	68810	'Nexn'	212.656
ENSHGLG00100008053	NA	BGI_novel_T008088,BGI_novel_T008089,BGI_novel_T008090,ENSHGLT00100010974	87.7867	EHB07072.1//NAD(P) transhydrogenase, mitochondrial [Heterocephalus glaber]	14790	'Grcc10'	211.408
ENSHGLG00100008702	NA	ENSHGLT00100011865	87.7733	XP_004836119.1//acyl-CoA-binding protein isoform X1 [Heterocephalus glaber]	66425	'Pcp4l1'	209.604
ENSHGLG00100002261	NA	BGI_novel_T011767,ENSHGLT00100002991	87.5867	VTJ76764.1//Hypothetical predicted protein [Marmota monax]	12317	'Calr'	208.98
ENSHGLG00100002462	NA	BGI_novel_T014786,ENSHGLT00100003284	87.38	XP_004865717.1//NADH dehydrogenase [ubiquinone] 1 alpha subcomplex subunit 11 [Heterocephalus glaber]	53901	'Rcan2'	208.614
ENSHGLG00100004743	NA	BGI_novel_T003833,BGI_novel_T003834,BGI_novel_T003835,BGI_novel_T003836,BGI_novel_T003837,BGI_novel_T003838,BGI_novel_T003839,ENSHGLT00100006416	87.1533	XP_008056862.1//RNA-binding protein 24 isoform X1 [Carlito syrichta];EHB01843.1//RNA-binding protein 24 [Heterocephalus glaber]	218490	'Btf3'	207.476
ENSHGLG00100012885	NA	ENSHGLT00100017653	86.8933	XP_004873771.1//hemoglobin subunit alpha [Heterocephalus glaber]	66556	'Drap1'	206.312
ENSHGLG00100004274	NA	ENSHGLT00100005718,ENSHGLT00100005719	86.7733	EHB11300.1//Charged multivesicular body protein 4b, partial [Heterocephalus glaber]	233870	'Tufm'	204.98
ENSHGLG00100001022	NA	ENSHGLT00100001325,ENSHGLT00100001326	86.675	XP_004871186.1//protein S100-A9 [Heterocephalus glaber]	11826	'Aqp1'	204.71
BGI_novel_G001541	NA	BGI_novel_T017946	86.295	XP_008536431.1//PREDICTED: myosin-6 [Equus przewalskii]	114641	'Rpl31'	204.344
ENSHGLG00100013814	NA	ENSHGLT00100018922,ENSHGLT00100018923,ENSHGLT00100018924	86.115	KAF6120485.1//myosin light chain 6 [Phyllostomus discolor];XP_025257980.1//SWI/SNF complex subunit SMARCC2 isoform X1 [Theropithecus gelada];EDL24574.1//mCG140959, isoform CRA_d, partial [Mus musculus]	98878	'Ehd4'	202.99
BGI_novel_G000263	NA	BGI_novel_T003295	85.8783	BAP46322.1//gag protein [Chlorocebus sabaeus]	67068	'Dynlrb1'	202.866
ENSHGLG00100012468	NA	ENSHGLT00100017081	85.835	KAF3813328.1//hypothetical protein GH733_018479 [Mirounga leonina]	66483	'Rpl36al'	202.668
BGI_novel_G000760	NA	BGI_novel_T009159	85.7483	BAP46324.1//pol protein, partial [Chlorocebus sabaeus]	60425	'Doc2g'	202.184
ENSHGLG00100008120	NA	ENSHGLT00100011058	85.4433	XP_004838773.1//BCL2/adenovirus E1B 19 kDa protein-interacting protein 3 [Heterocephalus glaber]	56357	'Ivd'	202.016
ENSHGLG00100009342	NA	ENSHGLT00100012756,ENSHGLT00100012757	85.3617	XP_004843187.1//DNA replication complex GINS protein PSF3 [Heterocephalus glaber]	384061	'Fndc5'	201.326
ENSHGLG00100019394	NA	ENSHGLT00100026721	85.1083	XP_004859124.3//delta(3,5)-Delta(2,4)-dienoyl-CoA isomerase, mitochondrial [Heterocephalus glaber]	13628	'Eef1a2'	200.29
BGI_novel_G001103	NA	BGI_novel_T013383	84.5817	XP_033623594.1//adhesion G-protein coupled receptor V1 [Fukomys damarensis]	13207	'Ddx5'	200.23
ENSHGLG00100018335	NA	BGI_novel_T000741,BGI_novel_T000742,BGI_novel_T000743,BGI_novel_T000744,BGI_novel_T000745,BGI_novel_T000746,BGI_novel_T000747,BGI_novel_T000748,BGI_novel_T000749,BGI_novel_T000750,BGI_novel_T000751,BGI_novel_T000752,ENSHGLT00100025236	84.53	XP_015352372.1//PREDICTED: heterogeneous nuclear ribonucleoprotein L isoform X2 [Marmota marmota marmota];XP_006539622.1//heterogeneous nuclear ribonucleoprotein L isoform X4 [Mus musculus];XP_008686900.1//PREDICTED: heterogeneous nuclear ribonucleoprotein L [Ursus maritimus];XP_003467298.1//heterogeneous nuclear ribonucleoprotein L isoform X2 [Cavia porcellus];XP_012932968.1//heterogeneous nucle…	14609	'Gja1'	200.13
ENSHGLG00100003391	NA	BGI_novel_T017175,BGI_novel_T017176,BGI_novel_T017177,BGI_novel_T017178,ENSHGLT00100004552,ENSHGLT00100004553	84.4367	XP_010608050.1//UTP--glucose-1-phosphate uridylyltransferase isoform X2 [Fukomys damarensis];XP_004850036.1//UTP--glucose-1-phosphate uridylyltransferase isoform X1 [Heterocephalus glaber]	14470	'Rabac1'	200.13
ENSHGLG00100000313	NA	BGI_novel_T004933,BGI_novel_T004934,ENSHGLT00100000398,ENSHGLT00100000399	84.3833	XP_004852126.1//homeodomain-interacting protein kinase 3 isoform X1 [Heterocephalus glaber];XP_004852129.1//homeodomain-interacting protein kinase 3 isoform X4 [Heterocephalus glaber];XP_004852127.1//homeodomain-interacting protein kinase 3 isoform X2 [Heterocephalus glaber];XP_004852128.1//homeodomain-interacting protein kinase 3 isoform X3 [Heterocephalus glaber]	67460	'Decr1'	200.108
ENSHGLG00100001558	NA	BGI_novel_T004825,BGI_novel_T004826,BGI_novel_T004827,ENSHGLT00100002046	84.3533	XP_004855797.1//myocardial zonula adherens protein isoform X1 [Heterocephalus glaber]	12385	'Ctnna1'	199.334
ENSHGLG00100013272	NA	BGI_novel_T002107,BGI_novel_T002108,BGI_novel_T002109,BGI_novel_T002110,BGI_novel_T002111,BGI_novel_T002112,BGI_novel_T002113,BGI_novel_T002114,BGI_novel_T002115,BGI_novel_T002116,ENSHGLT00100018193,ENSHGLT00100018194	84.2217	XP_005413621.2//PREDICTED: spectrin alpha chain, non-erythrocytic 1 isoform X1 [Chinchilla lanigera];EHA99954.1//Spectrin alpha chain, brain [Heterocephalus glaber];XP_021117579.1//spectrin alpha chain, non-erythrocytic 1 isoform X4 [Heterocephalus glaber];XP_021117576.1//spectrin alpha chain, non-erythrocytic 1 isoform X1 [Heterocephalus glaber];XP_021117580.1//spectrin alpha chain, non-erythroc…	21854	'Timm17a'	198.924
ENSHGLG00100015431	NA	ENSHGLT00100021153	84.0833	XP_004867795.1//growth hormone-inducible transmembrane protein [Heterocephalus glaber]	22627	'Ywhae'	198.828
ENSHGLG00100010669	NA	ENSHGLT00100014583,ENSHGLT00100014584,ENSHGLT00100014585,ENSHGLT00100014586,ENSHGLT00100014587	83.85	XP_007985175.1//PREDICTED: protein Churchill isoform X8 [Chlorocebus sabaeus];EHB07169.1//Protein farnesyltransferase subunit beta [Heterocephalus glaber];XP_004837458.1//protein farnesyltransferase subunit beta isoform X1 [Heterocephalus glaber];XP_013010637.2//LOW QUALITY PROTEIN: protein Churchill [Cavia porcellus]	78321	'Ankrd23'	198.26
ENSHGLG00100018287	NA	BGI_novel_T011094,BGI_novel_T011095,BGI_novel_T011096,ENSHGLT00100025163	83.8267	KAB0386973.1//hypothetical protein FD755_001929 [Muntiacus reevesi];XP_004836605.1//SPARC isoform X1 [Heterocephalus glaber]	76757	'Trdn'	198.252
ENSHGLG00100010752	NA	BGI_novel_T014431,ENSHGLT00100014696	83.5	GCF54575.1//hypothetical protein parPi_0016691 [Paroedura picta]	17067	'Ly6c1'	197.99
ENSHGLG00100013416	NA	BGI_novel_T008823,BGI_novel_T008824,ENSHGLT00100018391	83.41	XP_004850869.1//fatty acid-binding protein, heart [Heterocephalus glaber]	19896	'Rpl10a'	197.618
ENSHGLG00100000045	NA	ENSHGLT00100000045	82.9633	XP_004875579.1//metallothionein-1E [Heterocephalus glaber]	105675	'Ppif'	197.58
ENSHGLG00100004663	NA	ENSHGLT00100006289	82.4617	XP_004866813.1//electron transfer flavoprotein subunit beta [Heterocephalus glaber]	18023	'Nfe2l1'	196.97
ENSHGLG00100016617	NA	ENSHGLT00100022830	82.1017	EHB17297.1//NADH dehydrogenase [ubiquinone] iron-sulfur protein 4, mitochondrial [Heterocephalus glaber]	53379	'Hnrnpa2b1'	196.924
ENSHGLG00100004364	NA	ENSHGLT00100005846	82.0733	CAD97677.1//hypothetical protein, partial [Homo sapiens]	18673	'Phb'	196.53
BGI_novel_G001067	NA	BGI_novel_T012952	81.8417	BAP46322.1//gag protein [Chlorocebus sabaeus]	21961	'Tns1'	196.334
ENSHGLG00100006002	NA	BGI_novel_T013134,ENSHGLT00100008168	81.6433	XP_004844687.2//succinate--CoA ligase [ADP/GDP-forming] subunit alpha, mitochondrial isoform X1 [Heterocephalus glaber]	50795	'Sh3bgr'	195.528
ENSHGLG00100015858	NA	BGI_novel_T004526,ENSHGLT00100021773,ENSHGLT00100021774	81.0317	NP_001039154.1//26S proteasome regulatory subunit 4 [Xenopus tropicalis];XP_021100874.1//26S protease regulatory subunit 4 [Heterocephalus glaber];XP_027827924.1//26S proteasome regulatory subunit 4 isoform X1 [Ovis aries]	20088	'Rps24'	195.508
ENSHGLG00100018223	NA	BGI_novel_T005800,BGI_novel_T005801,BGI_novel_T005802,BGI_novel_T005803,BGI_novel_T005804,BGI_novel_T005805,BGI_novel_T005806,BGI_novel_T005807,BGI_novel_T005808,BGI_novel_T005809,BGI_novel_T005810,ENSHGLT00100025066	80.9467	XP_028365683.1//mitochondrial carrier homolog 1 isoform X2 [Phyllostomus discolor];XP_019523020.1//PREDICTED: mitochondrial carrier homolog 1 isoform X2 [Hipposideros armiger];XP_004846724.1//mitochondrial carrier homolog 1 [Heterocephalus glaber];XP_021577618.1//mitochondrial carrier homolog 1 isoform X1 [Ictidomys tridecemlineatus]	11870	'Art1'	195.384
ENSHGLG00100012169	NA	BGI_novel_T006180,BGI_novel_T006181,ENSHGLT00100016662	80.915	XP_012300022.2//glutamine synthetase isoform X1 [Aotus nancymaae];XP_030674647.1//glutamine synthetase isoform X1 [Nomascus leucogenys];XP_010628597.1//glutamine synthetase [Fukomys damarensis]	11811	'Apobec2'	195.218
ENSHGLG00100012096	NA	BGI_novel_T003388,BGI_novel_T003389,BGI_novel_T003390,BGI_novel_T003391,BGI_novel_T003392,ENSHGLT00100016562,ENSHGLT00100016563,ENSHGLT00100016564	80.8833	XP_004836908.1//RAC-alpha serine/threonine-protein kinase isoform X2 [Heterocephalus glaber];XP_013218034.2//RAC-alpha serine/threonine-protein kinase [Ictidomys tridecemlineatus];XP_010605640.1//RAC-alpha serine/threonine-protein kinase isoform X2 [Fukomys damarensis];KAF6268925.1//AKT serine/threonine kinase 1 [Rhinolophus ferrumequinum]	66853	'Pnpla2'	194.032
ENSHGLG00100008037	NA	BGI_novel_T014901,BGI_novel_T014902,BGI_novel_T014903,ENSHGLT00100010954	80.81	XP_021102933.1//kinase D-interacting substrate of 220 kDa isoform X3 [Heterocephalus glaber];EHB15194.1//Kinase D-interacting substrate of 220 kDa [Heterocephalus glaber]	20656	'Sod2'	193.884
ENSHGLG00100007467	NA	BGI_novel_T013554,ENSHGLT00100010178	80.7683	XP_013368758.1//PREDICTED: hydroxysteroid dehydrogenase-like protein 2 isoform X2 [Chinchilla lanigera];XP_004849623.1//hydroxysteroid dehydrogenase-like protein 2 isoform X1 [Heterocephalus glaber]	27050	'Rps3'	191.734
ENSHGLG00100008574	NA	BGI_novel_T009619,ENSHGLT00100011694	80.7117	XP_008123151.1//PREDICTED: cell division control protein 42 homolog [Anolis carolinensis];XP_010189524.1//PREDICTED: cell division control protein 42 homolog isoform X1 [Mesitornis unicolor]	26549	'Itgb1bp2'	190.972
ENSHGLG00100016739	NA	ENSHGLT00100023004	80.5767	XP_004840034.1//coiled-coil-helix-coiled-coil-helix domain-containing protein 2 [Heterocephalus glaber]	66177	'Ubl5'	189.658
ENSHGLG00100004017	NA	BGI_novel_T014244,ENSHGLT00100005377	80.0117	XP_010619619.1//ornithine aminotransferase, mitochondrial isoform X1 [Fukomys damarensis]	11840	'Arf1'	189.37
ENSHGLG00100004317	NA	BGI_novel_T013353,BGI_novel_T013354,BGI_novel_T013355,ENSHGLT00100005780	80.0083	EHB13518.1//Receptor-type tyrosine-protein phosphatase kappa, partial [Heterocephalus glaber];XP_004846019.1//receptor-type tyrosine-protein phosphatase kappa isoform X12 [Heterocephalus glaber];XP_004846023.1//receptor-type tyrosine-protein phosphatase kappa isoform X11 [Heterocephalus glaber];XP_004846020.1//receptor-type tyrosine-protein phosphatase kappa isoform X9 [Heterocephalus glaber]	59091	'Jph2'	188.596
ENSHGLG00100008716	NA	BGI_novel_T001718,ENSHGLT00100011881,ENSHGLT00100011882	79.9183	OBS70296.1//hypothetical protein A6R68_01163, partial [Neotoma lepida];XP_004844894.1//endoplasmin [Heterocephalus glaber];KAF3814513.1//hypothetical protein GH733_017671 [Mirounga leonina]	109620	'Dsp'	188.414
ENSHGLG00100005996	NA	BGI_novel_T000537,BGI_novel_T000538,BGI_novel_T000539,BGI_novel_T000540,ENSHGLT00100008159,ENSHGLT00100008160,ENSHGLT00100008161	79.9133	KGL84234.1//Heterogeneous nuclear ribonucleoprotein D0, partial [Tinamus guttatus];XP_004848042.1//heterogeneous nuclear ribonucleoprotein D0 isoform X3 [Heterocephalus glaber];XP_010627048.1//heterogeneous nuclear ribonucleoprotein D0 isoform X1 [Fukomys damarensis];XP_004848043.1//heterogeneous nuclear ribonucleoprotein D0 isoform X4 [Heterocephalus glaber]	112405	'Egln1'	188.054
ENSHGLG00100018527	NA	BGI_novel_T000369,BGI_novel_T000370,ENSHGLT00100025513,ENSHGLT00100025514	79.63	XP_004872122.1//tetraspanin-3 [Heterocephalus glaber]	26943	'Serinc3'	187.778
ENSHGLG00100010854	NA	ENSHGLT00100014825	79.5983	EDK97133.1//polyadenylate-binding protein-interacting protein 2, isoform CRA_b, partial [Mus musculus]	13682	'Eif4a2'	187.324
ENSHGLG00100010169	NA	ENSHGLT00100013908	79.5317	XP_004869454.1//39S ribosomal protein L51, mitochondrial [Heterocephalus glaber]	12908	'Crat'	186.874
ENSHGLG00100015912	NA	ENSHGLT00100021849	79.4117	XP_004873387.2//60S ribosomal protein L18a [Heterocephalus glaber]	22143	'Tuba1b'	185.302
ENSHGLG00100019378	NA	BGI_novel_T014694,ENSHGLT00100026700	79.3733	XP_012920990.1//sarcalumenin isoform X3 [Heterocephalus glaber]	12876	'Cpe'	185.19
ENSHGLG00100004745	NA	BGI_novel_T003978,ENSHGLT00100006418	79.2383	XP_004838050.1//F-box only protein 32 isoform X1 [Heterocephalus glaber];EHB02000.1//F-box only protein 32 [Heterocephalus glaber]	18115	'Nnt'	183.702
ENSHGLG00100017863	NA	BGI_novel_T002642,ENSHGLT00100024574	79.2383	XP_012934501.1//cytochrome c oxidase assembly protein COX14 isoform X2 [Heterocephalus glaber];XP_014718361.1//PREDICTED: uncharacterized protein LOC106845049 isoform X1 [Equus asinus]	68512	'Tomm5'	183.596
ENSHGLG00100010283	NA	ENSHGLT00100014053	79.1667	XP_012514295.1//PREDICTED: 28S ribosomal protein S21, mitochondrial isoform X3 [Propithecus coquereli]	227613	'Tubb4b'	183.19
ENSHGLG00100011906	NA	BGI_novel_T014966,BGI_novel_T014967,ENSHGLT00100016306	79.11	XP_004867487.1//calpain-2 catalytic subunit [Heterocephalus glaber]	22352	'Vim'	182.944
ENSHGLG00100011436	NA	BGI_novel_T009177,ENSHGLT00100015651,ENSHGLT00100015652	78.7283	XP_027782714.1//long-chain-fatty-acid--CoA ligase 1 isoform X2 [Marmota flaviventris];XP_027782713.2//long-chain-fatty-acid--CoA ligase 1 isoform X1 [Marmota flaviventris];XP_025741966.1//long-chain-fatty-acid--CoA ligase 1 isoform X2 [Callorhinus ursinus]	13030	'Ctsb'	181.722
ENSHGLG00100012457	NA	BGI_novel_T016059,BGI_novel_T016060,BGI_novel_T016061,BGI_novel_T016062,ENSHGLT00100017069,ENSHGLT00100017070	78.1517	XP_032157534.1//mitofusin-2 isoform X2 [Mustela erminea];EHB16612.1//Mitofusin-2 [Heterocephalus glaber];TKC51015.1//hypothetical protein EI555_003160, partial [Monodon monoceros]	56486	'Gabarap'	181.078
ENSHGLG00100009309	NA	ENSHGLT00100012708	78.0983	XP_004843748.1//heat shock protein beta-8 [Heterocephalus glaber]	67281	'Rpl37'	180.934
ENSHGLG00100013162	NA	BGI_novel_T009052,ENSHGLT00100018046,ENSHGLT00100018047,ENSHGLT00100018048	78.0083	EHB08228.1//ES1 protein-like protein, mitochondrial [Heterocephalus glaber];XP_004842546.1//ES1 protein homolog, mitochondrial isoform X1 [Heterocephalus glaber]	69585	'Hjv'	180.922
ENSHGLG00100006062	NA	ENSHGLT00100008248	77.9317	XP_004861019.1//protein disulfide-isomerase [Heterocephalus glaber]	107227	'Macrod1'	180.832
ENSHGLG00100015093	NA	BGI_novel_T000678,BGI_novel_T000679,ENSHGLT00100020707	77.93	XP_023440466.1//heterogeneous nuclear ribonucleoprotein U [Dasypus novemcinctus]	58522	'Trim54'	180.3
ENSHGLG00100005960	NA	BGI_novel_T000425,ENSHGLT00100008110	77.8917	EHA97794.1//Leucine-rich PPR motif-containing protein, mitochondrial, partial [Heterocephalus glaber];XP_004627718.1//leucine-rich PPR motif-containing protein, mitochondrial [Octodon degus]	216961	'Coro6'	179.818
ENSHGLG00100000440	NA	ENSHGLT00100000554	77.62	EDL02501.1//valosin containing protein, isoform CRA_b, partial [Mus musculus]	29817	'Igfbp7'	177.18
ENSHGLG00100013018	NA	BGI_novel_T015469,BGI_novel_T015470,BGI_novel_T015471,BGI_novel_T015472,ENSHGLT00100017835	77.5967	XP_004841765.1//calpastatin isoform X6 [Heterocephalus glaber];XP_004841769.1//calpastatin isoform X19 [Heterocephalus glaber]	434246	'Trim72'	176.762
ENSHGLG00100001580	NA	BGI_novel_T016044,BGI_novel_T016045,BGI_novel_T016046,BGI_novel_T016047,BGI_novel_T016048,BGI_novel_T016049,ENSHGLT00100002077,ENSHGLT00100002078	77.345	TKC41136.1//hypothetical protein EI555_008887, partial [Monodon monoceros];XP_019813334.1//PREDICTED: polyadenylate-binding protein 4 isoform X9 [Bos indicus];XP_012929837.1//polyadenylate-binding protein 4 isoform X3 [Heterocephalus glaber];XP_004851082.1//polyadenylate-binding protein 4 isoform X1 [Heterocephalus glaber];EDL30382.1//mCG5546, isoform CRA_a, partial [Mus musculus]	66379	'Cox14'	175.976
ENSHGLG00100015838	NA	BGI_novel_T005832,BGI_novel_T005833,ENSHGLT00100021746,ENSHGLT00100021747	77.2967	XP_004851327.1//homeodomain-interacting protein kinase 2 isoform X1 [Heterocephalus glaber];XP_004851330.1//homeodomain-interacting protein kinase 2 isoform X4 [Heterocephalus glaber]	224904	'Micos13'	175.776
ENSHGLG00100008685	NA	BGI_novel_T011305,BGI_novel_T011306,BGI_novel_T011307,ENSHGLT00100011842,ENSHGLT00100011843	76.7417	AAH38509.1//RCAN2 protein [Homo sapiens];XP_004846479.1//calcipressin-2 isoform X1 [Heterocephalus glaber];EHH53088.1//hypothetical protein EGM_13652 [Macaca fascicularis]	50849	'Rnf10'	175.5
ENSHGLG00100007887	NA	BGI_novel_T009182,BGI_novel_T009183,BGI_novel_T009184,BGI_novel_T009185,BGI_novel_T009186,BGI_novel_T009187,ENSHGLT00100010734,ENSHGLT00100010735,ENSHGLT00100010736,ENSHGLT00100010737,ENSHGLT00100010738,ENSHGLT00100010739	76.6583	XP_003365574.1//dystrobrevin alpha isoform X29 [Equus caballus];XP_010333745.1//PREDICTED: dystrobrevin alpha isoform X5 [Saimiri boliviensis boliviensis];XP_005612892.1//dystrobrevin alpha isoform X23 [Equus caballus];XP_010945487.1//PREDICTED: dystrobrevin alpha isoform X22 [Camelus bactrianus];XP_010333746.1//PREDICTED: dystrobrevin alpha isoform X6 [Saimiri boliviensis boliviensis];XP_0210923…	19084	'Prkar1a'	174.968
ENSHGLG00100011291	NA	BGI_novel_T004179,BGI_novel_T004180,BGI_novel_T004181,ENSHGLT00100015437,ENSHGLT00100015438	76.41	XP_019691127.2//probable ATP-dependent RNA helicase DDX17 [Felis catus];EAW60242.1//DEAD (Asp-Glu-Ala-Asp) box polypeptide 17, isoform CRA_b [Homo sapiens];PNI48902.1//DDX17 isoform 3, partial [Pan troglodytes]	52898	'Rnasek'	174.464
ENSHGLG00100002971	NA	BGI_novel_T000255,ENSHGLT00100003956,ENSHGLT00100003957	76.3217	XP_012921527.2//inorganic pyrophosphatase 2, mitochondrial isoform X1 [Heterocephalus glaber]	67705	'1810058I24Rik'	174.232
ENSHGLG00100010271	NA	ENSHGLT00100014037	76.24	EHB04772.1//Ribonuclease kappa [Heterocephalus glaber]	17319	'Mif'	174.088
ENSHGLG00100008980	NA	ENSHGLT00100012254	76.1683	XP_004840825.1//major prion protein [Heterocephalus glaber]	11804	'Aplp2'	174.038
ENSHGLG00100010515	NA	BGI_novel_T018137,BGI_novel_T018138,ENSHGLT00100014387	76.1267	XP_004871694.1//NADH dehydrogenase [ubiquinone] 1 beta subcomplex subunit 3 [Heterocephalus glaber]	57320	'Park7'	173.912
ENSHGLG00100003801	NA	ENSHGLT00100005087	75.9633	XP_004867540.1//phosphoglycerate kinase 1 [Heterocephalus glaber]	110611	'Hdlbp'	173.754
ENSHGLG00100009739	NA	BGI_novel_T008425,BGI_novel_T008426,ENSHGLT00100013308	75.7367	XP_010944709.1//PREDICTED: gamma-aminobutyric acid receptor-associated protein-like 1 [Camelus bactrianus];EHB07510.1//Gamma-aminobutyric acid receptor-associated protein-like 1 [Heterocephalus glaber]	58810	'Akr1a1'	173.358
ENSHGLG00100013114	NA	ENSHGLT00100017967,ENSHGLT00100017968,ENSHGLT00100017969	75.6133	NP_001029400.1//eukaryotic initiation factor 4A-I [Bos taurus];XP_014444552.1//eukaryotic initiation factor 4A-I isoform X1 [Tupaia chinensis]	56612	'Pfdn5'	173.124
ENSHGLG00100011021	NA	ENSHGLT00100015044	75.505	XP_004871277.1//NAD(P)H-hydrate epimerase isoform X1 [Heterocephalus glaber]	26446	'Psmb3'	172.558
ENSHGLG00100008579	NA	BGI_novel_T009384,BGI_novel_T009385,BGI_novel_T009386,BGI_novel_T009387,BGI_novel_T009388,BGI_novel_T009389,BGI_novel_T009390,BGI_novel_T009391,BGI_novel_T009392,ENSHGLT00100011700,ENSHGLT00100011701,ENSHGLT00100011702	75.0967	XP_021419882.1//LOW QUALITY PROTEIN: filamin-C-like [Oncorhynchus mykiss];XP_011355499.1//filamin-C isoform X1 [Pteropus vampyrus];XP_005905316.1//PREDICTED: filamin-C isoform X1 [Bos mutus];XP_004856431.1//filamin-C isoform X1 [Heterocephalus glaber];XP_004856432.1//filamin-C isoform X2 [Heterocephalus glaber]	14533	'Bloc1s1'	171.882
ENSHGLG00100013783	NA	BGI_novel_T016154,ENSHGLT00100018883,ENSHGLT00100018884	75.09	XP_024109834.1//60S ribosomal protein L22 isoform X3 [Pongo abelii];XP_021565213.1//60S ribosomal protein L22-like isoform X2 [Carlito syrichta]	18175	'Nrap'	171.502
ENSHGLG00100011287	NA	ENSHGLT00100015433	74.7083	XP_004431470.1//PREDICTED: basic leucine zipper and W2 domain-containing protein 2 isoform X1 [Ceratotherium simum simum]	12034	'Phb2'	170.838
ENSHGLG00100006631	NA	ENSHGLT00100009019	74.5867	XP_004585355.1//PREDICTED: mitochondrial import inner membrane translocase subunit Tim10 [Ochotona princeps]	380773	'Slirp'	170.456
ENSHGLG00100007390	NA	BGI_novel_T006326,ENSHGLT00100010072,ENSHGLT00100010073	74.5683	XP_014446547.1//sorting nexin-3 [Tupaia chinensis];XP_004580397.1//PREDICTED: sorting nexin-3 isoform X4 [Ochotona princeps]	66167	'Tma7'	170.348
BGI_novel_G001510	NA	BGI_novel_T017644	74.5383	XP_033620917.1//EP300-interacting inhibitor of differentiation 1 [Fukomys damarensis]	13850	'Ephx2'	170.122
ENSHGLG00100005877	NA	ENSHGLT00100007984	74.3583	XP_004865043.1//H/ACA ribonucleoprotein complex subunit 3 [Heterocephalus glaber]	17164	'Mapkapk2'	170.004
ENSHGLG00100006328	NA	BGI_novel_T001731,BGI_novel_T001732,BGI_novel_T001733,ENSHGLT00100008599	74.125	XP_004841956.1//protein Red isoform X1 [Heterocephalus glaber];KAF5913370.1//hypothetical protein HPG69_016988 [Diceros bicornis minor];XP_012926610.1//protein Red isoform X2 [Heterocephalus glaber]	59022	'Edf1'	169.916
ENSHGLG00100005275	NA	BGI_novel_T000987,BGI_novel_T000988,ENSHGLT00100007127	74.1083	XP_004873509.1//yjeF N-terminal domain-containing protein 3 [Heterocephalus glaber]	68680	'Fitm1'	169.648
ENSHGLG00100018239	NA	ENSHGLT00100025092,ENSHGLT00100025093	74.0833	XP_001491960.2//tubulin alpha-4A chain [Equus caballus];EHA97558.1//Tubulin alpha-4A chain [Heterocephalus glaber]	19737	'Rgs5'	169.596
BGI_novel_G000753	NA	BGI_novel_T009059	74	XP_004842556.1//cystatin-B [Heterocephalus glaber]	14733	'Gpc1'	169.41
ENSHGLG00100001332	NA	BGI_novel_T012166,BGI_novel_T012167,BGI_novel_T012168,ENSHGLT00100001740,ENSHGLT00100001741	73.9967	BAF82760.1//unnamed protein product [Homo sapiens];XP_035304249.1//thyroid hormone receptor alpha isoform X2 [Cricetulus griseus];P63059.1//RecName: Full=Thyroid hormone receptor alpha; AltName: Full=Nuclear receptor subfamily 1 group A member 1; AltName: Full=c-erbA-1; AltName: Full=c-erbA-alpha [Rattus norvegicus]	234593	'Ndrg4'	168.534
ENSHGLG00100008947	NA	ENSHGLT00100012212	73.6967	XP_004864242.1//proteasome subunit beta type-5 [Heterocephalus glaber]	12017	'Bag1'	168.428
ENSHGLG00100019143	NA	ENSHGLT00100026362	73.66	XP_021112662.1//ubiquinone biosynthesis protein COQ9, mitochondrial [Heterocephalus glaber]	18242	'Oat'	168.368
ENSHGLG00100010057	NA	ENSHGLT00100013755,ENSHGLT00100013756	73.6517	XP_004842887.1//40S ribosomal protein S4 isoform X1 [Heterocephalus glaber];XP_004842889.1//40S ribosomal protein S4 isoform X3 [Heterocephalus glaber]	12476	'Cd151'	168.274
ENSHGLG00100017456	NA	BGI_novel_T015577,BGI_novel_T015578,BGI_novel_T015579,ENSHGLT00100023995,ENSHGLT00100023996,ENSHGLT00100023997,ENSHGLT00100023998,ENSHGLT00100023999	73.4317	EHB16047.1//Class I histocompatibility antigen, GOGO-OKO alpha chain, partial [Heterocephalus glaber];XP_004847085.2//class I histocompatibility antigen, Gogo-B*0102 alpha chain-like isoform X1 [Heterocephalus glaber]	101966	'D8Ertd738e'	167.884
ENSHGLG00100018553	NA	BGI_novel_T007706,ENSHGLT00100025548	73.22	XP_004868879.1//kelch-like protein 31 [Heterocephalus glaber]	28015	'Polr2m'	167.39
ENSHGLG00100011082	NA	BGI_novel_T012509,BGI_novel_T012510,BGI_novel_T012511,BGI_novel_T012512,BGI_novel_T012513,BGI_novel_T012514,BGI_novel_T012515,BGI_novel_T012516,BGI_novel_T012517,ENSHGLT00100015129,ENSHGLT00100015130,ENSHGLT00100015131,ENSHGLT00100015132	73.2183	XP_021112352.1//microtubule-associated protein 4 isoform X30 [Heterocephalus glaber];XP_021112301.1//microtubule-associated protein 4 isoform X13 [Heterocephalus glaber];XP_004835021.1//microtubule-associated protein 4 isoform X26 [Heterocephalus glaber];EHB12564.1//Microtubule-associated protein 4 [Heterocephalus glaber];XP_004835010.1//microtubule-associated protein 4 isoform X2 [Heterocephalus…	14964	'H2-D1'	167.118
ENSHGLG00100016359	NA	BGI_novel_T003946,ENSHGLT00100022459	73.2083	XP_003472265.2//AN1-type zinc finger protein 5 isoform X1 [Cavia porcellus];KAF6434865.1//zinc finger AN1-type containing 5 [Molossus molossus]	12345	'Capzb'	166.986
ENSHGLG00100010473	NA	BGI_novel_T007958,BGI_novel_T007959,BGI_novel_T007960,BGI_novel_T007961,BGI_novel_T007962,ENSHGLT00100014322,ENSHGLT00100014323	73.1417	XP_004836719.1//annexin A6 isoform X2 [Heterocephalus glaber];XP_021097541.1//annexin A6 isoform X1 [Heterocephalus glaber]	21402	'Skp1'	166.96
ENSHGLG00100015443	NA	BGI_novel_T018085,ENSHGLT00100021173	73.0133	XP_004839189.1//trifunctional enzyme subunit beta, mitochondrial isoform X1 [Heterocephalus glaber]	56282	'Mrpl12'	166.18
ENSHGLG00100007547	NA	BGI_novel_T008966,BGI_novel_T008969,ENSHGLT00100010270,ENSHGLT00100010271,ENSHGLT00100010272	72.9617	NP_001071334.1//60S ribosomal protein L15 [Bos taurus];GCF46396.1//hypothetical protein parPi_0006153 [Paroedura picta]	53857	'Tuba8'	165.526
ENSHGLG00100002500	NA	BGI_novel_T014592,ENSHGLT00100003338	72.7483	XP_004848195.1//thioredoxin [Heterocephalus glaber]	230721	'Pabpc4'	165.502
ENSHGLG00100015492	NA	BGI_novel_T018110,BGI_novel_T018111,ENSHGLT00100021248	72.585	XP_004873204.1//cleft lip and palate transmembrane protein 1 [Heterocephalus glaber]	57279	'Slc25a20'	165.19
ENSHGLG00100007493	NA	ENSHGLT00100010207	72.5533	XP_004277711.2//protein PET100 homolog, mitochondrial [Orcinus orca]	19349	'Rab7'	164.824
BGI_novel_G000768	NA	BGI_novel_T009269	72.43	XP_035424845.1//mortality factor 4-like protein 1 isoform X3 [Cygnus atratus]	67025	'Rpl11'	164.17
ENSHGLG00100005112	NA	BGI_novel_T015359,BGI_novel_T015360,ENSHGLT00100006902,ENSHGLT00100006903	72.4067	XP_027789661.1//60S ribosomal protein L36a-like [Marmota flaviventris];XP_013361310.1//PREDICTED: 60S ribosomal protein L36a [Chinchilla lanigera];ELK29799.1//60S ribosomal protein L36a [Myotis davidii]	110454	'Ly6a'	163.844
ENSHGLG00100018376	NA	BGI_novel_T007440,ENSHGLT00100025294,ENSHGLT00100025295	72.375	XP_004842062.1//fatty acid-binding protein, epidermal isoform X1 [Heterocephalus glaber]	19172	'Psmb4'	163.616
ENSHGLG00100000962	NA	ENSHGLT00100001248	72.3667	XP_017746052.1//PREDICTED: 28S ribosomal protein S36, mitochondrial [Rhinopithecus bieti]	12925	'Crip1'	163.566
ENSHGLG00100016130	NA	ENSHGLT00100022130	72.2933	XP_004854123.1//proteasome subunit beta type-4 [Heterocephalus glaber]	66359	'Cox20'	163.358
ENSHGLG00100014532	Rps26	ENSHGLT00100019917,ENSHGLT00100019918	72.11	KAF6121522.1//ribosomal protein S26 [Phyllostomus discolor];XP_005335675.1//40S ribosomal protein S26 [Ictidomys tridecemlineatus]	15108	'Hsd17b10'	162.678
ENSHGLG00100006254	NA	BGI_novel_T014010,BGI_novel_T014011,ENSHGLT00100008509,ENSHGLT00100008510	72.0483	XP_004671099.1//PREDICTED: RNA-binding protein FUS isoform X1 [Jaculus jaculus];XP_004856294.1//RNA-binding protein FUS isoform X1 [Heterocephalus glaber];XP_004856295.1//RNA-binding protein FUS isoform X2 [Heterocephalus glaber];AAH11078.1//Fus protein [Mus musculus]	17349	'Mlf1'	162.472
ENSHGLG00100009965	NA	ENSHGLT00100013630,ENSHGLT00100013631	72.0433	XP_004849204.1//carnitine O-acetyltransferase isoform X3 [Heterocephalus glaber];XP_004849202.1//carnitine O-acetyltransferase isoform X1 [Heterocephalus glaber]	23831	'Car14'	162.046
ENSHGLG00100009284	NA	BGI_novel_T009737,ENSHGLT00100012676	71.885	XP_021106269.1//ATP synthase F(0) complex subunit C2, mitochondrial isoform X1 [Heterocephalus glaber];XP_017534137.1//PREDICTED: ATP synthase F(0) complex subunit C2, mitochondrial isoform X1 [Manis javanica]	170930	'Sumo2'	161.734
ENSHGLG00100013436	NA	BGI_novel_T017263,BGI_novel_T017264,BGI_novel_T017265,ENSHGLT00100018417,ENSHGLT00100018418	71.885	XP_004837934.1//protein tyrosine phosphatase type IVA 3 [Heterocephalus glaber]	18769	'Pkig'	161.534
ENSHGLG00100015347	NA	BGI_novel_T004664,ENSHGLT00100021041	71.8117	OCT91703.1//hypothetical protein XELAEV_18014765mg [Xenopus laevis];XP_029770692.1//small acidic protein [Suricata suricatta]	13135	'Dad1'	161.094
ENSHGLG00100003777	NA	BGI_novel_T004192,ENSHGLT00100005053,ENSHGLT00100005054	71.7933	XP_004845639.1//60S ribosomal protein L3 [Heterocephalus glaber];XP_027396543.1//60S ribosomal protein L3 [Bos indicus x Bos taurus];XP_003470554.1//60S ribosomal protein L3 [Cavia porcellus]	66537	'Pomp'	160.398
ENSHGLG00100014295	NA	ENSHGLT00100019588,ENSHGLT00100019589	71.4883	XP_004869427.1//NADH dehydrogenase [ubiquinone] 1 alpha subcomplex subunit 9, mitochondrial isoform X1 [Heterocephalus glaber]	100503670	'Rpl5'	160.202
ENSHGLG00100008515	NA	ENSHGLT00100011603,ENSHGLT00100011604	71.3833	XP_004411006.2//PREDICTED: LOW QUALITY PROTEIN: proteasome subunit alpha type-2 [Odobenus rosmarus divergens];NP_001029834.1//proteasome subunit alpha type-2 [Bos taurus]	26443	'Psma6'	159.81
ENSHGLG00100010161	NA	BGI_novel_T002585,BGI_novel_T002586,ENSHGLT00100013899,ENSHGLT00100013900	71.04	XP_004854854.2//proteasome maturation protein [Heterocephalus glaber]	20411	'Sorbs1'	159.756
ENSHGLG00100006673	NA	BGI_novel_T002174,BGI_novel_T002175,BGI_novel_T002176,BGI_novel_T002177,BGI_novel_T002178,BGI_novel_T002179,BGI_novel_T002180,BGI_novel_T002181,BGI_novel_T002182,ENSHGLT00100009078,ENSHGLT00100009079,ENSHGLT00100009080,ENSHGLT00100009081,ENSHGLT00100009082	70.6617	XP_024087295.1//polyadenylate-binding protein 2 isoform X1 [Pongo abelii];XP_012322510.1//bcl-2-like protein 2 isoform X1 [Aotus nancymaae];KAB0345167.1//hypothetical protein FD754_022093, partial [Muntiacus muntjak];XP_003474538.1//polyadenylate-binding protein 2 [Cavia porcellus];AAH40369.1//Bcl2l2 protein [Mus musculus]	68738	'Acss1'	159.466
ENSHGLG00100012198	NA	ENSHGLT00100016701	70.5983	XP_004836396.1//HIG1 domain family member 2A, mitochondrial [Heterocephalus glaber]	13476	'Reep5'	159.428
ENSHGLG00100005225	NA	BGI_novel_T004424,ENSHGLT00100007054,ENSHGLT00100007055	70.415	XP_021562188.1//probable hydrolase PNKD isoform X1 [Carlito syrichta];XP_004864657.1//probable hydrolase PNKD isoform X3 [Heterocephalus glaber];XP_004864655.1//probable hydrolase PNKD isoform X1 [Heterocephalus glaber]	15528	'Hspe1'	158.718
ENSHGLG00100017345	NA	BGI_novel_T003179,ENSHGLT00100023851	70.3833	XP_004858539.1//growth arrest-specific protein 6 isoform X1 [Heterocephalus glaber];XP_003477604.1//growth arrest-specific protein 6 isoform X1 [Cavia porcellus]	23994	'Dazap2'	157.974
ENSHGLG00100012112	NA	BGI_novel_T012485,ENSHGLT00100016585,ENSHGLT00100016586	70.185	KAB1283284.1//26S proteasome non-ATPase regulatory subunit 2 [Camelus dromedarius];XP_004834941.1//26S proteasome non-ATPase regulatory subunit 2 [Heterocephalus glaber];EHB12538.1//26S proteasome non-ATPase regulatory subunit 2 [Heterocephalus glaber]	66587	'Fastk'	157.178
ENSHGLG00100013019	NA	BGI_novel_T010151,ENSHGLT00100017836	70.1067	XP_004874832.1//acetyl-coenzyme A synthetase 2-like, mitochondrial isoform X1 [Heterocephalus glaber];XP_004874833.1//acetyl-coenzyme A synthetase 2-like, mitochondrial isoform X2 [Heterocephalus glaber]	67568	'Mrfap1'	156.868
ENSHGLG00100004978	NA	BGI_novel_T015722,ENSHGLT00100006726	69.905	EHB16146.1//Putative myosin light chain kinase 3 [Heterocephalus glaber];XP_004873944.1//myosin light chain kinase 3 isoform X2 [Heterocephalus glaber]	16562	'Kif1c'	155.548
ENSHGLG00100014997	NA	ENSHGLT00100020548	69.8933	XP_005356506.1//ribosome biogenesis protein NSA2 homolog [Microtus ochrogaster]	13690	'Eif4g2'	155.442
ENSHGLG00100019345	NA	BGI_novel_T002666,BGI_novel_T002667,BGI_novel_T002668,BGI_novel_T002669,BGI_novel_T002670,BGI_novel_T002671,BGI_novel_T002672,BGI_novel_T002673,ENSHGLT00100026649	69.7067	XP_010621917.1//tubulin alpha-1C chain [Fukomys damarensis];KFO33467.1//Tubulin alpha-1C chain [Fukomys damarensis]	29876	'Clic4'	155.286
ENSHGLG00100011258	NA	BGI_novel_T010726,ENSHGLT00100015387	69.69	XP_004861593.1//signal recognition particle 14 kDa protein [Heterocephalus glaber];EHB10295.1//Signal recognition particle 14 kDa protein [Heterocephalus glaber]	11669	'Aldh2'	155.246
ENSHGLG00100008532	NA	BGI_novel_T009924,BGI_novel_T009925,BGI_novel_T009926,ENSHGLT00100011631	69.41	XP_010607586.1//eukaryotic translation initiation factor 4B isoform X4 [Fukomys damarensis];XP_019060822.1//eukaryotic translation initiation factor 4B isoform X2 [Fukomys damarensis]	20280	'Scp2'	155.162
ENSHGLG00100006721	NA	ENSHGLT00100009150	68.9967	XP_004858707.1//succinate dehydrogenase cytochrome b560 subunit, mitochondrial [Heterocephalus glaber]	19173	'Psmb5'	154.538
ENSHGLG00100012897	NA	BGI_novel_T016240,BGI_novel_T016241,BGI_novel_T016242,BGI_novel_T016243,BGI_novel_T016244,BGI_novel_T016245,BGI_novel_T016246,BGI_novel_T016247,BGI_novel_T016248,BGI_novel_T016249,BGI_novel_T016250,BGI_novel_T016251,BGI_novel_T016252,BGI_novel_T016253,ENSHGLT00100017669	68.9817	XP_021114324.1//LIM domain only protein 7 isoform X1 [Heterocephalus glaber];XP_012927846.1//LIM domain only protein 7 isoform X3 [Heterocephalus glaber];XP_012927848.1//LIM domain only protein 7 isoform X5 [Heterocephalus glaber];XP_030777830.1//LIM domain only protein 7 isoform X11 [Rhinopithecus roxellana];XP_004845294.1//LIM domain only protein 7 isoform X2 [Heterocephalus glaber];EHB16779.1/…	11931	'Atp1b1'	154.392
ENSHGLG00100021015	NA	ENSHGLT00100028372	68.865	ELK18701.1//14-3-3 protein eta [Pteropus alecto]	19182	'Psmc3'	154.21
ENSHGLG00100013885	NA	BGI_novel_T016150,BGI_novel_T016151,BGI_novel_T016152,ENSHGLT00100019017	68.7867	XP_004863780.1//cytosolic acyl coenzyme A thioester hydrolase isoform X2 [Heterocephalus glaber];XP_031539491.1//cytosolic acyl coenzyme A thioester hydrolase isoform X2 [Vicugna pacos];XP_031319798.1//cytosolic acyl coenzyme A thioester hydrolase isoform X5 [Camelus dromedarius]	229663	'Csde1'	154.134
ENSHGLG00100009998	NA	BGI_novel_T009779,BGI_novel_T009780,ENSHGLT00100013681	68.72	XP_023373503.1//myosin regulatory light chain 2, atrial isoform isoform X2 [Otolemur garnettii];XP_004839981.1//myosin regulatory light chain 2, atrial isoform isoform X1 [Heterocephalus glaber];XP_019482104.1//PREDICTED: myosin regulatory light chain 2, atrial isoform [Hipposideros armiger]	433766	'Trim63'	154.11
ENSHGLG00100020604	NA	ENSHGLT00100027961	68.6417	KAB0352578.1//hypothetical protein FD754_017435 [Muntiacus muntjak]	67681	'Mrpl18'	153.754
ENSHGLG00100018510	NA	ENSHGLT00100025486	68.1417	XP_004857034.1//polymerase delta-interacting protein 2 isoform X1 [Heterocephalus glaber]	12785	'Cnbp'	153.618
ENSHGLG00100001139	NA	BGI_novel_T003039,ENSHGLT00100001478,ENSHGLT00100001479	67.9533	EHB00996.1//Transcription factor BTF3 [Heterocephalus glaber];XP_021236870.1//transcription factor BTF3 isoform X1 [Numida meleagris]	67693	'Hypk'	153.494
ENSHGLG00100003015	NA	BGI_novel_T013226,BGI_novel_T013227,ENSHGLT00100004019	67.8767	XP_021094718.1//extracellular sulfatase Sulf-2 isoform X5 [Heterocephalus glaber];EHB13402.1//Extracellular sulfatase Sulf-2 [Heterocephalus glaber];XP_004858143.1//extracellular sulfatase Sulf-2 isoform X1 [Heterocephalus glaber]	11848	'Rhoa'	153.444
ENSHGLG00100006778	NA	ENSHGLT00100009227,ENSHGLT00100009228	67.5367	OWK02956.1//DSTN [Cervus elaphus hippelaphus];KFO29035.1//Destrin [Fukomys damarensis]	56437	'Rrad'	152.52
ENSHGLG00100015003	NA	BGI_novel_T002917,BGI_novel_T002918,BGI_novel_T002919,BGI_novel_T002920,BGI_novel_T002921,BGI_novel_T002922,BGI_novel_T002923,BGI_novel_T002924,BGI_novel_T002925,BGI_novel_T002926,BGI_novel_T002927,BGI_novel_T002928,BGI_novel_T002929,BGI_novel_T002930,ENSHGLT00100020557,ENSHGLT00100020558,ENSHGLT00100020559	67.3883	XP_010612882.1//myotonin-protein kinase isoform X4 [Fukomys damarensis];XP_021101835.1//myotonin-protein kinase isoform X3 [Heterocephalus glaber];XP_004867187.1//myotonin-protein kinase isoform X1 [Heterocephalus glaber];XP_010612885.1//myotonin-protein kinase isoform X7 [Fukomys damarensis];EHB00840.1//Myotonin-protein kinase [Heterocephalus glaber];XP_021101839.1//myotonin-protein kinase isofo…	212111	'Inpp5a'	152.446
ENSHGLG00100018407	NA	BGI_novel_T004071,BGI_novel_T004072,BGI_novel_T004073,ENSHGLT00100025341	67.3517	XP_004874425.1//speckle targeted PIP5K1A-regulated poly(A) polymerase isoform X1 [Heterocephalus glaber];XP_004874421.1//elongation factor 1-gamma isoform X2 [Heterocephalus glaber];EHB02084.1//U6 snRNA-specific terminal uridylyltransferase 1 [Heterocephalus glaber]	64209	'Herpud1'	151.624
ENSHGLG00100007016	NA	ENSHGLT00100009576	67.1983	XP_021069561.1//translation machinery-associated protein 7 [Mus pahari]	18747	'Prkaca'	151.034
ENSHGLG00100015694	NA	ENSHGLT00100021538,ENSHGLT00100021539	67.11	XP_033014319.1//small nuclear ribonucleoprotein Sm D2 [Lacerta agilis];XP_007097380.1//PREDICTED: small nuclear ribonucleoprotein Sm D2 [Panthera tigris altaica]	70186	'Fam162a'	150.952
ENSHGLG00100017316	NA	ENSHGLT00100023815	66.8333	XP_011809101.1//PREDICTED: dynein light chain 2, cytoplasmic isoform X1 [Colobus angolensis palliatus]	19933	'Rpl21'	149.992
ENSHGLG00100004591	NA	ENSHGLT00100006182	66.6317	XP_012921191.1//beta-2-microglobulin-like [Heterocephalus glaber]	22210	'Ube2b'	149.848
ENSHGLG00100016090	NA	ENSHGLT00100022082	66.6217	EHB13549.1//Kinesin-like protein KIF1C [Heterocephalus glaber]	12512	'Cd63'	149.724
ENSHGLG00100015233	NA	BGI_novel_T006301,BGI_novel_T006302,BGI_novel_T006303,BGI_novel_T006304,BGI_novel_T006305,BGI_novel_T006306,ENSHGLT00100020891,ENSHGLT00100020892,ENSHGLT00100020893	66.485	XP_021115022.1//aminopeptidase O isoform X5 [Heterocephalus glaber];XP_021115021.1//aminopeptidase O isoform X4 [Heterocephalus glaber];KFO28472.1//Aminopeptidase O [Fukomys damarensis];XP_021115028.1//aminopeptidase O isoform X10 [Heterocephalus glaber];EHB04956.1//Aminopeptidase O [Heterocephalus glaber];XP_012928112.1//aminopeptidase O isoform X1 [Heterocephalus glaber]	66383	'Iscu'	149.718
ENSHGLG00100005015	NA	BGI_novel_T002721,ENSHGLT00100006773	66.3967	XP_004835698.1//NADH dehydrogenase [ubiquinone] 1 beta subcomplex subunit 4 [Heterocephalus glaber]	66480	'Rpl15'	149.7
ENSHGLG00100002096	NA	BGI_novel_T016934,ENSHGLT00100002744	66.2267	XP_004851486.1//dickkopf-related protein 3 [Heterocephalus glaber]	71452	'Ankrd40'	149.694
ENSHGLG00100009281	NA	ENSHGLT00100012672	66.2267	XP_004834084.2//glutathione peroxidase 1 [Heterocephalus glaber]	67869	'Paip2'	149.188
ENSHGLG00100012295	NA	BGI_novel_T011279,BGI_novel_T011280,BGI_novel_T011281,BGI_novel_T011282,ENSHGLT00100016829,ENSHGLT00100016830,ENSHGLT00100016831	66.225	XP_012928209.1//vascular endothelial growth factor A, partial [Heterocephalus glaber];XP_023575325.1//vascular endothelial growth factor A isoform X2 [Octodon degus];XP_004267589.1//vascular endothelial growth factor A isoform X9 [Orcinus orca];XP_007458344.1//PREDICTED: vascular endothelial growth factor A isoform X6 [Lipotes vexillifer];KFO36195.1//Vascular endothelial growth factor A [Fukomys …	64656	'Mrps23'	148.588
ENSHGLG00100012955	NA	BGI_novel_T007649,ENSHGLT00100017752	66.0967	AAH40143.1//RAB5B protein, partial [Homo sapiens]	29810	'Bag3'	148.506
ENSHGLG00100006784	NA	BGI_novel_T003025,ENSHGLT00100009238	65.98	XP_004838737.1//enoyl-CoA hydratase, mitochondrial [Heterocephalus glaber]	69186	'Tmem256'	148.406
ENSHGLG00100005274	NA	BGI_novel_T013905,BGI_novel_T013906,ENSHGLT00100007125,ENSHGLT00100007126	65.9483	XP_004764789.1//PREDICTED: nuclear factor erythroid 2-related factor 1 isoform X3 [Mustela putorius furo];XP_004859642.1//nuclear factor erythroid 2-related factor 1 isoform X2 [Heterocephalus glaber];XP_004859645.1//nuclear factor erythroid 2-related factor 1 isoform X5 [Heterocephalus glaber]	68135	'Eif3h'	148.156
ENSHGLG00100003791	NA	BGI_novel_T010369,ENSHGLT00100005073,ENSHGLT00100005074	65.9033	XP_010632665.1//sorting and assembly machinery component 50 homolog [Fukomys damarensis];XP_003470610.1//sorting and assembly machinery component 50 homolog [Cavia porcellus]	235339	'Dlat'	147.692
ENSHGLG00100004648	NA	BGI_novel_T003087,ENSHGLT00100006270	65.7667	XP_021118365.1//nudC domain-containing protein 1 [Heterocephalus glaber];XP_010617841.1//nudC domain-containing protein 1 [Fukomys damarensis]	80876	'Ifitm2'	147.686
ENSHGLG00100008560	NA	BGI_novel_T012323,BGI_novel_T012324,BGI_novel_T012325,ENSHGLT00100011677	65.6167	EHB12266.1//Glycogenin-1 [Heterocephalus glaber];XP_003476589.2//glycogenin-1 isoform X1 [Cavia porcellus];XP_004834475.1//glycogenin-1 isoform X2 [Heterocephalus glaber]	12896	'Cpt2'	146.982
ENSHGLG00100019152	NA	BGI_novel_T011468,BGI_novel_T011469,ENSHGLT00100026374,ENSHGLT00100026375	65.4867	XP_004016503.2//26S proteasome regulatory subunit 6A [Ovis aries];XP_003497369.1//26S proteasome regulatory subunit 6A isoform X1 [Cricetulus griseus];EDL27522.1//proteasome (prosome, macropain) 26S subunit, ATPase 3, isoform CRA_c [Mus musculus]	17993	'Ndufs4'	146.858
ENSHGLG00100008995	NA	BGI_novel_T013015,BGI_novel_T013016,BGI_novel_T013017,BGI_novel_T013018,ENSHGLT00100012277,ENSHGLT00100012278,ENSHGLT00100012279,ENSHGLT00100012280	65.455	XP_012931906.1//partner and localizer of BRCA2 isoform X2 [Heterocephalus glaber];XP_004856006.1//partner and localizer of BRCA2 isoform X1 [Heterocephalus glaber];XP_004856004.1//acyl carrier protein, mitochondrial isoform X1 [Heterocephalus glaber]	18002	'Nedd8'	146.502
ENSHGLG00100010704	NA	ENSHGLT00100014634	65.2667	XP_004839452.1//endothelial PAS domain-containing protein 1 isoform X3 [Heterocephalus glaber]	73078	'Pmpcb'	146.272
ENSHGLG00100012618	NA	ENSHGLT00100017298,ENSHGLT00100017299	65.26	EHB11350.1//Clathrin light chain B [Heterocephalus glaber];XP_004836395.1//clathrin light chain B isoform X2 [Heterocephalus glaber]	72157	'Pgm1'	145.776
ENSHGLG00100001695	NA	ENSHGLT00100002222	65.2317	XP_004869181.1//leucine-rich repeat-containing protein 39 [Heterocephalus glaber]	27367	'Rpl3'	145.722
ENSHGLG00100013194	NA	BGI_novel_T014364,BGI_novel_T014365,BGI_novel_T014366,ENSHGLT00100018086,ENSHGLT00100018087,ENSHGLT00100018088,ENSHGLT00100018089	65.1883	XP_033623803.1//F-actin-capping protein subunit beta isoform X1 [Fukomys damarensis];XP_021118607.1//F-actin-capping protein subunit beta isoform X3 [Heterocephalus glaber];XP_021118606.1//F-actin-capping protein subunit beta isoform X1 [Heterocephalus glaber];XP_004850498.3//F-actin-capping protein subunit beta isoform X2 [Heterocephalus glaber];XP_023421499.1//F-actin-capping protein subunit be…	74183	'Perm1'	145.606
ENSHGLG00100017538	NA	BGI_novel_T005107,ENSHGLT00100024124	65.0883	GCF62235.1//hypothetical protein parPi_0028453 [Paroedura picta];XP_008537775.1//PREDICTED: NEDD8, partial [Equus przewalskii]	30939	'Pttg1'	145.518
ENSHGLG00100005387	NA	ENSHGLT00100007273	64.865	XP_021566528.1//peptidyl-prolyl cis-trans isomerase FKBP1A-like [Carlito syrichta]	27981	'Rsrp1'	145.136
ENSHGLG00100001857	NA	BGI_novel_T006843,BGI_novel_T006844,BGI_novel_T006845,BGI_novel_T006846,BGI_novel_T006847,ENSHGLT00100002444,ENSHGLT00100002445,ENSHGLT00100002446	64.795	KAF6372224.1//OCIA domain containing 1 [Rhinolophus ferrumequinum];XP_012929420.1//OCIA domain-containing protein 1 isoform X3 [Heterocephalus glaber];XP_004849799.1//OCIA domain-containing protein 1 isoform X2 [Heterocephalus glaber]	18247	'Oaz2'	144.64
ENSHGLG00100008864	NA	ENSHGLT00100012080	64.6417	XP_011725494.1//T-complex protein 1 subunit beta [Macaca nemestrina]	19186	'Psme1'	144.256
ENSHGLG00100011438	NA	BGI_novel_T007792,BGI_novel_T007793,ENSHGLT00100015654	64.595	EHB06714.1//Tripeptidyl-peptidase 1 [Heterocephalus glaber]	100038347	'Fam174b'	143.946
ENSHGLG00100007153	NA	ENSHGLT00100009756,ENSHGLT00100009757	64.565	NP_001166298.1//brain protein I3 [Cavia porcellus]	13602	'Sparcl1'	143.876
ENSHGLG00100008090	NA	BGI_novel_T014175,BGI_novel_T014176,BGI_novel_T014177,ENSHGLT00100011021	64.5633	EHB14474.1//Glutaryl-CoA dehydrogenase, mitochondrial [Heterocephalus glaber];XP_004872460.1//glutaryl-CoA dehydrogenase, mitochondrial [Heterocephalus glaber]	12387	'Ctnnb1'	142.77
ENSHGLG00100003719	NA	BGI_novel_T012711,BGI_novel_T012712,BGI_novel_T012713,BGI_novel_T012714,BGI_novel_T012715,ENSHGLT00100004982	64.5117	TEA36910.1//hypothetical protein DBR06_SOUSAS210025, partial [Sousa chinensis]	66148	'Dnajc15'	142.338
ENSHGLG00100020594	NA	BGI_novel_T013610,ENSHGLT00100027951	64.4417	XP_021107271.1//cytochrome c, somatic [Heterocephalus glaber]	56434	'Tspan3'	141.734
ENSHGLG00100000800	NA	BGI_novel_T012686,ENSHGLT00100001022	64.1417	EHB12836.1//NADH dehydrogenase [ubiquinone] 1 alpha subcomplex subunit 1 [Heterocephalus glaber];XP_010611307.1//NADH dehydrogenase [ubiquinone] 1 alpha subcomplex subunit 1 [Fukomys damarensis]	11733	'Ank1'	141.54
ENSHGLG00100012933	NA	BGI_novel_T014135,BGI_novel_T014136,BGI_novel_T014137,BGI_novel_T014138,BGI_novel_T014139,ENSHGLT00100017718,ENSHGLT00100017719,ENSHGLT00100017720	64.045	XP_010611729.1//cAMP-dependent protein kinase catalytic subunit alpha isoform X1 [Fukomys damarensis];XP_013367808.1//PREDICTED: cAMP-dependent protein kinase catalytic subunit alpha [Chinchilla lanigera];XP_023575939.1//cAMP-dependent protein kinase catalytic subunit alpha isoform X2 [Octodon degus];XP_012923870.1//cAMP-dependent protein kinase catalytic subunit alpha [Heterocephalus glaber];XP_…	12321	'Calu'	140.808
ENSHGLG00100018640	NA	BGI_novel_T010234,ENSHGLT00100025667	63.9883	XP_016020310.1//PREDICTED: 60S ribosomal protein L23 [Rousettus aegyptiacus];EHB09677.1//hypothetical protein GW7_13068 [Heterocephalus glaber]	12261	'C1qbp'	140.526
ENSHGLG00100005976	NA	BGI_novel_T001322,BGI_novel_T001324,BGI_novel_T001325,BGI_novel_T001326,ENSHGLT00100008133,ENSHGLT00100008134	63.375	XP_013360156.1//PREDICTED: ryanodine receptor 2 isoform X3 [Chinchilla lanigera];XP_013360160.1//PREDICTED: ryanodine receptor 2 isoform X7 [Chinchilla lanigera];XP_013360159.1//PREDICTED: ryanodine receptor 2 isoform X6 [Chinchilla lanigera]	13138	'Dag1'	140.302
ENSHGLG00100013519	NA	ENSHGLT00100018533	63.09	KAF6299697.1//solute carrier family 25 member 11 [Rhinolophus ferrumequinum]	68917	'Hint2'	140.046
ENSHGLG00100001680	NA	BGI_novel_T004450,ENSHGLT00100002203,ENSHGLT00100002204	62.7133	XP_004866016.1//NADH dehydrogenase [ubiquinone] iron-sulfur protein 7, mitochondrial [Heterocephalus glaber]	12631	'Cfl1'	139.668
ENSHGLG00100006276	NA	BGI_novel_T016754,BGI_novel_T016755,BGI_novel_T016756,BGI_novel_T016757,BGI_novel_T016758,ENSHGLT00100008535,ENSHGLT00100008536	62.7133	XP_021098067.1//calnexin [Heterocephalus glaber]	245877	'Map7d1'	139.51
ENSHGLG00100013400	NA	ENSHGLT00100018374	62.6683	XP_004857338.1//proteasome subunit beta type-6 isoform X1 [Heterocephalus glaber]	57278	'Bcam'	139.226
ENSHGLG00100003532	NA	BGI_novel_T003327,ENSHGLT00100004745,ENSHGLT00100004746	62.6083	XP_021092794.1//transcription initiation factor IIA subunit 2 isoform X2 [Heterocephalus glaber];BAE38203.1//unnamed protein product [Mus musculus];ELK34601.1//Transcription initiation factor IIA subunit 2 [Myotis davidii]	27361	'Msrb1'	138.868
ENSHGLG00100007099	NA	BGI_novel_T007952,BGI_novel_T007953,ENSHGLT00100009686	62.575	XP_010638092.1//histidine triad nucleotide-binding protein 1 [Fukomys damarensis];XP_004836710.1//histidine triad nucleotide-binding protein 1 isoform X3 [Heterocephalus glaber]	14712	'Gnpat'	138.836
ENSHGLG00100007653	NA	BGI_novel_T016306,BGI_novel_T016307,ENSHGLT00100010420	62.2333	XP_008832600.2//60S ribosomal protein L8 isoform X1 [Nannospalax galili];XP_014713737.1//PREDICTED: zinc finger protein 34 [Equus asinus];KAB1258197.1//60S ribosomal protein L8, partial [Camelus dromedarius]	22339	'Vegfa'	138.41
ENSHGLG00100009035	NA	BGI_novel_T005442,ENSHGLT00100012340	62.2317	XP_005857340.1//PREDICTED: NEDD8-conjugating enzyme Ubc12 [Myotis brandtii];ELK18812.1//NEDD8-conjugating enzyme Ubc12 [Pteropus alecto]	12406	'Serpinh1'	138.02
ENSHGLG00100006706	NA	BGI_novel_T001197,BGI_novel_T001198,BGI_novel_T001200,BGI_novel_T001201,BGI_novel_T001202,BGI_novel_T001203,ENSHGLT00100009131,ENSHGLT00100009132	62.215	XP_021120746.1//microtubule-associated tumor suppressor 1 [Heterocephalus glaber];XP_023420584.1//microtubule-associated tumor suppressor 1 isoform X4 [Cavia porcellus];EHA98839.1//Mitochondrial tumor suppressor 1-like protein [Heterocephalus glaber];XP_019062693.1//microtubule-associated tumor suppressor 1 isoform X4 [Fukomys damarensis];XP_010620080.1//microtubule-associated tumor suppressor 1 …	12389	'Cav1'	137.742
ENSHGLG00100008021	NA	ENSHGLT00100010934,ENSHGLT00100010935	61.8283	XP_021121537.1//pleckstrin homology domain-containing family O member 1 isoform X1 [Heterocephalus glaber];XP_004854009.1//pleckstrin homology domain-containing family O member 1 isoform X2 [Heterocephalus glaber]	233908	'Fus'	137.598
ENSHGLG00100012431	NA	BGI_novel_T002019,ENSHGLT00100017030,ENSHGLT00100017031	61.5583	XP_010601614.1//serpin H1 [Fukomys damarensis];XP_008018373.1//PREDICTED: serpin H1 isoform X1 [Chlorocebus sabaeus]	26445	'Psmb2'	137.546
ENSHGLG00100008639	NA	BGI_novel_T015511,ENSHGLT00100011785,ENSHGLT00100011786	61.505	XP_009272145.1//PREDICTED: splicing factor 3B subunit 6 [Aptenodytes forsteri];KAB0397831.1//hypothetical protein E2I00_014261, partial [Balaenoptera physalus]	11409	'Acads'	137.19
ENSHGLG00100005330	NA	ENSHGLT00100007192	61.465	XP_004860874.1//synaptogyrin-2 isoform X1 [Heterocephalus glaber]	11430	'Acox1'	137.156
ENSHGLG00100015746	NA	ENSHGLT00100021609,ENSHGLT00100021610	61.4467	XP_004838493.1//dynactin subunit 3 isoform X1 [Heterocephalus glaber]	208643	'Eif4g1'	136.882
ENSHGLG00100011432	NA	BGI_novel_T005530,BGI_novel_T005531,BGI_novel_T005532,ENSHGLT00100015645	61.3267	XP_004860208.1//serine incorporator 1 isoform X1 [Heterocephalus glaber];XP_004860209.1//serine incorporator 1 isoform X2 [Heterocephalus glaber]	75581	'Yipf7'	136.214
ENSHGLG00100016833	NA	BGI_novel_T007665,BGI_novel_T007666,BGI_novel_T007667,BGI_novel_T007668,BGI_novel_T007669,ENSHGLT00100023130	61.2817	XP_023563099.1//integrin alpha-7 isoform X2 [Octodon degus];XP_004647161.1//integrin alpha-7 isoform X4 [Octodon degus];EHB06569.1//Integrin alpha-7 [Heterocephalus glaber];XP_004861441.1//integrin alpha-7 isoform X5 [Heterocephalus glaber];XP_014712744.1//PREDICTED: integrin alpha-7 isoform X1 [Equus asinus];XP_014712747.1//PREDICTED: integrin alpha-7 isoform X4 [Equus asinus]	14972	'H2-K1'	135.252
ENSHGLG00100018025	NA	BGI_novel_T013591,ENSHGLT00100024798	61.1	XP_017832984.1//barrier-to-autointegration factor isoform X1 [Callithrix jacchus];OBS68680.1//hypothetical protein A6R68_02752 [Neotoma lepida]	110213	'Tmbim6'	134.816
ENSHGLG00100010789	NA	ENSHGLT00100014743	60.865	XP_012504449.1//PREDICTED: V-type proton ATPase 21 kDa proteolipid subunit [Propithecus coquereli]	14775	'Gpx1'	134.52
ENSHGLG00100018387	NA	BGI_novel_T004041,BGI_novel_T004042,BGI_novel_T004043,BGI_novel_T004044,BGI_novel_T004045,BGI_novel_T004046,BGI_novel_T004047,BGI_novel_T004048,BGI_novel_T004049,BGI_novel_T004050,BGI_novel_T004051,BGI_novel_T004052,BGI_novel_T004053,BGI_novel_T004054,BGI_novel_T004055,BGI_novel_T004056,BGI_novel_T004057,BGI_novel_T004058,BGI_novel_T004059,BGI_novel_T004060,BGI_novel_T004061,BGI_novel_T004062,BGI…	60.8533	XP_015844187.1//PREDICTED: neuroblast differentiation-associated protein AHNAK isoform X9 [Peromyscus maniculatus bairdii];XP_033270355.1//neuroblast differentiation-associated protein AHNAK isoform X15 [Orcinus orca];XP_006995274.1//PREDICTED: neuroblast differentiation-associated protein AHNAK isoform X11 [Peromyscus maniculatus bairdii];XP_008272609.1//PREDICTED: neuroblast differentiation-ass…	69804	'Tmem147'	134.494
ENSHGLG00100009301	NA	ENSHGLT00100012700	60.6817	XP_004855454.1//dual specificity protein phosphatase 26 [Heterocephalus glaber]	15980	'Ifngr2'	133.78
ENSHGLG00100003933	NA	BGI_novel_T011601,ENSHGLT00100005267,ENSHGLT00100005268,ENSHGLT00100005269,ENSHGLT00100005270	60.665	XP_026239094.1//RNA-binding protein Raly isoform X2 [Urocitellus parryii];EHB11298.1//RNA-binding protein Raly [Heterocephalus glaber]	17999	'Nedd4'	133.478
ENSHGLG00100015710	NA	BGI_novel_T001760,BGI_novel_T001761,BGI_novel_T001762,BGI_novel_T001763,ENSHGLT00100021562	60.4167	XP_004871301.1//hepatoma-derived growth factor isoform X3 [Heterocephalus glaber]	76308	'Rab1b'	133.19
ENSHGLG00100008446	NA	BGI_novel_T005524,BGI_novel_T005525,BGI_novel_T005526,BGI_novel_T005527,ENSHGLT00100011499	60.1233	XP_021096320.1//triadin isoform X4 [Heterocephalus glaber];XP_021096319.1//triadin isoform X2 [Heterocephalus glaber];EHB03972.1//Triadin, partial [Heterocephalus glaber];XP_021096318.1//triadin isoform X1 [Heterocephalus glaber]	14873	'Gsto1'	132.89
ENSHGLG00100016217	NA	BGI_novel_T001401,BGI_novel_T001402,BGI_novel_T001403,BGI_novel_T001404,BGI_novel_T001405,BGI_novel_T001406,BGI_novel_T001407,BGI_novel_T001408,ENSHGLT00100022256,ENSHGLT00100022257,ENSHGLT00100022258,ENSHGLT00100022259,ENSHGLT00100022260	60.05	EDL40518.1//mCG14699, isoform CRA_b, partial [Mus musculus];KAF6282198.1//EWS RNA binding protein 1 [Myotis myotis];XP_004843440.1//RNA-binding protein EWS isoform X4 [Heterocephalus glaber];PNI97778.1//EWSR1 isoform 11 [Pan troglodytes];XP_004843438.1//RNA-binding protein EWS isoform X2 [Heterocephalus glaber];XP_008069207.1//RNA-binding protein EWS isoform X4 [Carlito syrichta]	67095	'Trak1'	132.812
ENSHGLG00100018386	NA	BGI_novel_T017288,ENSHGLT00100025313,ENSHGLT00100025314	60.0467	XP_004841404.1//protein CYR61 [Heterocephalus glaber]	72479	'Hsdl2'	132.784
ENSHGLG00100012760	NA	BGI_novel_T011931,BGI_novel_T011932,BGI_novel_T011933,BGI_novel_T011934,BGI_novel_T011935,BGI_novel_T011936,BGI_novel_T011937,BGI_novel_T011938,BGI_novel_T011939,BGI_novel_T011940,BGI_novel_T011941,BGI_novel_T011942,BGI_novel_T011943,BGI_novel_T011944,ENSHGLT00100017486	59.9617	XP_013369137.1//PREDICTED: leucine-rich repeat flightless-interacting protein 2 isoform X4 [Chinchilla lanigera];KAF6420701.1//LRR binding FLII interacting protein 2 [Molossus molossus];XP_023422365.1//leucine-rich repeat flightless-interacting protein 2 isoform X9 [Cavia porcellus];XP_009199468.1//leucine-rich repeat flightless-interacting protein 2 isoform X13 [Papio anubis];EHB11768.1//Leucine…	216558	'Ugp2'	132.658
ENSHGLG00100010491	NA	ENSHGLT00100014348	59.645	XP_015351540.1//PREDICTED: gamma-aminobutyric acid receptor-associated protein-like 2 [Marmota marmota marmota]	14863	'Gstm2'	132.638
BGI_novel_G000600	NA	BGI_novel_T007360	59.4783	EHB06202.1//Mortality factor 4-like protein 1 [Heterocephalus glaber]	20597	'Smpd1'	132.622
ENSHGLG00100011195	NA	ENSHGLT00100015300	59.3667	XP_004849512.1//erythrocyte band 7 integral membrane protein [Heterocephalus glaber]	22027	'Hsp90b1'	132.414
BGI_novel_G001432	NA	BGI_novel_T017056	59.1333	EHB01971.1//60S ribosomal protein L23a [Heterocephalus glaber]	66848	'Fuca2'	132.292
ENSHGLG00100013651	NA	ENSHGLT00100018714	59.065	TEA24906.1//hypothetical protein DBR06_SOUSAS33610003, partial [Sousa chinensis]	68460	'Dhrs7c'	131.882
ENSHGLG00100011894	NA	BGI_novel_T010276,BGI_novel_T010277,BGI_novel_T010278,BGI_novel_T010279,ENSHGLT00100016291	58.9	XP_004839077.1//RNA-binding protein 20 [Heterocephalus glaber];EHB09723.1//Putative RNA-binding protein 20, partial [Heterocephalus glaber]	20384	'Srsf5'	131.316
ENSHGLG00100008433	NA	BGI_novel_T005777,BGI_novel_T005778,BGI_novel_T005779,BGI_novel_T005780,ENSHGLT00100011481	58.8583	XP_004838294.1//GTP:AMP phosphotransferase AK3, mitochondrial isoform X1 [Heterocephalus glaber]	14678	'Gnai2'	130.702
ENSHGLG00100009516	NA	BGI_novel_T016348,BGI_novel_T016349,BGI_novel_T016350,ENSHGLT00100012993	58.8033	XP_004837813.1//repressor of RNA polymerase III transcription MAF1 homolog isoform X1 [Heterocephalus glaber];XP_012924707.1//repressor of RNA polymerase III transcription MAF1 homolog isoform X2 [Heterocephalus glaber]	20167	'Rtn2'	130.496
ENSHGLG00100012251	NA	BGI_novel_T012788,BGI_novel_T012789,BGI_novel_T012790,BGI_novel_T012791,BGI_novel_T012792,ENSHGLT00100016772	58.7933	XP_010633346.1//choline transporter-like protein 2 [Fukomys damarensis];XP_004865576.1//choline transporter-like protein 2 isoform X4 [Heterocephalus glaber];XP_004865575.1//choline transporter-like protein 2 isoform X3 [Heterocephalus glaber]	66128	'Mrps36'	130.276
BGI_novel_G000353	NA	BGI_novel_T004510	58.755	AAA82155.1//ornithine decarboxylase antizyme, partial [Homo sapiens]	27357	'Gyg'	130.14
ENSHGLG00100010332	NA	ENSHGLT00100014118,ENSHGLT00100014119	58.6917	KAF6446189.1//chaperonin containing TCP1 subunit 7 [Rousettus aegyptiacus];XP_004849914.1//T-complex protein 1 subunit eta [Heterocephalus glaber]	19175	'Psmb6'	129.15
ENSHGLG00100015104	NA	BGI_novel_T012689,ENSHGLT00100020719	58.6233	XP_004844664.1//S-adenosylmethionine synthase [Heterocephalus glaber]	93739	'Gabarapl2'	128.662
ENSHGLG00100013293	NA	BGI_novel_T001960,BGI_novel_T001961,ENSHGLT00100018220,ENSHGLT00100018221	58.59	XP_004852760.1//synemin isoform X4 [Heterocephalus glaber];XP_004852759.1//synemin isoform X2 [Heterocephalus glaber]	67900	'Mtfp1'	128.518
ENSHGLG00100012052	NA	BGI_novel_T017207,BGI_novel_T017208,BGI_novel_T017209,BGI_novel_T017210,ENSHGLT00100016498,ENSHGLT00100016499,ENSHGLT00100016500	58.5517	NP_005485.1//dnaJ homolog subfamily B member 6 isoform b [Homo sapiens];XP_007650373.1//dnaJ homolog subfamily B member 2 isoform X3 [Cricetulus griseus];XP_006715886.1//dnaJ homolog subfamily B member 6 isoform X2 [Homo sapiens];XP_004860380.1//dnaJ homolog subfamily B member 6 [Heterocephalus glaber]	12315	'Calm3'	128.35
ENSHGLG00100006904	NA	BGI_novel_T005428,BGI_novel_T005429,BGI_novel_T005430,BGI_novel_T005431,ENSHGLT00100009426	58.2033	ELK23336.1//Serine/threonine-protein phosphatase 2A 65 kDa regulatory subunit A alpha isoform [Myotis davidii];XP_014683432.1//PREDICTED: serine/threonine-protein phosphatase 2A 65 kDa regulatory subunit A alpha isoform [Equus asinus];XP_004439075.1//PREDICTED: serine/threonine-protein phosphatase 2A 65 kDa regulatory subunit A alpha isoform [Ceratotherium simum simum];XP_015098280.1//serine/thre…	66271	'Tmem126a'	128.048
ENSHGLG00100019761	Pcbp1	ENSHGLT00100027118	58.1217	NP_001297161.1//poly(rC)-binding protein 1 [Heterocephalus glaber]	100041953	'Sap18b'	127.17
ENSHGLG00100011860	NA	ENSHGLT00100016252	57.855	XP_008707394.1//PREDICTED: serine/threonine-protein phosphatase PP1-alpha catalytic subunit, partial [Ursus maritimus]	68095	'Ociad1'	126.838
ENSHGLG00100007324	NA	ENSHGLT00100009987,ENSHGLT00100009988	57.6917	EHB17822.1//CD151 antigen [Heterocephalus glaber]	67443	'Map1lc3b'	126.346
ENSHGLG00100010809	NA	BGI_novel_T010372,ENSHGLT00100014771	57.5933	XP_004845480.2//uncharacterized protein KIAA1644 homolog isoform X1 [Heterocephalus glaber]	23936	'Lynx1'	126.318
ENSHGLG00100012808	NA	BGI_novel_T016701,BGI_novel_T016702,BGI_novel_T016703,BGI_novel_T016704,BGI_novel_T016705,BGI_novel_T016706,BGI_novel_T016707,BGI_novel_T016708,ENSHGLT00100017551	57.59	XP_021092347.1//FH1/FH2 domain-containing protein 3 isoform X1 [Heterocephalus glaber];XP_005372877.1//PREDICTED: FH1/FH2 domain-containing protein 3 isoform X4 [Chinchilla lanigera];EHB17366.1//FH1/FH2 domain-containing protein 3 [Heterocephalus glaber]	12176	'Bnip3'	126.25
ENSHGLG00100004350	NA	BGI_novel_T008463,BGI_novel_T008464,BGI_novel_T008465,BGI_novel_T008466,ENSHGLT00100005824,ENSHGLT00100005825,ENSHGLT00100005826,ENSHGLT00100005827,ENSHGLT00100005828	57.5683	EHB07580.1//ADP-ribosylation factor 4 [Heterocephalus glaber];KAF6098517.1//ADP ribosylation factor 4 [Phyllostomus discolor];ELK07801.1//ADP-ribosylation factor 4 [Pteropus alecto];ERE87480.1//ADP-ribosylation factor 4-like protein [Cricetulus griseus];XP_010611042.1//ADP-ribosylation factor 4 [Fukomys damarensis]	66469	'Prxl2b'	126.248
ENSHGLG00100016559	NA	BGI_novel_T015172,BGI_novel_T015173,ENSHGLT00100022750	57.4817	XP_035116414.1//small nuclear ribonucleoprotein-associated protein N isoform X1 [Callithrix jacchus]	56449	'Ybx3'	126.14
ENSHGLG00100012232	NA	BGI_novel_T015055,BGI_novel_T015056,BGI_novel_T015057,BGI_novel_T015058,BGI_novel_T015059,BGI_novel_T015060,ENSHGLT00100016748	57.335	XP_004837247.1//dihydrolipoyllysine-residue succinyltransferase component of 2-oxoglutarate dehydrogenase complex, mitochondrial [Heterocephalus glaber]	66437	'Fis1'	126.072
ENSHGLG00100011042	NA	ENSHGLT00100015076	57.2717	XP_011907325.1//PREDICTED: ras and Rab interactor 2 isoform X2 [Cercocebus atys]	68241	'Mcrip2'	126.056
ENSHGLG00100008174	NA	BGI_novel_T014566,ENSHGLT00100011130,ENSHGLT00100011131	57.1867	XP_004853277.1//ras-related protein Rab-12 [Heterocephalus glaber]	20191	'Ryr2'	126.01
ENSHGLG00100010133	NA	BGI_novel_T013030,ENSHGLT00100013856	56.995	XP_004855959.1//promethin isoform X1 [Heterocephalus glaber]	244091	'Fsd2'	125.898
ENSHGLG00100014378	NA	ENSHGLT00100019707	56.9733	XP_004857395.1//complement component 1 Q subcomponent-binding protein, mitochondrial [Heterocephalus glaber]	26893	'Cops6'	125.868
BGI_novel_G000711	NA	BGI_novel_T008766	56.85	BAP46324.1//pol protein, partial [Chlorocebus sabaeus]	20195	'S100a11'	125.374
ENSHGLG00100005704	NA	BGI_novel_T011849,ENSHGLT00100007731	56.73	XP_004867368.1//ADP/ATP translocase 3 [Heterocephalus glaber]	216150	'Cdc34'	125.09
ENSHGLG00100000300	NA	BGI_novel_T005124,ENSHGLT00100000382	56.5667	XP_014332045.1//PREDICTED: S-phase kinase-associated protein 1 isoform X2 [Bos mutus];EHB03418.1//S-phase kinase-associated protein 1 [Heterocephalus glaber]	23986	'Eci2'	124.9
ENSHGLG00100013799	NA	BGI_novel_T001360,BGI_novel_T001361,ENSHGLT00100018905	56.4767	XP_010602084.1//splicing factor 3A subunit 1 [Fukomys damarensis];XP_004843497.1//splicing factor 3A subunit 1 [Heterocephalus glaber]	381339	'Tmem182'	123.96
ENSHGLG00100006082	NA	BGI_novel_T014609,ENSHGLT00100008281,ENSHGLT00100008282	56.3367	EDL36565.1//proteasome (prosome, macropain) subunit, alpha type 3, isoform CRA_c, partial [Mus musculus];XP_004871158.1//proteasome subunit alpha type-3 isoform X1 [Heterocephalus glaber]	108075	'Ltbp4'	123.676
ENSHGLG00100017751	NA	BGI_novel_T003762,BGI_novel_T003763,ENSHGLT00100024423	56.2133	XP_004837107.1//ankyrin repeat and SOCS box protein 2 [Heterocephalus glaber]	11749	'Anxa6'	123.63
ENSHGLG00100011560	NA	ENSHGLT00100015827	56.1667	EHB10367.1//Protein disulfide-isomerase A3 [Heterocephalus glaber]	17901	'Myl1'	123.616
ENSHGLG00100017463	NA	BGI_novel_T016577,ENSHGLT00100024011,ENSHGLT00100024012,ENSHGLT00100024013,ENSHGLT00100024014	56.0783	XP_004038114.1//fragile X mental retardation syndrome-related protein 1 isoform X6 [Gorilla gorilla gorilla];XP_018879359.1//fragile X mental retardation syndrome-related protein 1 isoform X3 [Gorilla gorilla gorilla];XP_004038113.1//fragile X mental retardation syndrome-related protein 1 isoform X4 [Gorilla gorilla gorilla];XP_031518707.1//fragile X mental retardation syndrome-related protein 1 …	12359	'Cat'	123.6
ENSHGLG00100014404	NA	ENSHGLT00100019743	55.6533	EHB02406.1//28S ribosomal protein S9, mitochondrial [Heterocephalus glaber]	19052	'Ppp2ca'	123.474
ENSHGLG00100009729	NA	BGI_novel_T004865,BGI_novel_T004866,ENSHGLT00100013292,ENSHGLT00100013293	55.5633	XP_004846234.1//serglycin [Heterocephalus glaber];XP_030189971.1//serglycin [Lynx canadensis]	237560	'Lrrc10'	123.102
ENSHGLG00100018341	NA	ENSHGLT00100025244,ENSHGLT00100025245	55.5617	XP_010174517.2//LOW QUALITY PROTEIN: small ubiquitin-related modifier 2, partial [Antrostomus carolinensis];PKU35990.1//small ubiquitin-related modifier 2 isoform x2 [Limosa lapponica baueri]	13681	'Eif4a1'	123.018
ENSHGLG00100011929	NA	BGI_novel_T014424,BGI_novel_T014425,BGI_novel_T014426,BGI_novel_T014427,BGI_novel_T014428,ENSHGLT00100016337	55.525	XP_013363084.1//PREDICTED: ubiquitin carboxyl-terminal hydrolase 19 isoform X1 [Chinchilla lanigera];XP_010613902.1//laminin subunit beta-2 [Fukomys damarensis];VFV17314.1//laminin subunit beta-2 [Lynx pardinus]	67941	'Rps27l'	122.95
ENSHGLG00100007429	NA	ENSHGLT00100010126	55.4383	EHB07641.1//Dynactin subunit 2 [Heterocephalus glaber]	15382	'Hnrnpa1'	122.82
ENSHGLG00100008038	NA	BGI_novel_T009588,BGI_novel_T009589,BGI_novel_T009590,ENSHGLT00100010955	55.4033	ELK02148.1//60S ribosomal protein L11 [Pteropus alecto];EPQ13314.1//60S ribosomal protein L11 [Myotis brandtii];XP_012605965.2//60S ribosomal protein L11 [Microcebus murinus];VFV24725.1//ribosomal protein l11 [Lynx pardinus]	27883	'Tango2'	121.996
BGI_novel_G000964	NA	BGI_novel_T011696	55.3317	XP_007466521.1//PREDICTED: translationally-controlled tumor protein-like [Lipotes vexillifer]	16412	'Itgb1'	121.876
ENSHGLG00100004949	NA	BGI_novel_T011293,BGI_novel_T011294,BGI_novel_T011295,ENSHGLT00100006684	55.2733	EHB10883.1//Equilibrative nucleoside transporter 1, partial [Heterocephalus glaber];XP_010616032.1//equilibrative nucleoside transporter 1 [Fukomys damarensis]	56442	'Serinc1'	121.574
ENSHGLG00100008743	NA	BGI_novel_T004876,BGI_novel_T004877,BGI_novel_T004878,ENSHGLT00100011910,ENSHGLT00100011911	55.2367	XP_003994072.2//eukaryotic translation initiation factor 4E-binding protein 2 [Felis catus];XP_004846263.1//eukaryotic translation initiation factor 4E-binding protein 2 [Heterocephalus glaber];XP_016053828.1//PREDICTED: eukaryotic translation initiation factor 4E-binding protein 2 [Miniopterus natalensis]	11656	'Alas2'	121.194
ENSHGLG00100013791	NA	BGI_novel_T002948,ENSHGLT00100018893,ENSHGLT00100018894,ENSHGLT00100018895	55.1883	XP_025125159.1//AP-2 complex subunit sigma [Bubalus bubalis];XP_023602638.1//AP-2 complex subunit sigma [Myotis lucifugus];TKC53834.1//hypothetical protein EI555_018584, partial [Monodon monoceros]	68559	'Pdrg1'	121.19
ENSHGLG00100007923	NA	BGI_novel_T011568,ENSHGLT00100010788,ENSHGLT00100010789,ENSHGLT00100010790,ENSHGLT00100010791,ENSHGLT00100010792,ENSHGLT00100010793,ENSHGLT00100010794,ENSHGLT00100010795,ENSHGLT00100010796	55.16	XP_005379462.1//PREDICTED: cytochrome P450 2D16-like [Chinchilla lanigera];XP_004845527.1//cytochrome P450 2D6-like [Heterocephalus glaber];XP_033622087.1//cytochrome P450 2D17-like [Fukomys damarensis];EHB11279.1//Cytochrome P450 2D3 [Heterocephalus glaber];XP_005379461.1//PREDICTED: cytochrome P450 2D17-like isoform X2 [Chinchilla lanigera];XP_003470594.1//cytochrome P450 2D6-like [Cavia porcel…	50918	'Myadm'	120.624
ENSHGLG00100017368	NA	ENSHGLT00100023880	54.975	XP_021097428.1//huntingtin-interacting protein K, partial [Heterocephalus glaber]	66121	'Chchd1'	120.618
ENSHGLG00100013230	NA	BGI_novel_T003183,BGI_novel_T003184,BGI_novel_T003185,ENSHGLT00100018137,ENSHGLT00100018138	54.7067	XP_004858549.1//protein ADP-ribosylarginine hydrolase-like protein 1 isoform X2 [Heterocephalus glaber];EHB01167.1//hypothetical protein GW7_08583 [Heterocephalus glaber]	18148	'Npm1'	120.604
ENSHGLG00100016755	NA	BGI_novel_T009229,BGI_novel_T009230,BGI_novel_T009231,BGI_novel_T009232,BGI_novel_T009233,BGI_novel_T009234,ENSHGLT00100023026	54.6817	XP_021113415.1//unconventional myosin-XVIIIb [Heterocephalus glaber];EHB08437.1//Myosin-XVIIIb [Heterocephalus glaber];XP_010601985.1//unconventional myosin-XVIIIb isoform X2 [Fukomys damarensis];XP_027811687.1//unconventional myosin-XVIIIb [Marmota flaviventris]	27273	'Pdk4'	120.118
ENSHGLG00100011733	NA	BGI_novel_T011566,BGI_novel_T011567,ENSHGLT00100016061	54.675	EHB11276.1//NADH dehydrogenase [ubiquinone] 1 alpha subcomplex subunit 6 [Heterocephalus glaber];XP_004845537.1//NADH dehydrogenase [ubiquinone] 1 alpha subcomplex subunit 6 [Heterocephalus glaber]	384071	'Slc25a34'	120.114
ENSHGLG00100006675	NA	BGI_novel_T005689,BGI_novel_T005690,BGI_novel_T005691,BGI_novel_T005692,ENSHGLT00100009084,ENSHGLT00100009085,ENSHGLT00100009086,ENSHGLT00100009087	54.5533	EHB04228.1//Heterogeneous nuclear ribonucleoprotein M [Heterocephalus glaber];XP_010603988.1//heterogeneous nuclear ribonucleoprotein M isoform X7 [Fukomys damarensis];XP_010603984.1//heterogeneous nuclear ribonucleoprotein M isoform X3 [Fukomys damarensis]	94065	'Mrpl34'	120.01
ENSHGLG00100002220	NA	BGI_novel_T001491,ENSHGLT00100002933	54.4883	EHA99195.1//Medium-chain specific acyl-CoA dehydrogenase, mitochondrial [Heterocephalus glaber];XP_004841487.1//medium-chain specific acyl-CoA dehydrogenase, mitochondrial isoform X1 [Heterocephalus glaber]	71207	'Nudt4'	119.862
ENSHGLG00100001929	NA	ENSHGLT00100002533	54.295	EHB17125.1//28S ribosomal protein S15, mitochondrial [Heterocephalus glaber]	56330	'Pdcd5'	119.756
ENSHGLG00100009792	NA	BGI_novel_T000193,BGI_novel_T000194,BGI_novel_T000195,BGI_novel_T000196,ENSHGLT00100013377	54.2133	XP_025774098.1//LOW QUALITY PROTEIN: serine protease HTRA1 [Puma concolor];XP_007084963.1//PREDICTED: serine protease HTRA1 [Panthera tigris altaica];XP_004838838.2//serine protease HTRA1 [Heterocephalus glaber]	378702	'Serf2'	119.668
ENSHGLG00100010733	NA	BGI_novel_T009620,BGI_novel_T009621,BGI_novel_T009622,BGI_novel_T009623,BGI_novel_T009624,BGI_novel_T009625,BGI_novel_T009626,BGI_novel_T009627,BGI_novel_T009628,BGI_novel_T009629,BGI_novel_T009630,ENSHGLT00100014668,ENSHGLT00100014669	54.0967	XP_023578274.1//basement membrane-specific heparan sulfate proteoglycan core protein isoform X1 [Octodon degus];XP_024106416.1//basement membrane-specific heparan sulfate proteoglycan core protein isoform X2 [Pongo abelii];EHB08917.1//Basement membrane-specific heparan sulfate proteoglycan core protein [Heterocephalus glaber];XP_012929735.1//basement membrane-specific heparan sulfate proteoglycan…	19170	'Psmb1'	119.464
ENSHGLG00100015892	NA	BGI_novel_T007327,BGI_novel_T007328,BGI_novel_T007329,ENSHGLT00100021817,ENSHGLT00100021818	54.055	EHB06155.1//Lysine-specific demethylase 3B, partial [Heterocephalus glaber];EHB06157.1//Early growth response protein 1 [Heterocephalus glaber];XP_012926590.2//lysine-specific demethylase 3B isoform X1 [Heterocephalus glaber]	76709	'Arpc2'	119.452
ENSHGLG00100016899	NA	BGI_novel_T009674,BGI_novel_T009675,ENSHGLT00100023215,ENSHGLT00100023216	54.015	XP_004839771.1//mitochondrial-processing peptidase subunit beta [Heterocephalus glaber]	68463	'Mrpl14'	119.284
ENSHGLG00100015991	NA	BGI_novel_T004018,ENSHGLT00100021956	53.84	AQS27610.1//hypothetical protein [Mus musculus];XP_001494162.3//transmembrane protein 258 [Equus caballus]	107686	'Snrpd2'	119.012
ENSHGLG00100003276	NA	ENSHGLT00100004388	53.8283	XP_032000635.1//V-type proton ATPase 16 kDa proteolipid subunit [Hylobates moloch]	68936	'Smim11'	118.84
ENSHGLG00100014703	NA	BGI_novel_T004107,ENSHGLT00100020153,ENSHGLT00100020154	53.7983	XP_004874469.1//4F2 cell-surface antigen heavy chain [Heterocephalus glaber]	17237	'Mgrn1'	118.816
ENSHGLG00100009638	NA	ENSHGLT00100013169	53.7283	XP_004845538.2//essential MCU regulator, mitochondrial [Heterocephalus glaber]	80906	'Kcnip2'	118.748
ENSHGLG00100007622	NA	BGI_novel_T005629,BGI_novel_T005630,BGI_novel_T005631,BGI_novel_T005632,BGI_novel_T005633,BGI_novel_T005634,BGI_novel_T005635,BGI_novel_T005636,BGI_novel_T005637,ENSHGLT00100010375,ENSHGLT00100010376	53.035	XP_004862691.1//amyloid-like protein 2 isoform X3 [Heterocephalus glaber];XP_004862690.1//amyloid-like protein 2 isoform X2 [Heterocephalus glaber];XP_004862689.1//amyloid-like protein 2 isoform X1 [Heterocephalus glaber];XP_004862692.1//amyloid-like protein 2 isoform X4 [Heterocephalus glaber]	56334	'Tmed2'	118.646
ENSHGLG00100017365	NA	BGI_novel_T013446,BGI_novel_T013447,BGI_novel_T013448,BGI_novel_T013449,ENSHGLT00100023877	52.92	KAB0393449.1//hypothetical protein E2I00_002913, partial [Balaenoptera physalus]	74182	'Gpcpd1'	118.04
ENSHGLG00100007370	NA	BGI_novel_T005849,BGI_novel_T005850,ENSHGLT00100010048,ENSHGLT00100010049,ENSHGLT00100010050	52.8333	EHB04452.1//Protein disulfide-isomerase A6, partial [Heterocephalus glaber];XP_004870016.1//protein disulfide-isomerase A6 [Heterocephalus glaber]	56176	'Pigp'	117.258
ENSHGLG00100014752	NA	BGI_novel_T013458,BGI_novel_T013459,BGI_novel_T013460,BGI_novel_T013461,BGI_novel_T013462,BGI_novel_T013463,BGI_novel_T013464,BGI_novel_T013465,BGI_novel_T013466,BGI_novel_T013467,BGI_novel_T013468,BGI_novel_T013469,BGI_novel_T013470,ENSHGLT00100020224,ENSHGLT00100020225,ENSHGLT00100020226	52.8133	XP_004858777.1//DDB1- and CUL4-associated factor 8 isoform X6 [Heterocephalus glaber];XP_008262445.1//PREDICTED: DDB1- and CUL4-associated factor 8 isoform X1 [Oryctolagus cuniculus]	100037283	'Rnaset2a'	117.24
BGI_novel_G000368	NA	BGI_novel_T004694	52.8	KAF0874129.1//CAVN1 protein, partial [Crocuta crocuta]	16149	'Cd74'	117.22
ENSHGLG00100008015	NA	ENSHGLT00100010919,ENSHGLT00100010920,ENSHGLT00100010921,ENSHGLT00100010922,ENSHGLT00100010923,ENSHGLT00100010924,ENSHGLT00100010925	52.7717	KAF6079095.1//protein arginine methyltransferase 1 [Phyllostomus discolor];AQT40947.1//protein arginine N-methyltransferase 1 transcript variant 40 [Homo sapiens];ELW47130.1//Protein arginine N-methyltransferase 1 [Tupaia chinensis];XP_008573608.1//PREDICTED: protein arginine N-methyltransferase 1 isoform X1 [Galeopterus variegatus];EDL22778.1//protein arginine N-methyltransferase 1, isoform CRA_…	83409	'Lamtor2'	116.808
ENSHGLG00100016763	NA	BGI_novel_T005375,BGI_novel_T005376,BGI_novel_T005377,BGI_novel_T005378,BGI_novel_T005379,BGI_novel_T005380,BGI_novel_T005381,BGI_novel_T005382,BGI_novel_T005383,BGI_novel_T005384,BGI_novel_T005385,BGI_novel_T005386,BGI_novel_T005387,ENSHGLT00100023034	52.7017	XP_015339333.1//PREDICTED: protein phosphatase 1 regulatory subunit 12B isoform X3 [Marmota marmota marmota];XP_021098011.1//protein phosphatase 1 regulatory subunit 12B isoform X1 [Heterocephalus glaber];XP_021098014.1//protein phosphatase 1 regulatory subunit 12B isoform X4 [Heterocephalus glaber];XP_004862267.1//protein phosphatase 1 regulatory subunit 12B isoform X5 [Heterocephalus glaber];XP…	15331	'Hmgn2'	116.766
ENSHGLG00100004535	NA	ENSHGLT00100006106,ENSHGLT00100006107,ENSHGLT00100006108	52.6233	EHB11969.1//All-trans-retinol 13,14-reductase [Heterocephalus glaber];XP_004844681.1//all-trans-retinol 13,14-reductase [Heterocephalus glaber]	12314	'Calm2'	116.238
ENSHGLG00100016677	NA	BGI_novel_T004891,ENSHGLT00100022918	52.5933	XP_031316983.1//pterin-4-alpha-carbinolamine dehydratase isoform X1 [Camelus dromedarius];XP_012781919.1//PREDICTED: pterin-4-alpha-carbinolamine dehydratase isoform X1 [Ochotona princeps]	104158	'Ces1d'	116.234
ENSHGLG00100017571	NA	BGI_novel_T005367,ENSHGLT00100024169	52.5517	XP_004862244.1//protein BTG2 [Heterocephalus glaber]	66154	'Tmem14c'	116.148
ENSHGLG00100015018	NA	BGI_novel_T007456,ENSHGLT00100020578	52.3933	XP_032962837.1//histone H3.3A-like [Rhinolophus ferrumequinum]	66208	'Nenf'	115.964
ENSHGLG00100017670	NA	BGI_novel_T005865,BGI_novel_T005866,BGI_novel_T005867,ENSHGLT00100024301,ENSHGLT00100024302	52.3383	XP_004857445.1//solute carrier family 2, facilitated glucose transporter member 4 isoform X1 [Heterocephalus glaber];XP_003466313.1//solute carrier family 2, facilitated glucose transporter member 4 [Cavia porcellus];XP_027984210.1//solute carrier family 2, facilitated glucose transporter member 4 isoform X1 [Eptesicus fuscus]	11651	'Akt1'	115.87
ENSHGLG00100017579	NA	ENSHGLT00100024178	52.2817	XP_004872451.1//peroxiredoxin-2 [Heterocephalus glaber]	21817	'Tgm2'	115.854
ENSHGLG00100006194	NA	BGI_novel_T009857,ENSHGLT00100008426,ENSHGLT00100008427,ENSHGLT00100008428,ENSHGLT00100008429	52.275	XP_004857894.1//beta-galactosidase isoform X1 [Heterocephalus glaber];EHB09212.1//Beta-galactosidase, partial [Heterocephalus glaber];XP_010627955.1//beta-galactosidase isoform X3 [Fukomys damarensis];KFO30921.1//Beta-galactosidase [Fukomys damarensis]	75572	'Acyp2'	115.798
ENSHGLG00100004405	NA	BGI_novel_T008199,ENSHGLT00100005912	52.2117	XP_004839556.1//tax1-binding protein 1 [Heterocephalus glaber]	104303	'Arl1'	115.446
ENSHGLG00100004289	NA	BGI_novel_T010961,BGI_novel_T010962,BGI_novel_T010963,BGI_novel_T010964,BGI_novel_T010965,BGI_novel_T010966,ENSHGLT00100005738,ENSHGLT00100005739,ENSHGLT00100005740	52.1983	EHB10503.1//Putative glutamyl-tRNA(Gln) amidotransferase subunit B, mitochondrial [Heterocephalus glaber];XP_004869234.1//glutamyl-tRNA(Gln) amidotransferase subunit B, mitochondrial isoform X1 [Heterocephalus glaber];XP_021103541.1//glutamyl-tRNA(Gln) amidotransferase subunit B, mitochondrial isoform X3 [Heterocephalus glaber]	102637511	'Strit1'	115.178
ENSHGLG00100015646	NA	BGI_novel_T005147,BGI_novel_T005148,BGI_novel_T005149,BGI_novel_T005150,BGI_novel_T005151,ENSHGLT00100021471	52.175	XP_021114365.1//carnitine O-palmitoyltransferase 1, muscle isoform isoform X1 [Heterocephalus glaber]	20973	'Syngr2'	115.172
ENSHGLG00100016898	NA	ENSHGLT00100023214	52.125	ERE84167.1//non-histone chromosomal protein HMG-17-like protein [Cricetulus griseus]	75454	'Phpt1'	115.11
ENSHGLG00100006262	NA	BGI_novel_T013758,BGI_novel_T013759,BGI_novel_T013760,BGI_novel_T013761,BGI_novel_T013762,BGI_novel_T013763,BGI_novel_T013764,ENSHGLT00100008520	52.0633	XP_019063320.1//FXYD domain-containing ion transport regulator 7 isoform X2 [Fukomys damarensis];XP_021095506.1//FXYD domain-containing ion transport regulator 7 isoform X2 [Heterocephalus glaber]	21762	'Psmd2'	114.834
ENSHGLG00100002159	NA	BGI_novel_T012160,ENSHGLT00100002837	52.0567	EHB12036.1//26S proteasome non-ATPase regulatory subunit 3 [Heterocephalus glaber]	51792	'Ppp2r1a'	114.5
ENSHGLG00100012147	NA	BGI_novel_T017609,BGI_novel_T017610,ENSHGLT00100016632	52.0483	XP_003478425.1//ubiquitin recognition factor in ER-associated degradation protein 1 [Cavia porcellus];XP_035134176.1//LOW QUALITY PROTEIN: ubiquitin recognition factor in ER-associated degradation protein 1-like [Callithrix jacchus]	19166	'Psma2'	114.422
ENSHGLG00100013949	NA	BGI_novel_T011882,BGI_novel_T011885,ENSHGLT00100019100,ENSHGLT00100019101,ENSHGLT00100019102,ENSHGLT00100019103,ENSHGLT00100019104	51.8567	XP_004853711.1//glutathione S-transferase Mu 2 [Heterocephalus glaber];XP_013371914.1//PREDICTED: glutathione S-transferase Mu 2 isoform X2 [Chinchilla lanigera];XP_004853708.1//glutathione S-transferase B isoform X2 [Heterocephalus glaber]	73830	'Eif3k'	114.388
ENSHGLG00100015849	NA	BGI_novel_T007921,BGI_novel_T007922,BGI_novel_T007923,BGI_novel_T007924,ENSHGLT00100021761,ENSHGLT00100021762,ENSHGLT00100021763	51.7033	XP_004869074.1//T-complex protein 1 subunit alpha [Heterocephalus glaber]	76263	'Gstk1'	113.998
ENSHGLG00100016706	NA	BGI_novel_T015609,ENSHGLT00100022956,ENSHGLT00100022957	51.6717	XP_003770556.4//casein kinase II subunit beta isoform X2 [Sarcophilus harrisii];XP_028575713.1//casein kinase II subunit beta isoform X1 [Podarcis muralis]	19328	'Rab12'	113.668
ENSHGLG00100003840	NA	BGI_novel_T003941,BGI_novel_T003942,BGI_novel_T003943,ENSHGLT00100005146,ENSHGLT00100005147,ENSHGLT00100005148,ENSHGLT00100005149	51.5583	XP_012922391.1//leucine-rich repeat flightless-interacting protein 1 isoform X31 [Heterocephalus glaber];XP_023115671.1//leucine-rich repeat flightless-interacting protein 1 isoform X43 [Felis catus];XP_012922392.1//leucine-rich repeat flightless-interacting protein 1 isoform X32 [Heterocephalus glaber]	104776	'Aldh6a1'	113.648
BGI_novel_G001021	NA	BGI_novel_T012448	51.5183	EHB12483.1//Elongation factor 1-alpha 1 [Heterocephalus glaber]	19046	'Ppp1cb'	113.636
ENSHGLG00100009135	NA	ENSHGLT00100012480,ENSHGLT00100012481	51.5017	XP_004850341.1//eukaryotic translation initiation factor 3 subunit E [Heterocephalus glaber]	67414	'Mfn1'	113.484
ENSHGLG00100014419	NA	ENSHGLT00100019764,ENSHGLT00100019765,ENSHGLT00100019766	51.4583	XP_004866215.1//pyruvate dehydrogenase E1 component subunit alpha, somatic form, mitochondrial [Heterocephalus glaber]	11655	'Alas1'	113.334
ENSHGLG00100008959	NA	ENSHGLT00100012228	51.3667	VFV36378.1//transcription factor btf3-like [Lynx pardinus]	65113	'Ndfip1'	113.198
ENSHGLG00100005047	NA	BGI_novel_T015545,BGI_novel_T015546,BGI_novel_T015547,BGI_novel_T015548,BGI_novel_T015549,ENSHGLT00100006813,ENSHGLT00100006814	51.2617	XP_004854434.1//actin-binding LIM protein 3 isoform X6 [Heterocephalus glaber];KAB1281778.1//Actin-binding LIM protein 3, partial [Camelus dromedarius];XP_004854439.1//actin-binding LIM protein 3 isoform X8 [Heterocephalus glaber];XP_021121847.1//actin-binding LIM protein 3 isoform X5 [Heterocephalus glaber];XP_004854441.1//actin-binding LIM protein 3 isoform X11 [Heterocephalus glaber];EHB16019.…	74202	'Fblim1'	113.186
ENSHGLG00100017690	NA	BGI_novel_T001451,BGI_novel_T001452,BGI_novel_T001453,ENSHGLT00100024326	51.2217	XP_004865267.1//DDB1- and CUL4-associated factor 6 isoform X8 [Heterocephalus glaber];XP_021100297.1//DDB1- and CUL4-associated factor 6 isoform X6 [Heterocephalus glaber];XP_012921212.1//DDB1- and CUL4-associated factor 6 isoform X2 [Heterocephalus glaber];XP_004865266.1//DDB1- and CUL4-associated factor 6 isoform X5 [Heterocephalus glaber]	68611	'Mrpl28'	113.18
ENSHGLG00100016644	NA	BGI_novel_T006392,ENSHGLT00100022874	51.1017	XP_021111752.1//syntenin-1 isoform X1 [Heterocephalus glaber]	12632	'Cfl2'	113.106
ENSHGLG00100013699	NA	BGI_novel_T005811,ENSHGLT00100018772	51.0517	XP_007198010.1//bombesin receptor-activated protein C6orf89 homolog isoform X2 [Balaenoptera acutorostrata scammoni];XP_007198011.1//bombesin receptor-activated protein C6orf89 homolog isoform X3 [Balaenoptera acutorostrata scammoni]	26901	'Ss18l2'	113.002
ENSHGLG00100003157	NA	ENSHGLT00100004221,ENSHGLT00100004222	51.035	XP_004840096.1//eukaryotic translation initiation factor 4H isoform X2 [Heterocephalus glaber];XP_004840095.1//eukaryotic translation initiation factor 4H isoform X1 [Heterocephalus glaber]	68041	'Mid1ip1'	113
ENSHGLG00100003642	NA	BGI_novel_T012447,ENSHGLT00100004877	51.005	XP_010630691.1//60S ribosomal protein L22-like 1 [Fukomys damarensis];XP_004652408.1//PREDICTED: 60S ribosomal protein L22-like 1 [Jaculus jaculus]	20742	'Sptbn1'	112.966
ENSHGLG00100009191	NA	ENSHGLT00100012554,ENSHGLT00100012555	50.9983	KFO34522.1//Rab GDP dissociation inhibitor beta [Fukomys damarensis];XP_004854574.1//rab GDP dissociation inhibitor beta [Heterocephalus glaber]	77219	'Ptgr2'	112.268
ENSHGLG00100013757	NA	ENSHGLT00100018850	50.8833	XP_012804702.1//PREDICTED: MIP18 family protein FAM96A [Jaculus jaculus]	66397	'Sar1b'	112.234
ENSHGLG00100018638	NA	BGI_novel_T002695,ENSHGLT00100025664,ENSHGLT00100025665	50.8767	KAF6370190.1//protein kinase AMP-activated non-catalytic subunit gamma 1 [Myotis myotis];EHB00542.1//5'-AMP-activated protein kinase subunit gamma-1 [Heterocephalus glaber];XP_010621905.1//5'-AMP-activated protein kinase subunit gamma-1 isoform X1 [Fukomys damarensis]	26440	'Psma1'	111.928
ENSHGLG00100002954	NA	BGI_novel_T000822,BGI_novel_T000823,BGI_novel_T000824,BGI_novel_T000825,BGI_novel_T000826,BGI_novel_T000827,BGI_novel_T000828,BGI_novel_T000829,BGI_novel_T000830,BGI_novel_T000832,BGI_novel_T000833,BGI_novel_T000834,BGI_novel_T000835,BGI_novel_T000836,BGI_novel_T000837,BGI_novel_T000838,BGI_novel_T000839,BGI_novel_T000840,BGI_novel_T000841,BGI_novel_T000842,BGI_novel_T000843,BGI_novel_T000844,BGI…	50.8733	XP_021119035.1//microtubule-actin cross-linking factor 1 isoform X9 [Heterocephalus glaber];XP_012929669.1//microtubule-actin cross-linking factor 1 isoform X19 [Heterocephalus glaber];XP_033623622.1//microtubule-actin cross-linking factor 1 isoform X8 [Fukomys damarensis];XP_033623618.1//microtubule-actin cross-linking factor 1 isoform X4 [Fukomys damarensis];XP_021119037.1//microtubule-actin cr…	12539	'Cdc37'	111.714
ENSHGLG00100018703	NA	BGI_novel_T001206,ENSHGLT00100025759,ENSHGLT00100025760,ENSHGLT00100025761	50.8383	AAC35352.1//SPF31 [Homo sapiens];KAF6109802.1//hypothetical protein HJG60_011001 [Phyllostomus discolor];TFJ99089.1//DnaJ-like subfamily C member 8 [Platysternon megacephalum];XP_023616758.1//dnaJ homolog subfamily C member 8 isoform X4 [Myotis lucifugus]	16779	'Lamb2'	111.69
ENSHGLG00100017881	NA	BGI_novel_T010181,BGI_novel_T010182,BGI_novel_T010183,BGI_novel_T010184,BGI_novel_T010185,BGI_novel_T010186,BGI_novel_T010187,ENSHGLT00100024597,ENSHGLT00100024598,ENSHGLT00100024599	50.6467	XP_012932839.1//WD repeat-containing protein 62 isoform X1 [Heterocephalus glaber];EHB09623.1//WD repeat-containing protein 62 [Heterocephalus glaber]	66387	'Nudt8'	111.436
ENSHGLG00100016367	NA	BGI_novel_T009753,BGI_novel_T009754,BGI_novel_T009755,BGI_novel_T009756,ENSHGLT00100022468	50.4333	XP_005397191.1//PREDICTED: tensin-2 isoform X2 [Chinchilla lanigera];XP_012923932.1//tensin-2 isoform X1 [Heterocephalus glaber];XP_012923934.1//tensin-2 isoform X2 [Heterocephalus glaber]	56374	'Tmem59'	111.37
ENSHGLG00100015515	NA	BGI_novel_T016635,BGI_novel_T016636,BGI_novel_T016637,BGI_novel_T016638,BGI_novel_T016639,BGI_novel_T016640,ENSHGLT00100021280,ENSHGLT00100021281	50.3	XP_008315353.1//acidic leucine-rich nuclear phosphoprotein 32 family member B isoform X2 [Cynoglossus semilaevis];XP_023347315.1//uncharacterized serine-rich protein C215.13-like [Eurytemora affinis];XP_019333358.1//PREDICTED: acidic leucine-rich nuclear phosphoprotein 32 family member A isoform X2 [Alligator mississippiensis];CEL69761.1//TPA: Uncharacterized ATP-dependent helicase [Neospora cani…	12258	'Serping1'	110.94
ENSHGLG00100008393	NA	BGI_novel_T017865,BGI_novel_T017866,ENSHGLT00100011429,ENSHGLT00100011430	50.295	XP_004869497.1//myeloid leukemia factor 2 [Heterocephalus glaber];KAF6369651.1//myeloid leukemia factor 2 [Myotis myotis]	68854	'Asb11'	110.766
ENSHGLG00100009603	NA	BGI_novel_T014461,ENSHGLT00100013113,ENSHGLT00100013114	50.2033	EHB14828.1//Guanine nucleotide-binding protein G(i), alpha-2 subunit [Heterocephalus glaber];XP_003257143.1//guanine nucleotide-binding protein G(i) subunit alpha-2 isoform X1 [Nomascus leucogenys]	66736	'Emc2'	110.564
ENSHGLG00100016415	NA	ENSHGLT00100022540	50.2017	XP_004843717.1//RING finger protein 10 [Heterocephalus glaber]	20322	'Sord'	110.27
ENSHGLG00100017258	NA	BGI_novel_T014080,ENSHGLT00100023739	50.1483	KAF6355541.1//major vault protein [Myotis myotis];EHB14389.1//Major vault protein [Heterocephalus glaber]	68735	'Mrps18c'	110.254
ENSHGLG00100013887	NA	ENSHGLT00100019019	50.02	XP_004850737.2//nuclear migration protein nudC isoform X1 [Heterocephalus glaber]	226251	'Ablim1'	109.782
ENSHGLG00100004611	NA	BGI_novel_T015377,BGI_novel_T015378,BGI_novel_T015379,BGI_novel_T015380,ENSHGLT00100006208	50.0117	EPY88495.1//hypothetical protein CB1_000172007 [Camelus ferus];XP_004873363.1//tropomyosin alpha-4 chain isoform X1 [Heterocephalus glaber];KAB0406407.1//hypothetical protein E2I00_010171 [Balaenoptera physalus];VFV45238.1//tropomyosin alpha-4 chain-like isoform [Lynx pardinus]	20341	'Selenbp1'	109.326
ENSHGLG00100012264	NA	BGI_novel_T006059,ENSHGLT00100016786,ENSHGLT00100016787	50.0067	XP_010607786.1//lysine--tRNA ligase isoform X1 [Fukomys damarensis];XP_010607788.1//lysine--tRNA ligase isoform X2 [Fukomys damarensis];XP_004842880.1//lysine--tRNA ligase isoform X1 [Heterocephalus glaber]	15387	'Hnrnpk'	109.314
ENSHGLG00100007833	NA	BGI_novel_T018117,BGI_novel_T018118,ENSHGLT00100010662	49.9767	XP_027801740.1//basal cell adhesion molecule [Marmota flaviventris];XP_004873191.1//basal cell adhesion molecule isoform X1 [Heterocephalus glaber]	65106	'Arl6ip5'	109.274
ENSHGLG00100008017	NA	BGI_novel_T017871,ENSHGLT00100010927	49.93	XP_021103693.1//SPRY domain-containing SOCS box protein 2 isoform X2 [Heterocephalus glaber]	228859	'Fitm2'	109.184
ENSHGLG00100015733	NA	BGI_novel_T005347,BGI_novel_T005348,BGI_novel_T005349,BGI_novel_T005350,BGI_novel_T005351,BGI_novel_T005352,BGI_novel_T005353,BGI_novel_T005354,BGI_novel_T005355,BGI_novel_T005356,BGI_novel_T005357,BGI_novel_T005358,BGI_novel_T005359,BGI_novel_T005360,BGI_novel_T005361,ENSHGLT00100021592	49.7683	XP_004865536.1//eukaryotic translation initiation factor 3 subunit G [Heterocephalus glaber]	26444	'Psma7'	109.152
ENSHGLG00100005910	NA	BGI_novel_T014771,BGI_novel_T014772,BGI_novel_T014773,BGI_novel_T014774,ENSHGLT00100008028	49.7667	XP_004865702.1//cdc42-interacting protein 4 isoform X6 [Heterocephalus glaber];XP_012921440.1//cdc42-interacting protein 4 isoform X5 [Heterocephalus glaber];XP_004865703.1//cdc42-interacting protein 4 isoform X7 [Heterocephalus glaber];EHB15098.1//Cdc42-interacting protein 4 [Heterocephalus glaber];XP_004865700.1//cdc42-interacting protein 4 isoform X3 [Heterocephalus glaber]	18453	'P4hb'	109.012
ENSHGLG00100011090	NA	BGI_novel_T014322,BGI_novel_T014323,ENSHGLT00100015141	49.7217	XP_012921438.1//small glutamine-rich tetratricopeptide repeat-containing protein alpha isoform X2 [Heterocephalus glaber]	13202	'Ddt'	109
ENSHGLG00100013878	NA	ENSHGLT00100019006	49.6433	XP_004849723.1//trans-2,3-enoyl-CoA reductase-like isoform X1 [Heterocephalus glaber]	66242	'Mrps16'	108.954
ENSHGLG00100006116	NA	BGI_novel_T003716,BGI_novel_T003717,ENSHGLT00100008325	49.605	XP_021114169.1//nucleosome assembly protein 1-like 1 isoform X2 [Heterocephalus glaber];XP_007448815.1//PREDICTED: nucleosome assembly protein 1-like 1 isoform X1 [Lipotes vexillifer]	13001	'Csnk2b'	108.486
ENSHGLG00100004096	NA	BGI_novel_T012003,ENSHGLT00100005476,ENSHGLT00100005477	49.3867	EHB11838.1//Elongation factor Tu, mitochondrial [Heterocephalus glaber];EDL17376.1//mCG22399, isoform CRA_d, partial [Mus musculus];XP_004856094.1//elongation factor Tu, mitochondrial [Heterocephalus glaber]	108660	'Rnf187'	108.402
ENSHGLG00100007051	NA	BGI_novel_T015439,ENSHGLT00100009621	49.3667	XP_027789227.1//39S ribosomal protein L33, mitochondrial isoform X1 [Marmota flaviventris];XP_004839283.1//39S ribosomal protein L33, mitochondrial isoform X2 [Heterocephalus glaber]	11534	'Adk'	108.318
ENSHGLG00100002192	NA	ENSHGLT00100002895,ENSHGLT00100002896	49.3317	XP_027782284.2//caveolin-1 isoform X1 [Marmota flaviventris];XP_004865322.1//caveolin-1 isoform X1 [Heterocephalus glaber]	13806	'Eno1'	108.314
ENSHGLG00100007448	NA	ENSHGLT00100010152	49.33	XP_004850226.1//polyadenylate-binding protein 1 isoform X1 [Heterocephalus glaber]	22628	'Ywhag'	107.984
ENSHGLG00100010937	NA	BGI_novel_T004337,ENSHGLT00100014936,ENSHGLT00100014937	49.285	XP_004845254.1//progressive ankylosis protein homolog isoform X1 [Heterocephalus glaber];XP_011757635.1//progressive ankylosis protein homolog [Macaca nemestrina]	64058	'Perp'	107.974
ENSHGLG00100002960	NA	BGI_novel_T011857,BGI_novel_T011858,BGI_novel_T011859,ENSHGLT00100003940	49.2717	XP_012924794.1//translocon-associated protein subunit delta isoform X3 [Heterocephalus glaber];XP_012924796.1//translocon-associated protein subunit delta isoform X2 [Heterocephalus glaber];XP_012924795.1//translocon-associated protein subunit delta isoform X4 [Heterocephalus glaber];XP_021107962.1//translocon-associated protein subunit delta isoform X1 [Heterocephalus glaber]	66085	'Eif3f'	107.82
ENSHGLG00100004836	NA	BGI_novel_T013477,BGI_novel_T013478,ENSHGLT00100006537,ENSHGLT00100006538	49.2683	XP_030159263.1//LOW QUALITY PROTEIN: transgelin-2 [Lynx canadensis];XP_004858799.1//transgelin-2 isoform X1 [Heterocephalus glaber];EHB13676.1//Transgelin-2, partial [Heterocephalus glaber]	65973	'Asph'	107.758
ENSHGLG00100008553	NA	BGI_novel_T010297,BGI_novel_T010298,BGI_novel_T010299,BGI_novel_T010300,BGI_novel_T010301,BGI_novel_T010302,BGI_novel_T010303,BGI_novel_T010304,BGI_novel_T010305,ENSHGLT00100011666,ENSHGLT00100011667,ENSHGLT00100011668,ENSHGLT00100011669	49.2383	XP_006044035.1//nebulin-related-anchoring protein isoform X2 [Bubalus bubalis];XP_003475134.1//nebulin-related-anchoring protein isoform X2 [Cavia porcellus];XP_008164559.1//nebulin-related-anchoring protein isoform X2 [Chrysemys picta bellii];XP_005387842.1//PREDICTED: nebulin-related-anchoring protein isoform X2 [Chinchilla lanigera];XP_034633405.1//nebulin-related-anchoring protein isoform X2 …	14359	'Fxr1'	107.672
ENSHGLG00100002874	NA	BGI_novel_T014765,BGI_novel_T014766,BGI_novel_T014767,ENSHGLT00100003834,ENSHGLT00100003835	49.2333	XP_004632856.1//complement C3 isoform X1 [Octodon degus];EDL38246.1//complement component 3, isoform CRA_f, partial [Mus musculus];XP_020038664.1//complement C3 [Castor canadensis]	69019	'Spcs1'	107.528
ENSHGLG00100014498	NA	BGI_novel_T013481,ENSHGLT00100019869,ENSHGLT00100019870,ENSHGLT00100019871	49.2267	XP_004837658.1//V-type proton ATPase subunit E 1 [Heterocephalus glaber];XP_004692866.1//PREDICTED: V-type proton ATPase subunit E 1 [Condylura cristata]	76824	'Mtfr1l'	107.51
ENSHGLG00100012851	NA	BGI_novel_T004169,ENSHGLT00100017607,ENSHGLT00100017608	49.1567	KAF6374979.1//RNA polymerase II, I and III subunit F [Pipistrellus kuhlii];EPY88363.1//hypothetical protein CB1_000175019 [Camelus ferus]	12266	'C3'	107.32
ENSHGLG00100014657	NA	BGI_novel_T007660,ENSHGLT00100020096	49.1383	XP_004861454.2//SAP domain-containing ribonucleoprotein [Heterocephalus glaber]	30853	'Mlf2'	107.004
ENSHGLG00100001683	NA	ENSHGLT00100002207,ENSHGLT00100002208	49.0317	EHB04859.1//Isocitrate dehydrogenase [NADP] cytoplasmic [Heterocephalus glaber]	57816	'Tesc'	106.668
ENSHGLG00100011410	NA	BGI_novel_T008661,ENSHGLT00100015609	48.92	ELR45880.1//Interleukin enhancer-binding factor 2, partial [Bos mutus];KAB0358193.1//hypothetical protein FD754_002349 [Muntiacus muntjak]	54673	'Sh3glb1'	106.564
ENSHGLG00100016906	NA	BGI_novel_T015811,BGI_novel_T015812,BGI_novel_T015813,ENSHGLT00100023224,ENSHGLT00100023225	48.8567	XP_012373307.1//serine/arginine-rich splicing factor 1 [Octodon degus];BAC25546.1//unnamed protein product [Mus musculus];XP_004668820.1//PREDICTED: serine/arginine-rich splicing factor 1-like [Jaculus jaculus]	55950	'Bri3'	105.878
ENSHGLG00100001613	NA	ENSHGLT00100002115	48.83	XP_004865319.1//F-actin-capping protein subunit alpha-2 [Heterocephalus glaber]	192662	'Arhgdia'	105.618
ENSHGLG00100018199	NA	ENSHGLT00100025035,ENSHGLT00100025036	48.605	XP_004873737.2//60S ribosomal protein L3-like [Heterocephalus glaber]	21371	'Tbca'	105.536
ENSHGLG00100009680	NA	BGI_novel_T014181,ENSHGLT00100013221	48.6033	XP_004442592.1//PREDICTED: uncharacterized protein C19orf43 homolog [Ceratotherium simum simum];XP_024623400.1//telomerase RNA component interacting RNase [Neophocaena asiaeorientalis asiaeorientalis]	56409	'Nudt3'	105.428
ENSHGLG00100006442	NA	BGI_novel_T004317,BGI_novel_T004318,ENSHGLT00100008756	48.45	XP_004841884.1//matrin-3 isoform X1 [Heterocephalus glaber];XP_004841885.1//matrin-3 isoform X3 [Heterocephalus glaber]	56445	'Dnaja2'	105.358
ENSHGLG00100018297	NA	BGI_novel_T003187,ENSHGLT00100025178	48.4367	EHB01169.1//Lysosome-associated membrane glycoprotein 1 [Heterocephalus glaber]	11973	'Atp6v1e1'	105.258
ENSHGLG00100013911	NA	ENSHGLT00100019049,ENSHGLT00100019050	48.3017	EHB12789.1//Glutaredoxin-1 [Heterocephalus glaber]	69253	'Hspb2'	105.186
ENSHGLG00100011862	NA	ENSHGLT00100016254	48.2733	EHB09098.1//Dolichyl-diphosphooligosaccharide--protein glycosyltransferase subunit 1 [Heterocephalus glaber]	19245	'Ptp4a3'	105.154
ENSHGLG00100010320	NA	ENSHGLT00100014104	48.25	XP_004872202.1//interleukin-13 receptor subunit alpha-1 [Heterocephalus glaber]	19663	'Rbpms'	104.906
ENSHGLG00100010620	NA	BGI_novel_T016759,BGI_novel_T016760,BGI_novel_T016761,BGI_novel_T016762,BGI_novel_T016763,BGI_novel_T016764,ENSHGLT00100014520,ENSHGLT00100014521	48.2	EHB17428.1//Heterogeneous nuclear ribonucleoprotein H, partial [Heterocephalus glaber];XP_013842977.1//heterogeneous nuclear ribonucleoprotein H isoform X3 [Sus scrofa];XP_012920627.1//heterogeneous nuclear ribonucleoprotein H isoform X4 [Heterocephalus glaber];XP_025149732.1//heterogeneous nuclear ribonucleoprotein H isoform X5 [Bubalus bubalis];XP_013842978.1//heterogeneous nuclear ribonucleopr…	19935	'Mrpl23'	104.788
BGI_novel_G001127	NA	BGI_novel_T013793	48.1017	XP_004848145.1//PDZ and LIM domain protein 5 isoform X2 [Heterocephalus glaber]	22228	'Ucp2'	104.718
ENSHGLG00100013879	NA	BGI_novel_T006251,BGI_novel_T006252,BGI_novel_T006253,BGI_novel_T006254,BGI_novel_T006255,BGI_novel_T006256,BGI_novel_T006257,ENSHGLT00100019007,ENSHGLT00100019008,ENSHGLT00100019009	48.0483	XP_013369500.1//PREDICTED: splicing factor 1 isoform X4 [Chinchilla lanigera];KFO28438.1//Splicing factor 1 [Fukomys damarensis];NP_001365885.1//splicing factor 1 isoform 11 [Homo sapiens];XP_023095779.1//splicing factor 1 isoform X1 [Felis catus];XP_015333691.1//PREDICTED: splicing factor 1 isoform X6 [Marmota marmota marmota];XP_027388574.1//splicing factor 1 isoform X1 [Bos indicus x Bos tauru…	12540	'Cdc42'	104.228
ENSHGLG00100002791	NA	ENSHGLT00100003720,ENSHGLT00100003721	47.9267	XP_004860773.1//WW domain-binding protein 2 isoform X1 [Heterocephalus glaber];XP_004860774.1//WW domain-binding protein 2 isoform X3 [Heterocephalus glaber]	353502	'Hcfc1r1'	104.172
ENSHGLG00100016481	NA	ENSHGLT00100022644	47.705	XP_010629892.2//LOW QUALITY PROTEIN: ancient ubiquitous protein 1 [Fukomys damarensis]	69662	'2310061I04Rik'	104.144
ENSHGLG00100005262	NA	BGI_novel_T000535,BGI_novel_T000536,ENSHGLT00100007108	47.63	EHA97947.1//Heterogeneous nuclear ribonucleoprotein D-like protein, partial [Heterocephalus glaber]	19353	'Rac1'	104.066
ENSHGLG00100018330	NA	BGI_novel_T016977,ENSHGLT00100025229,ENSHGLT00100025230	47.5233	XP_005561627.1//PREDICTED: vesicle transport through interaction with t-SNAREs homolog 1B isoform X1 [Macaca fascicularis];XP_004837405.1//vesicle transport through interaction with t-SNAREs homolog 1B [Heterocephalus glaber]	17955	'Nap1l4'	103.882
ENSHGLG00100005255	NA	ENSHGLT00100007097	47.4283	XP_004846488.1//chloride intracellular channel protein 5 isoform X2 [Heterocephalus glaber]	50915	'Grb14'	103.87
ENSHGLG00100015803	NA	BGI_novel_T016016,BGI_novel_T016017,ENSHGLT00100021695	47.4083	XP_017748965.1//PREDICTED: ras-related protein Rab-2A [Rhinopithecus bieti]	66508	'Lamtor1'	103.788
ENSHGLG00100017773	NA	ENSHGLT00100024453	47.3983	XP_011834283.1//PREDICTED: eukaryotic translation initiation factor 3 subunit L [Mandrillus leucophaeus]	59021	'Rab2a'	103.664
ENSHGLG00100004335	NA	BGI_novel_T018168,ENSHGLT00100005803	47.395	XP_010630268.1//60 kDa heat shock protein, mitochondrial [Fukomys damarensis];XP_004871758.1//60 kDa heat shock protein, mitochondrial [Heterocephalus glaber]	211151	'Churc1'	103.572
ENSHGLG00100014648	NA	BGI_novel_T000924,ENSHGLT00100020086	47.365	EHA98354.1//GTP-binding protein Rheb, partial [Heterocephalus glaber]	28084	'Vps25'	103.522
ENSHGLG00100013762	NA	BGI_novel_T014269,BGI_novel_T014270,ENSHGLT00100018857	47.2233	XP_007530400.2//PREDICTED: phosphatidylinositol N-acetylglucosaminyltransferase subunit Y [Erinaceus europaeus];XP_004848118.1//protein preY, mitochondrial [Heterocephalus glaber]	56462	'Mtch1'	103.492
ENSHGLG00100013511	NA	BGI_novel_T013309,BGI_novel_T013310,BGI_novel_T013311,BGI_novel_T013312,BGI_novel_T013313,BGI_novel_T013314,ENSHGLT00100018521,ENSHGLT00100018522	47.215	EDL14143.1//mCG119680, isoform CRA_b, partial [Mus musculus];BAE41058.1//unnamed protein product, partial [Mus musculus];EDL95894.1//rCG36231, isoform CRA_c [Rattus norvegicus]	11565	'Adssl1'	103.32
ENSHGLG00100013294	NA	BGI_novel_T011327,ENSHGLT00100018222,ENSHGLT00100018223	47.1867	KAF6419649.1//tetraspanin 12 [Rousettus aegyptiacus];XP_029811596.1//tetraspanin-12 isoform X1 [Suricata suricatta];XP_004856514.1//tetraspanin-12 [Heterocephalus glaber]	78830	'Slc25a12'	103.296
ENSHGLG00100011569	NA	BGI_novel_T001188,ENSHGLT00100015836,ENSHGLT00100015837	47.14	XP_024430615.1//histone H2A.Z [Desmodus rotundus];NP_001303924.1//histone H2A.Z isoform 2 [Mus musculus];XP_008633818.1//PREDICTED: histone H2A.Z [Corvus brachyrhynchos]	66144	'Atp6v1f'	103.23
ENSHGLG00100000711	NA	BGI_novel_T008704,ENSHGLT00100000904	47.14	XP_004869989.2//ATP-dependent RNA helicase DDX1 [Heterocephalus glaber]	17347	'Mknk2'	103.038
ENSHGLG00100012561	NA	BGI_novel_T002821,ENSHGLT00100017216	47.12	XP_004872166.1//isocitrate dehydrogenase [NAD] subunit alpha, mitochondrial isoform X2 [Heterocephalus glaber];XP_021105720.1//isocitrate dehydrogenase [NAD] subunit alpha, mitochondrial isoform X1 [Heterocephalus glaber]	68024	'H2bc4'	102.994
ENSHGLG00100012537	NA	BGI_novel_T017740,BGI_novel_T017741,ENSHGLT00100017181,ENSHGLT00100017182	47.08	XP_021101297.1//NADH dehydrogenase [ubiquinone] 1 beta subcomplex subunit 8, mitochondrial [Heterocephalus glaber]	56378	'Arpc3'	102.798
ENSHGLG00100014661	NA	ENSHGLT00100020102	47.08	XP_004837258.1//epididymal secretory protein E1 [Heterocephalus glaber]	56046	'Uqcc1'	102.778
ENSHGLG00100001904	NA	ENSHGLT00100002507	46.9733	XP_010630497.1//moesin [Fukomys damarensis]	11758	'Prdx6'	102.628
ENSHGLG00100011736	NA	BGI_novel_T012395,BGI_novel_T012396,BGI_novel_T012397,ENSHGLT00100016064,ENSHGLT00100016065,ENSHGLT00100016066	46.97	XP_021120098.1//nucleosome assembly protein 1-like 4 isoform X2 [Heterocephalus glaber];XP_004852177.1//nucleosome assembly protein 1-like 4 isoform X1 [Heterocephalus glaber]	20402	'Zfp106'	102.308
ENSHGLG00100008467	NA	ENSHGLT00100011526	46.9633	XP_004872807.1//proline-rich protein 13 [Heterocephalus glaber]	66060	'Cystm1'	102.298
ENSHGLG00100016828	NA	BGI_novel_T009359,ENSHGLT00100023124	46.9367	XP_009582378.1//PREDICTED: profilin-2 [Fulmarus glacialis];XP_017690901.1//PREDICTED: profilin-2 isoform X2 [Lepidothrix coronata]	19285	'Cavin1'	102.294
ENSHGLG00100004721	NA	BGI_novel_T016168,ENSHGLT00100006367	46.9067	KAF6482559.1//ribosomal protein L40 [Molossus molossus];XP_034506972.1//ubiquitin-60S ribosomal protein L40-like isoform X1 [Ailuropoda melanoleuca]	231413	'Grsf1'	102.132
ENSHGLG00100017120	NA	ENSHGLT00100023544	46.865	XP_008962197.3//ras-related C3 botulinum toxin substrate 1 [Pan paniscus]	12850	'Coq7'	102.08
ENSHGLG00100009847	NA	ENSHGLT00100013448	46.8517	VCW91193.1//unnamed protein product, partial [Gulo gulo]	56429	'Dpt'	101.802
ENSHGLG00100010903	NA	ENSHGLT00100014890,ENSHGLT00100014891	46.7883	XP_004835394.1//protein SEC13 homolog [Heterocephalus glaber]	14225	'Fkbp1a'	101.714
ENSHGLG00100009567	NA	BGI_novel_T009728,ENSHGLT00100013067	46.625	XP_004872851.1//coatomer subunit zeta-1 [Heterocephalus glaber];XP_008139020.2//coatomer subunit zeta-1 [Eptesicus fuscus]	17069	'Ly6e'	101.632
ENSHGLG00100021207	NA	ENSHGLT00100028564	46.5833	XP_004851559.1//ATP-sensitive inward rectifier potassium channel 11 [Heterocephalus glaber]	20972	'Syngr1'	100.972
ENSHGLG00100014437	NA	ENSHGLT00100019793	46.4067	XP_005384657.2//PREDICTED: steroid hormone receptor ERR1 [Chinchilla lanigera]	66181	'Nop10'	100.96
ENSHGLG00100004842	NA	BGI_novel_T003979,ENSHGLT00100006544	46.39	EHB02001.1//Kelch-like protein 38 [Heterocephalus glaber];XP_004838049.1//kelch-like protein 38 [Heterocephalus glaber]	66433	'Chchd7'	100.652
ENSHGLG00100018622	NA	BGI_novel_T008783,ENSHGLT00100025645	46.3383	XP_033613772.1//microtubule-associated proteins 1A/1B light chain 3B [Fukomys damarensis];XP_004842818.1//microtubule-associated proteins 1A/1B light chain 3B [Heterocephalus glaber]	16155	'Il10rb'	100.454
ENSHGLG00100010732	NA	BGI_novel_T006405,BGI_novel_T006406,BGI_novel_T006407,ENSHGLT00100014667	46.175	EHB05079.1//Synaptopodin [Heterocephalus glaber]	68537	'Mrpl13'	100.332
ENSHGLG00100001331	NA	BGI_novel_T010690,BGI_novel_T010691,ENSHGLT00100001739	46.0217	XP_023569795.1//cAMP-dependent protein kinase type I-alpha regulatory subunit isoform X1 [Octodon degus];XP_002719538.1//PREDICTED: cAMP-dependent protein kinase type I-alpha regulatory subunit [Oryctolagus cuniculus]	68499	'Mrpl53'	99.898
ENSHGLG00100007050	NA	BGI_novel_T010511,ENSHGLT00100009618,ENSHGLT00100009619,ENSHGLT00100009620	45.95	XP_034803868.1//atypical kinase COQ8A, mitochondrial isoform X2 [Pan paniscus];KAF6073199.1//coenzyme Q8A [Phyllostomus discolor];XP_004853536.1//atypical kinase COQ8A, mitochondrial isoform X1 [Heterocephalus glaber]	13445	'Cdk2ap1'	99.78
ENSHGLG00100000951	NA	BGI_novel_T011970,BGI_novel_T011971,BGI_novel_T011972,ENSHGLT00100001237	45.9383	XP_021112678.1//nuclear pore complex protein Nup93 isoform X1 [Heterocephalus glaber];XP_029059903.1//nuclear pore complex protein Nup93 isoform X2 [Monodon monoceros];XP_025302726.2//nuclear pore complex protein Nup93 isoform X1 [Canis lupus dingo]	68137	'Kdelr1'	99.754
ENSHGLG00100002483	NA	ENSHGLT00100003312,ENSHGLT00100003313	45.89	EHB03602.1//Splicing factor U2AF 35 kDa subunit [Heterocephalus glaber];KFV71359.1//Splicing factor U2AF 35 kDa subunit, partial [Picoides pubescens]	66105	'Ube2d3'	99.534
ENSHGLG00100006650	NA	ENSHGLT00100009045,ENSHGLT00100009046	45.8717	XP_021093222.1//V-type proton ATPase subunit F isoform X1 [Heterocephalus glaber];XP_011851288.1//PREDICTED: V-type proton ATPase subunit F isoform X2 [Mandrillus leucophaeus]	21454	'Tcp1'	99.294
ENSHGLG00100016235	NA	BGI_novel_T002352,ENSHGLT00100022285	45.8483	XP_004872390.1//28S ribosomal protein S18c, mitochondrial isoform X2 [Heterocephalus glaber]	109129	'Mmadhc'	99.254
ENSHGLG00100008103	NA	BGI_novel_T014860,ENSHGLT00100011034	45.755	XP_019371347.1//PREDICTED: small nuclear ribonucleoprotein F, partial [Gavialis gangeticus];XP_022283392.1//small nuclear ribonucleoprotein F [Canis lupus familiaris]	28030	'Gfm1'	98.938
ENSHGLG00100010811	NA	BGI_novel_T017836,BGI_novel_T017837,BGI_novel_T017838,ENSHGLT00100014773	45.7117	XP_005378811.1//PREDICTED: von Willebrand factor [Chinchilla lanigera]	68653	'Samm50'	98.588
ENSHGLG00100015442	NA	BGI_novel_T004695,BGI_novel_T004696,BGI_novel_T004697,BGI_novel_T004698,BGI_novel_T004699,BGI_novel_T004700,ENSHGLT00100021171,ENSHGLT00100021172	45.565	XP_004859396.1//signal transducer and activator of transcription 3 isoform X1 [Heterocephalus glaber];XP_021096039.1//signal transducer and activator of transcription 3 isoform X2 [Heterocephalus glaber]	57785	'Rangrf'	98.582
ENSHGLG00100017858	NA	ENSHGLT00100024567	45.4867	XP_004852117.1//catalase [Heterocephalus glaber]	66290	'Atp6v1g1'	98.438
ENSHGLG00100000085	NA	ENSHGLT00100000098,ENSHGLT00100000099,ENSHGLT00100000100	45.465	AEA35014.1//UBE2L3/KRAS fusion protein [Homo sapiens];XP_027545571.1//ubiquitin-conjugating enzyme E2 L3 isoform X3 [Neopelma chrysocephalum];RLV99764.1//hypothetical protein DV515_00009475 [Erythrura gouldiae]	67212	'Mrpl55'	98.378
ENSHGLG00100006831	NA	BGI_novel_T005121,BGI_novel_T005122,BGI_novel_T005123,ENSHGLT00100009324	45.4383	EHB03408.1//WD repeat-containing protein 23 [Heterocephalus glaber];XP_029808912.1//DDB1- and CUL4-associated factor 11 isoform X3 [Suricata suricatta]	66449	'Pam16'	98.372
ENSHGLG00100001422	NA	BGI_novel_T001239,ENSHGLT00100001867	45.4383	XP_021117103.1//growth hormone receptor isoform X1 [Heterocephalus glaber];XP_021117110.1//growth hormone receptor isoform X7 [Heterocephalus glaber]	19185	'Psmd4'	98.256
ENSHGLG00100019416	NA	BGI_novel_T005184,BGI_novel_T005185,ENSHGLT00100026747	45.285	XP_004845415.1//serine/threonine-protein kinase pim-3 [Heterocephalus glaber];XP_004999791.1//serine/threonine-protein kinase pim-3 isoform X1 [Cavia porcellus];EHB03498.1//Serine/threonine-protein kinase Pim-3 [Heterocephalus glaber]	68953	'Chmp2a'	98.04
ENSHGLG00100017297	NA	ENSHGLT00100023792	45.2433	XP_004868305.1//transmembrane protein 126A isoform X1 [Heterocephalus glaber]	23983	'Pcbp1'	98.016
ENSHGLG00100004638	NA	BGI_novel_T017409,BGI_novel_T017410,BGI_novel_T017411,BGI_novel_T017412,BGI_novel_T017413,BGI_novel_T017414,BGI_novel_T017415,BGI_novel_T017416,BGI_novel_T017417,ENSHGLT00100006245,ENSHGLT00100006246,ENSHGLT00100006247	45.1917	XP_012922252.1//mitochondrial fission factor isoform X1 [Heterocephalus glaber];XP_021102687.1//mitochondrial fission factor isoform X17 [Heterocephalus glaber];XP_012922253.1//mitochondrial fission factor isoform X2 [Heterocephalus glaber];XP_004868043.1//mitochondrial fission factor isoform X4 [Heterocephalus glaber];XP_004868042.1//mitochondrial fission factor isoform X3 [Heterocephalus glaber…	69833	'Polr2f'	97.802
ENSHGLG00100018327	NA	BGI_novel_T000970,ENSHGLT00100025224,ENSHGLT00100025225,ENSHGLT00100025226	45.1533	EDL83892.1//COP9 (constitutive photomorphogenic) homolog, subunit 6 (Arabidopsis thaliana) (predicted), isoform CRA_b [Rattus norvegicus];XP_004840278.2//COP9 signalosome complex subunit 6 [Heterocephalus glaber]	68836	'Mrpl52'	97.748
ENSHGLG00100012074	NA	BGI_novel_T017764,BGI_novel_T017765,BGI_novel_T017766,BGI_novel_T017767,ENSHGLT00100016533,ENSHGLT00100016534,ENSHGLT00100016535	45.0033	XP_023596754.1//LIM domain-binding protein 1 isoform X4 [Trichechus manatus latirostris];VTJ87389.1//Hypothetical predicted protein [Marmota monax];NP_001308541.1//LIM domain-binding protein 1 isoform 2 [Homo sapiens];TFK07043.1//homeobox protein vent1-like [Platysternon megacephalum];NP_001106878.1//LIM domain-binding protein 1 isoform 1 [Homo sapiens];EHB18527.1//LIM domain-binding protein 1 [H…	20391	'Sgca'	97.612
ENSHGLG00100011466	NA	BGI_novel_T015456,BGI_novel_T015457,BGI_novel_T015458,BGI_novel_T015459,BGI_novel_T015460,BGI_novel_T015461,BGI_novel_T015462,BGI_novel_T015463,ENSHGLT00100015703,ENSHGLT00100015704,ENSHGLT00100015705	44.905	XP_021103260.1//myosin phosphatase Rho-interacting protein isoform X7 [Heterocephalus glaber];XP_012922494.1//myosin phosphatase Rho-interacting protein isoform X11 [Heterocephalus glaber];XP_013003770.1//myosin phosphatase Rho-interacting protein isoform X2 [Cavia porcellus];XP_012922489.1//myosin phosphatase Rho-interacting protein isoform X2 [Heterocephalus glaber];XP_012922491.1//myosin phosp…	11927	'Atox1'	97.506
ENSHGLG00100003257	NA	BGI_novel_T012742,BGI_novel_T012743,BGI_novel_T012744,BGI_novel_T012745,BGI_novel_T012746,ENSHGLT00100004362,ENSHGLT00100004363	44.8633	XP_004050785.2//proteasome subunit alpha type-1 isoform X1 [Gorilla gorilla gorilla];XP_023610277.1//proteasome subunit alpha type-1 isoform X1 [Myotis lucifugus]	110119	'Mpi'	97.234
ENSHGLG00100012629	NA	BGI_novel_T006081,ENSHGLT00100017311	44.8617	XP_004853601.2//neudesin [Heterocephalus glaber]	68753	'Mybphl'	97.226
BGI_novel_G000406	NA	BGI_novel_T005032	44.8467	XP_010346972.1//PREDICTED: glycine cleavage system H protein, mitochondrial [Saimiri boliviensis boliviensis]	12616	'Cenpb'	97.058
ENSHGLG00100011332	NA	ENSHGLT00100015496	44.83	XP_004840057.1//ribosome maturation protein SBDS [Heterocephalus glaber]	98221	'Eif3m'	96.978
ENSHGLG00100015594	NA	ENSHGLT00100021401	44.785	XP_004838611.1//PDZ and LIM domain protein 1 [Heterocephalus glaber]	18521	'Pcbp2'	96.578
ENSHGLG00100009665	NA	BGI_novel_T008507,ENSHGLT00100013204	44.7767	XP_012921191.1//beta-2-microglobulin-like [Heterocephalus glaber];XP_021097336.1//beta-2-microglobulin isoform X3 [Heterocephalus glaber]	66839	'Dele1'	96.47
ENSHGLG00100009478	NA	ENSHGLT00100012946,ENSHGLT00100012947	44.7217	XP_025781854.1//U1 small nuclear ribonucleoprotein C [Puma concolor];XP_016079239.1//PREDICTED: U1 small nuclear ribonucleoprotein C isoform X1 [Miniopterus natalensis]	56695	'Pnkd'	96.448
ENSHGLG00100010046	NA	BGI_novel_T000121,ENSHGLT00100013741	44.6767	XP_004855849.1//nodal modulator 1 isoform X1 [Heterocephalus glaber]	22192	'Ube2m'	96.358
ENSHGLG00100016988	NA	BGI_novel_T015599,BGI_novel_T015600,BGI_novel_T015601,BGI_novel_T015602,BGI_novel_T015603,BGI_novel_T015604,BGI_novel_T015605,BGI_novel_T015606,BGI_novel_T015607,ENSHGLT00100023355,ENSHGLT00100023356,ENSHGLT00100023357,ENSHGLT00100023358	44.6283	XP_012928305.1//large proline-rich protein BAG6 isoform X5 [Heterocephalus glaber];XP_012928307.1//large proline-rich protein BAG6 isoform X7 [Heterocephalus glaber];XP_012928303.1//large proline-rich protein BAG6 isoform X2 [Heterocephalus glaber];XP_012928306.1//large proline-rich protein BAG6 isoform X6 [Heterocephalus glaber];EHB16059.1//Large proline-rich protein BAT3 [Heterocephalus glaber]…	57752	'Tacc2'	96.326
ENSHGLG00100006213	NA	BGI_novel_T005685,BGI_novel_T005686,BGI_novel_T005687,ENSHGLT00100008462	44.5667	EHB04196.1//Sestrin-1 [Heterocephalus glaber];XP_004874015.1//sestrin-1 isoform X1 [Heterocephalus glaber];EHB04195.1//hypothetical protein GW7_13114 [Heterocephalus glaber]	70544	'Tmem242'	96.304
ENSHGLG00100011142	NA	ENSHGLT00100015223	44.56	XP_004852806.1//lactadherin isoform X2 [Heterocephalus glaber]	14860	'Gsta4'	96.28
ENSHGLG00100014140	NA	BGI_novel_T017158,ENSHGLT00100019377,ENSHGLT00100019378,ENSHGLT00100019379	44.5483	XP_004851671.1//eukaryotic translation initiation factor 3 subunit M isoform X1 [Heterocephalus glaber];KFO26417.1//Eukaryotic translation initiation factor 3 subunit M [Fukomys damarensis];XP_021119652.1//eukaryotic translation initiation factor 3 subunit M isoform X2 [Heterocephalus glaber]	11732	'Ank'	96.058
ENSHGLG00100007724	NA	BGI_novel_T007499,BGI_novel_T007500,BGI_novel_T007501,ENSHGLT00100010506,ENSHGLT00100010507	44.535	BAG63281.1//unnamed protein product [Homo sapiens];XP_004845745.1//thioredoxin, mitochondrial isoform X2 [Heterocephalus glaber]	105244034	'Gm33887'	95.836
ENSHGLG00100011812	NA	BGI_novel_T015022,BGI_novel_T015023,ENSHGLT00100016181,ENSHGLT00100016182	44.5317	XP_004001214.2//mitofusin-1 [Felis catus]	14569	'Gdi2'	95.686
ENSHGLG00100020985	NA	ENSHGLT00100028342	44.4783	EHB03514.1//Ras-related GTP-binding protein A [Heterocephalus glaber]	19244	'Ptp4a2'	95.632
ENSHGLG00100021249	NA	ENSHGLT00100028606	44.2933	ELR58001.1//hypothetical protein M91_20110 [Bos mutus]	74249	'Lrrc2'	95.544
ENSHGLG00100003166	NA	ENSHGLT00100004233	44.2567	EHB09521.1//Lysosome membrane protein 2 [Heterocephalus glaber]	83945	'Dnaja3'	95.45
ENSHGLG00100012877	NA	BGI_novel_T005730,BGI_novel_T005731,BGI_novel_T005732,BGI_novel_T005733,ENSHGLT00100017644,ENSHGLT00100017645	44.2183	NP_937859.1//small nuclear ribonucleoprotein-associated proteins B and B' isoform B' [Homo sapiens];XP_021565168.1//small nuclear ribonucleoprotein-associated proteins B and B' isoform X1 [Carlito syrichta];XP_021565169.1//small nuclear ribonucleoprotein-associated proteins B and B' isoform X2 [Carlito syrichta]	69875	'Ndufa11'	95.418
ENSHGLG00100007489	NA	BGI_novel_T008610,ENSHGLT00100010203	44.1333	AAH90156.1//Unknown (protein for IMAGE:7198737), partial [Xenopus laevis]	12558	'Cdh2'	95.164
ENSHGLG00100008802	NA	BGI_novel_T007903,BGI_novel_T007904,ENSHGLT00100011986	44.0933	XP_003461541.1//ras-related protein Rab-7a [Cavia porcellus];XP_032777601.1//ras-related protein Rab-7a [Daphnia magna]	13819	'Epas1'	95.128
ENSHGLG00100005549	NA	ENSHGLT00100007511	44.0883	XP_004861218.1//carboxy-terminal domain RNA polymerase II polypeptide A small phosphatase 2 isoform X2 [Heterocephalus glaber]	99138	'Stard7'	94.752
ENSHGLG00100006856	NA	BGI_novel_T016752,BGI_novel_T016753,ENSHGLT00100009361	44.0483	EHB17423.1//Alpha-1,3-mannosyl-glycoprotein 4-beta-N-acetylglucosaminyltransferase B [Heterocephalus glaber]	19179	'Psmc1'	94.734
ENSHGLG00100002950	NA	ENSHGLT00100003930	44.04	AAG44245.1//Nedd4 WW domain-binding protein 2, partial [Mus musculus]	74148	'Cluh'	94.698
ENSHGLG00100002461	NA	ENSHGLT00100003283	43.9867	XP_004874573.1//putative mitochondrial import inner membrane translocase subunit Tim23B isoform X2 [Heterocephalus glaber]	57436	'Gabarapl1'	94.534
ENSHGLG00100017280	NA	BGI_novel_T000478,ENSHGLT00100023773	43.975	XP_012927472.2//protein phosphatase inhibitor 2 [Heterocephalus glaber]	20501	'Slc16a1'	94.512
ENSHGLG00100008369	NA	BGI_novel_T007487,BGI_novel_T007488,ENSHGLT00100011402,ENSHGLT00100011403	43.9633	XP_004628434.1//desmoplakin isoform X2 [Octodon degus];XP_004847781.1//desmoplakin isoform X2 [Heterocephalus glaber];XP_004847779.1//desmoplakin isoform X1 [Heterocephalus glaber];XP_010621125.1//desmoplakin isoform X3 [Fukomys damarensis]	114143	'Atp6v0b'	94.386
BGI_novel_G000435	NA	BGI_novel_T005302	43.8617	XP_004383552.1//MORF4 family-associated protein 1 [Trichechus manatus latirostris]	80708	'Pacsin3'	94.356
ENSHGLG00100005267	NA	ENSHGLT00100007116	43.8117	EHA98692.1//28S ribosomal protein S25, mitochondrial [Heterocephalus glaber]	15277	'Hk2'	94.34
ENSHGLG00100019225	NA	BGI_novel_T000297,ENSHGLT00100026467,ENSHGLT00100026468	43.7867	KAB0370089.1//hypothetical protein FD755_018051 [Muntiacus reevesi];XP_026370677.1//aldehyde dehydrogenase, mitochondrial [Ursus arctos horribilis];BAE87664.1//unnamed protein product [Macaca fascicularis]	66278	'Smim20'	94.174
ENSHGLG00100003779	NA	BGI_novel_T010153,ENSHGLT00100005056,ENSHGLT00100005057	43.7833	XP_004870501.1//RAF proto-oncogene serine/threonine-protein kinase isoform X3 [Heterocephalus glaber];XP_004870498.1//RAF proto-oncogene serine/threonine-protein kinase isoform X1 [Heterocephalus glaber]	14251	'Flot1'	94.05
ENSHGLG00100017412	NA	ENSHGLT00100023937	43.6783	XP_010629762.1//serine incorporator 3 isoform X1 [Fukomys damarensis]	66912	'Bzw2'	93.778
ENSHGLG00100011426	NA	BGI_novel_T004714,ENSHGLT00100015633	43.6283	XP_004859423.1//dnaJ homolog subfamily C member 7 isoform X1 [Heterocephalus glaber]	217737	'Ahsa1'	93.742
ENSHGLG00100018904	NA	ENSHGLT00100026034,ENSHGLT00100026035,ENSHGLT00100026036	43.5867	EHA98171.1//Eukaryotic translation initiation factor 3 subunit K [Heterocephalus glaber];XP_007953702.1//PREDICTED: eukaryotic translation initiation factor 3 subunit K isoform X1 [Orycteropus afer afer];XP_004659946.1//PREDICTED: eukaryotic translation initiation factor 3 subunit K isoform X3 [Jaculus jaculus]	216873	'Spag7'	93.742
ENSHGLG00100005631	NA	BGI_novel_T011310,BGI_novel_T011311,ENSHGLT00100007618,ENSHGLT00100007619	43.5867	XP_005389931.1//PREDICTED: adhesion G protein-coupled receptor F5 isoform X2 [Chinchilla lanigera];XP_005389927.1//PREDICTED: adhesion G protein-coupled receptor F5 isoform X1 [Chinchilla lanigera];XP_023575011.1//adhesion G protein-coupled receptor F5 isoform X2 [Octodon degus]	66493	'Mrpl51'	93.732
ENSHGLG00100016977	NA	ENSHGLT00100023338	43.5783	XP_033708552.1//LOW QUALITY PROTEIN: ubiquitin-conjugating enzyme E2 N [Tursiops truncatus]	67054	'Paics'	93.648
ENSHGLG00100002839	NA	ENSHGLT00100003786	43.5517	XP_004844248.1//succinate--CoA ligase [ADP-forming] subunit beta, mitochondrial isoform X1 [Heterocephalus glaber]	100862375	'Entpd4b'	93.548
BGI_novel_G001109	NA	BGI_novel_T013576	43.545	EHB13749.1//Elongation factor 1-alpha 1 [Heterocephalus glaber]	68196	'Hsbp1'	93.476
ENSHGLG00100009437	NA	BGI_novel_T009646,ENSHGLT00100012891,ENSHGLT00100012892	43.5417	XP_004861914.2//WW domain-containing adapter protein with coiled-coil isoform X3 [Heterocephalus glaber];VTJ91535.1//Hypothetical predicted protein [Marmota monax];XP_012933936.1//WW domain-containing adapter protein with coiled-coil isoform X7 [Heterocephalus glaber]	21401	'Tcea3'	93.354
ENSHGLG00100004228	NA	BGI_novel_T014795,BGI_novel_T014796,BGI_novel_T014797,BGI_novel_T014798,BGI_novel_T014799,BGI_novel_T014800,BGI_novel_T014801,BGI_novel_T014802,BGI_novel_T014803,BGI_novel_T014804,BGI_novel_T014805,BGI_novel_T014806,BGI_novel_T014807,BGI_novel_T014808,BGI_novel_T014809,BGI_novel_T014810,BGI_novel_T014811,BGI_novel_T014812,BGI_novel_T014813,BGI_novel_T014814,BGI_novel_T014815,BGI_novel_T014816,BGI…	43.535	XP_004865744.3//scaffold attachment factor B1 isoform X2 [Heterocephalus glaber];EHB15119.1//Scaffold attachment factor B1 [Heterocephalus glaber];XP_004865743.3//scaffold attachment factor B1 isoform X1 [Heterocephalus glaber];XP_021100543.1//scaffold attachment factor B2 isoform X1 [Heterocephalus glaber];XP_010965240.1//PREDICTED: scaffold attachment factor B1 [Camelus bactrianus];XP_033615496…	26441	'Psma4'	93.266
ENSHGLG00100008814	NA	BGI_novel_T007216,BGI_novel_T007217,BGI_novel_T007218,BGI_novel_T007219,ENSHGLT00100012000,ENSHGLT00100012001	43.5167	XP_004848365.1//serine/threonine-protein phosphatase 2B catalytic subunit gamma isoform isoform X1 [Heterocephalus glaber];XP_021116907.1//serine/threonine-protein phosphatase 2B catalytic subunit gamma isoform isoform X5 [Heterocephalus glaber]	12330	'Canx'	93.234
ENSHGLG00100003283	NA	ENSHGLT00100004396,ENSHGLT00100004397	43.495	XP_004848222.1//UV excision repair protein RAD23 homolog B [Heterocephalus glaber]	23999	'Twf2'	93.232
BGI_novel_G000300	NA	BGI_novel_T003883	43.455	XP_010620845.1//anthrax toxin receptor-like isoform X3 [Fukomys damarensis]	72503	'2610507B11Rik'	92.984
ENSHGLG00100006850	NA	BGI_novel_T016513,BGI_novel_T016514,BGI_novel_T016515,BGI_novel_T016516,BGI_novel_T016517,BGI_novel_T016518,BGI_novel_T016519,BGI_novel_T016520,BGI_novel_T016521,BGI_novel_T016522,BGI_novel_T016523,BGI_novel_T016524,BGI_novel_T016525,BGI_novel_T016526,ENSHGLT00100009353,ENSHGLT00100009354,ENSHGLT00100009355	43.3317	XP_021118984.1//MAP7 domain-containing protein 1 isoform X2 [Heterocephalus glaber];XP_021118985.1//MAP7 domain-containing protein 1 isoform X4 [Heterocephalus glaber];XP_013009426.1//MAP7 domain-containing protein 1 isoform X6 [Cavia porcellus];XP_021118994.1//MAP7 domain-containing protein 1 isoform X11 [Heterocephalus glaber];EHB17118.1//MAP7 domain-containing protein 1 [Heterocephalus glaber]…	12490	'Cd34'	92.964
ENSHGLG00100001704	NA	BGI_novel_T004115,BGI_novel_T004116,ENSHGLT00100002233,ENSHGLT00100002234	43.185	XP_012930845.1//torsin-1A-interacting protein 1 isoform X1 [Heterocephalus glaber];KAF6293939.1//torsin 1A interacting protein 1 [Rhinolophus ferrumequinum];XP_021120985.1//torsin-1A-interacting protein 1 isoform X4 [Heterocephalus glaber]	21912	'Tspan7'	92.776
ENSHGLG00100007705	NA	BGI_novel_T009579,ENSHGLT00100010482	43.1783	XP_004637656.2//myomesin-3 [Octodon degus];XP_013375137.1//PREDICTED: myomesin-3 [Chinchilla lanigera]	66270	'Retreg1'	92.596
ENSHGLG00100011469	NA	BGI_novel_T010756,ENSHGLT00100015708,ENSHGLT00100015709	43.1417	XP_020733246.1//calcineurin B homologous protein 1 isoform X1 [Odocoileus virginianus texanus];KAF6129347.1//calcineurin like EF-hand protein 1 [Phyllostomus discolor];TEA16656.1//hypothetical protein DBR06_SOUSAS20610042, partial [Sousa chinensis]	17758	'Map4'	92.42
ENSHGLG00100012416	NA	BGI_novel_T011494,ENSHGLT00100017010	43.1283	XP_003258172.1//metalloproteinase inhibitor 3 [Nomascus leucogenys];XP_005322373.1//metalloproteinase inhibitor 3 [Ictidomys tridecemlineatus]	59008	'Anapc5'	92.338
ENSHGLG00100020825	NA	BGI_novel_T013614,ENSHGLT00100028182	43.1033	XP_012924467.1//heterogeneous nuclear ribonucleoprotein F [Heterocephalus glaber];KFO33947.1//Heterogeneous nuclear ribonucleoprotein F [Fukomys damarensis]	20335	'Sec61g'	92.292
ENSHGLG00100012449	NA	BGI_novel_T009398,BGI_novel_T009399,BGI_novel_T009400,BGI_novel_T009401,ENSHGLT00100017059,ENSHGLT00100017060	43.0067	EHB08667.1//Staphylococcal nuclease domain-containing protein 1, partial [Heterocephalus glaber]	17281	'Fyco1'	92.09
ENSHGLG00100003028	Calm1	BGI_novel_T004529,BGI_novel_T004530,ENSHGLT00100004036	42.9983	KAB1277041.1//Calmodulin-2 B [Camelus dromedarius]	52469	'Coa3'	92.014
ENSHGLG00100006868	NA	BGI_novel_T006328,BGI_novel_T006329,ENSHGLT00100009373,ENSHGLT00100009374	42.8817	XP_004854629.1//ATP-dependent 6-phosphofructokinase, platelet type isoform X1 [Heterocephalus glaber];XP_012931240.1//ATP-dependent 6-phosphofructokinase, platelet type isoform X5 [Heterocephalus glaber]	66059	'Krtcap2'	92.006
ENSHGLG00100010530	NA	BGI_novel_T015559,ENSHGLT00100014407	42.84	XP_004847145.1//28S ribosomal protein S18b, mitochondrial isoform X1 [Heterocephalus glaber]	69642	'Mlip'	91.994
ENSHGLG00100005217	NA	ENSHGLT00100007046	42.8333	XP_003480245.1//protein tyrosine phosphatase type IVA 1 [Cavia porcellus]	234214	'Sorbs2'	91.798
ENSHGLG00100003623	NA	ENSHGLT00100004851	42.8317	XP_004834693.1//NADH dehydrogenase [ubiquinone] 1 beta subcomplex subunit 5, mitochondrial [Heterocephalus glaber]	76142	'Ppp1r14c'	91.616
ENSHGLG00100009180	NA	ENSHGLT00100012539	42.7383	XP_004875241.1//FUN14 domain-containing protein 2 [Heterocephalus glaber]	68453	'Gpihbp1'	91.28
ENSHGLG00100000339	NA	BGI_novel_T006372,BGI_novel_T006373,BGI_novel_T006374,BGI_novel_T006375,BGI_novel_T006376,ENSHGLT00100000432,ENSHGLT00100000433	42.73	XP_024852197.1//protein quaking isoform X6 [Bos taurus];EDL02089.1//quaking, isoform CRA_c, partial [Mus musculus];XP_020939347.1//protein quaking isoform X8 [Sus scrofa];XP_008686775.1//PREDICTED: protein quaking [Ursus maritimus];XP_019519795.1//PREDICTED: protein quaking isoform X1 [Hipposideros armiger];XP_019519799.1//PREDICTED: protein quaking isoform X5 [Hipposideros armiger]	27398	'Mrpl2'	91.27
ENSHGLG00100010993	NA	BGI_novel_T012647,BGI_novel_T012648,BGI_novel_T012649,BGI_novel_T012650,ENSHGLT00100015011,ENSHGLT00100015012	42.6117	XP_004857793.1//nuclear factor erythroid 2-related factor 2 isoform X1 [Heterocephalus glaber]	68195	'Rnaset2b'	91.224
ENSHGLG00100014011	NA	BGI_novel_T004591,BGI_novel_T004592,BGI_novel_T004593,BGI_novel_T004594,ENSHGLT00100019182	42.3467	XP_032990743.1//peptidyl-prolyl cis-trans isomerase FKBP8 isoform X1 [Rhinolophus ferrumequinum];KFO22602.1//Peptidyl-prolyl cis-trans isomerase FKBP8 [Fukomys damarensis];XP_018878670.2//putative protein TPRXL [Gorilla gorilla gorilla]	245688	'Rbbp7'	91.216
ENSHGLG00100010815	NA	BGI_novel_T000708,ENSHGLT00100014781	42.3167	EHA98119.1//Myotrophin [Heterocephalus glaber];VCX30542.1//unnamed protein product, partial [Gulo gulo]	66163	'Mrpl4'	90.844
ENSHGLG00100008898	NA	BGI_novel_T014533,BGI_novel_T014534,ENSHGLT00100012134,ENSHGLT00100012135,ENSHGLT00100012136	42.31	XP_027268304.1//PEST proteolytic signal-containing nuclear protein isoform X2 [Cricetulus griseus];KAF6383172.1//PEST proteolytic signal containing nuclear protein [Pipistrellus kuhlii];XP_019303781.1//PREDICTED: PEST proteolytic signal-containing nuclear protein isoform X1 [Panthera pardus];NP_001041311.1//PEST proteolytic signal-containing nuclear protein [Rattus norvegicus]	98758	'Hnrnpf'	90.764
BGI_novel_G001096	NA	BGI_novel_T013305	42.2483	BAP46322.1//gag protein [Chlorocebus sabaeus]	228715	'Smim26'	90.398
ENSHGLG00100016155	NA	BGI_novel_T005293,ENSHGLT00100022172	42.2167	XP_004847343.1//WD repeat-containing protein 1 [Heterocephalus glaber]	214952	'Rhot2'	90.338
ENSHGLG00100004763	NA	ENSHGLT00100006440	42.2117	XP_004859610.1//39S ribosomal protein L45, mitochondrial isoform X2 [Heterocephalus glaber]	22201	'Uba1'	90.3
ENSHGLG00100010529	NA	BGI_novel_T004731,ENSHGLT00100014406	42.1583	XP_004871661.1//26S proteasome non-ATPase regulatory subunit 6 [Heterocephalus glaber]	223696	'Tomm22'	90.232
ENSHGLG00100005958	NA	ENSHGLT00100008108	42.1117	EHB16360.1//Endothelial cell-selective adhesion molecule [Heterocephalus glaber]	100972	'Rab28'	89.864
ENSHGLG00100011212	NA	ENSHGLT00100015323,ENSHGLT00100015324	42.0867	XP_004853713.1//glutathione S-transferase Mu 3 [Heterocephalus glaber]	76933	'Ifi27l2a'	89.846
ENSHGLG00100008290	NA	BGI_novel_T009394,BGI_novel_T009395,ENSHGLT00100011290,ENSHGLT00100011291,ENSHGLT00100011292	42.06	XP_035554520.1//calumenin isoform X1 [Canis lupus dingo];XP_004398085.1//PREDICTED: calumenin isoform X5 [Odobenus rosmarus divergens];TEA25272.1//hypothetical protein DBR06_SOUSAS1010172 [Sousa chinensis];XP_012931977.1//calumenin isoform X2 [Heterocephalus glaber]	20315	'Cxcl12'	89.794
ENSHGLG00100005700	NA	BGI_novel_T017906,BGI_novel_T017909,ENSHGLT00100007726	41.9983	TEA39358.1//hypothetical protein DBR06_SOUSAS2110119, partial [Sousa chinensis];XP_021120859.1//myosin regulatory light chain 12B isoform X1 [Heterocephalus glaber]	225896	'Ubxn1'	89.678
ENSHGLG00100012362	NA	BGI_novel_T003336,ENSHGLT00100016931,ENSHGLT00100016932,ENSHGLT00100016933	41.95	XP_004837850.1//poly(U)-binding-splicing factor PUF60 isoform X1 [Heterocephalus glaber];XP_008981284.2//poly(U)-binding-splicing factor PUF60 isoform X3 [Callithrix jacchus];XP_030104578.1//poly(U)-binding-splicing factor PUF60 isoform X1 [Mus musculus]	68011	'Snrpg'	89.524
ENSHGLG00100007772	NA	BGI_novel_T008939,ENSHGLT00100010579,ENSHGLT00100010580	41.9167	CAT00736.1//ATPase, H+ transporting, lysosomal accessory protein, partial [Mus musculus];EHB08069.1//V-type proton ATPase subunit S1, partial [Heterocephalus glaber];XP_004875058.1//V-type proton ATPase subunit S1 [Heterocephalus glaber]	52064	'Coq5'	89.328
ENSHGLG00100017438	NA	BGI_novel_T005398,ENSHGLT00100023968	41.8	XP_004862293.1//cysteine and glycine-rich protein 1 [Heterocephalus glaber]	75608	'Chmp4b'	89.318
ENSHGLG00100003659	NA	ENSHGLT00100004898	41.8	XP_012355908.1//pancreatic alpha-amylase [Nomascus leucogenys]	80748	'BC004004'	89.31
ENSHGLG00100018860	NA	BGI_novel_T001010,ENSHGLT00100025976,ENSHGLT00100025977,ENSHGLT00100025978	41.7517	EAW77690.1//ornithine decarboxylase antizyme 2, isoform CRA_a, partial [Homo sapiens];PNI74396.1//LOW QUALITY PROTEIN: OAZ2 isoform 5 [Pan troglodytes];NP_001276973.1//ornithine decarboxylase antizyme 2 [Heterocephalus glaber]	67713	'Dnajc19'	89.242
ENSHGLG00100011286	NA	BGI_novel_T004298,BGI_novel_T004299,BGI_novel_T004300,BGI_novel_T004301,BGI_novel_T004302,ENSHGLT00100015430,ENSHGLT00100015431,ENSHGLT00100015432	41.7467	XP_010328713.1//PREDICTED: transcription factor Dp-2 isoform X5 [Saimiri boliviensis boliviensis];XP_004834424.1//transcription factor Dp-2 isoform X2 [Heterocephalus glaber];XP_004754545.1//PREDICTED: transcription factor Dp-2 isoform X1 [Mustela putorius furo];XP_021107631.1//transcription factor Dp-2 isoform X1 [Heterocephalus glaber];XP_011511410.1//transcription factor Dp-2 isoform X10 [Homo…	67956	'Kmt5a'	89.234
ENSHGLG00100015517	NA	BGI_novel_T008006,BGI_novel_T008007,BGI_novel_T008008,BGI_novel_T008009,ENSHGLT00100021285,ENSHGLT00100021286,ENSHGLT00100021287	41.725	XP_021116045.1//alpha-adducin isoform X15 [Heterocephalus glaber];XP_021116030.1//alpha-adducin isoform X1 [Heterocephalus glaber];XP_021116043.1//alpha-adducin isoform X12 [Heterocephalus glaber];XP_021116042.1//alpha-adducin isoform X11 [Heterocephalus glaber];XP_004847433.1//alpha-adducin isoform X4 [Heterocephalus glaber];XP_004847432.1//alpha-adducin isoform X2 [Heterocephalus glaber];XP_021…	69556	'Bod1'	89.052
ENSHGLG00100012917	NA	BGI_novel_T010920,ENSHGLT00100017697	41.7233	XP_020032801.1//small ubiquitin-related modifier 3 [Castor canadensis];XP_021112054.1//small ubiquitin-related modifier 3 [Heterocephalus glaber]	20224	'Sar1a'	89.036
ENSHGLG00100008831	NA	BGI_novel_T017545,BGI_novel_T017546,BGI_novel_T017547,BGI_novel_T017548,BGI_novel_T017549,BGI_novel_T017550,BGI_novel_T017551,BGI_novel_T017552,BGI_novel_T017553,BGI_novel_T017554,BGI_novel_T017555,ENSHGLT00100012024,ENSHGLT00100012025,ENSHGLT00100012026	41.6867	XP_012924515.1//uncharacterized protein C19orf47 homolog isoform X2 [Heterocephalus glaber];EHB18343.1//hypothetical protein GW7_03572 [Heterocephalus glaber]	56424	'Stub1'	89.014
ENSHGLG00100017382	NA	BGI_novel_T008650,ENSHGLT00100023898	41.6467	XP_004871488.1//protein S100-A13 [Heterocephalus glaber]	67437	'Ssr3'	88.692
ENSHGLG00100004290	NA	ENSHGLT00100005741	41.5183	XP_004868483.1//NADH dehydrogenase [ubiquinone] 1 alpha subcomplex subunit 10, mitochondrial isoform X1 [Heterocephalus glaber]	67023	'Use1'	88.604
ENSHGLG00100017561	NA	ENSHGLT00100024155	41.5117	XP_004864626.1//sterol 26-hydroxylase, mitochondrial [Heterocephalus glaber]	73724	'Mcee'	88.538
ENSHGLG00100016053	NA	BGI_novel_T016052,ENSHGLT00100022036,ENSHGLT00100022037	41.4833	XP_004863583.1//short-chain dehydrogenase/reductase 3 [Heterocephalus glaber];KAF6108236.1//dehydrogenase/reductase 3 [Phyllostomus discolor]	28199	'Dcaf11'	88.43
ENSHGLG00100017168	NA	ENSHGLT00100023603	41.4817	XP_004843825.1//endoplasmic reticulum resident protein 29 [Heterocephalus glaber]	75695	'Rilpl1'	88.33
ENSHGLG00100012620	NA	ENSHGLT00100017301	41.4633	XP_003934280.2//PREDICTED: 28 kDa heat- and acid-stable phosphoprotein [Saimiri boliviensis boliviensis]	15191	'Hdgf'	88.262
ENSHGLG00100013367	NA	ENSHGLT00100018324	41.3917	XP_003791268.1//sperm-associated antigen 7 [Otolemur garnettii]	235542	'Ppp2r3a'	88.094
ENSHGLG00100007338	NA	ENSHGLT00100010005	41.3867	XP_021115452.1//male-enhanced antigen 1 isoform X1 [Heterocephalus glaber]	69126	'Rbis'	88.016
ENSHGLG00100007450	NA	BGI_novel_T017854,BGI_novel_T017855,BGI_novel_T017856,BGI_novel_T017857,ENSHGLT00100010154	41.355	XP_012922766.1//chromodomain-helicase-DNA-binding protein 4 isoform X3 [Heterocephalus glaber];XP_012922770.1//chromodomain-helicase-DNA-binding protein 4 isoform X7 [Heterocephalus glaber];XP_012922769.1//chromodomain-helicase-DNA-binding protein 4 isoform X6 [Heterocephalus glaber]	56431	'Dstn'	87.936
ENSHGLG00100000422	NA	BGI_novel_T005228,BGI_novel_T005229,BGI_novel_T005230,BGI_novel_T005231,BGI_novel_T005232,BGI_novel_T005233,ENSHGLT00100000534,ENSHGLT00100000535	41.3517	XP_021116441.1//LOW QUALITY PROTEIN: cell cycle progression protein 1 [Heterocephalus glaber]	433375	'Creg1'	87.918
ENSHGLG00100018382	NA	BGI_novel_T015978,BGI_novel_T015979,BGI_novel_T015980,BGI_novel_T015981,BGI_novel_T015982,BGI_novel_T015983,BGI_novel_T015984,BGI_novel_T015985,ENSHGLT00100025301,ENSHGLT00100025302	41.35	XP_022351796.1//serine/arginine-rich splicing factor 11 isoform X6 [Enhydra lutris kenyoni];XP_015146541.1//serine/arginine-rich splicing factor 11 isoform X1 [Gallus gallus];XP_004841514.1//serine/arginine-rich splicing factor 11 isoform X7 [Heterocephalus glaber];XP_004841513.1//serine/arginine-rich splicing factor 11 isoform X6 [Heterocephalus glaber];XP_021111212.1//serine/arginine-rich splic…	20719	'Serpinb6a'	87.902
ENSHGLG00100007608	NA	ENSHGLT00100010356,ENSHGLT00100010357	41.3483	EHB03211.1//Eukaryotic translation initiation factor 3 subunit F [Heterocephalus glaber]	54198	'Snx3'	87.89
ENSHGLG00100008791	NA	BGI_novel_T005784,BGI_novel_T005785,BGI_novel_T005786,ENSHGLT00100011972,ENSHGLT00100011973	41.3367	XP_004849954.1//N-acetyl-D-glucosamine kinase isoform X1 [Heterocephalus glaber]	67811	'Poldip2'	87.848
ENSHGLG00100019620	NA	ENSHGLT00100026977	41.3317	EHB15732.1//Poly(rC)-binding protein 1 [Heterocephalus glaber]	20022	'Polr2j'	87.806
ENSHGLG00100001849	NA	BGI_novel_T011813,BGI_novel_T011814,BGI_novel_T011815,ENSHGLT00100002435	41.33	XP_021057378.1//enhancer of rudimentary homolog isoform X2 [Mus pahari];OCT68678.1//hypothetical protein XELAEV_18039966mg [Xenopus laevis]	20813	'Srp14'	87.622
ENSHGLG00100008052	NA	BGI_novel_T009594,ENSHGLT00100010972,ENSHGLT00100010973	41.2617	XP_012929873.1//transcription elongation factor A protein 3 isoform X1 [Heterocephalus glaber];XP_028021489.1//LOW QUALITY PROTEIN: zinc finger protein 850-like [Balaenoptera acutorostrata scammoni]	16784	'Lamp2'	87.322
ENSHGLG00100012016	NA	BGI_novel_T006869,BGI_novel_T006870,BGI_novel_T006871,BGI_novel_T006872,BGI_novel_T006873,ENSHGLT00100016449	41.1133	XP_021117376.1//epidermal growth factor-like protein 7 isoform X2 [Heterocephalus glaber];XP_021117382.1//epidermal growth factor-like protein 7 isoform X5 [Heterocephalus glaber];XP_032274852.1//epidermal growth factor-like protein 7 isoform X1 [Phoca vitulina];XP_021117381.1//epidermal growth factor-like protein 7 isoform X4 [Heterocephalus glaber]	72674	'Adipor1'	87.316
ENSHGLG00100003878	NA	BGI_novel_T012426,BGI_novel_T012427,BGI_novel_T012428,BGI_novel_T012429,ENSHGLT00100005198	41.03	XP_033088240.1//voltage-dependent anion-selective channel protein 3 isoform X2 [Trachypithecus francoisi];XP_021092401.1//voltage-dependent anion-selective channel protein 3 isoform X1 [Heterocephalus glaber];XP_033088234.1//voltage-dependent anion-selective channel protein 3 isoform X1 [Trachypithecus francoisi];XP_021092402.1//voltage-dependent anion-selective channel protein 3 isoform X2 [Hete…	53375	'Mtx2'	87.176
ENSHGLG00100017050	NA	ENSHGLT00100023444	40.9767	XP_004864437.3//LOW QUALITY PROTEIN: signal peptidase complex subunit 1 [Heterocephalus glaber]	11820	'App'	87.064
ENSHGLG00100015969	NA	BGI_novel_T003605,ENSHGLT00100021927	40.9633	XP_001149059.2//iron-sulfur cluster assembly enzyme ISCU, mitochondrial-like [Pan troglodytes];XP_005340155.1//iron-sulfur cluster assembly enzyme ISCU, mitochondrial [Ictidomys tridecemlineatus]	19122	'Prnp'	86.734
ENSHGLG00100014520	NA	BGI_novel_T003288,ENSHGLT00100019900,ENSHGLT00100019901,ENSHGLT00100019902	40.865	XP_004869727.1//mth938 domain-containing protein isoform X1 [Heterocephalus glaber];XP_004869729.1//mth938 domain-containing protein isoform X2 [Heterocephalus glaber]	54411	'Atp6ap1'	86.09
ENSHGLG00100009848	NA	BGI_novel_T003370,BGI_novel_T003371,BGI_novel_T003372,BGI_novel_T003373,BGI_novel_T003374,BGI_novel_T003375,BGI_novel_T003376,ENSHGLT00100013449,ENSHGLT00100013450,ENSHGLT00100013451,ENSHGLT00100013452,ENSHGLT00100013453	40.8583	XP_021099468.1//kinesin light chain 1 isoform X7 [Heterocephalus glaber];XP_004836944.1//kinesin light chain 1 isoform X4 [Heterocephalus glaber];EHB01385.1//Kinesin light chain 1 [Heterocephalus glaber];XP_021099475.1//kinesin light chain 1 isoform X8 [Heterocephalus glaber];XP_004836942.2//kinesin light chain 1 isoform X1 [Heterocephalus glaber];XP_021099461.1//kinesin light chain 1 isoform X5 …	14456	'Gas6'	86.004
ENSHGLG00100012906	NA	BGI_novel_T007554,ENSHGLT00100017680,ENSHGLT00100017681	40.8583	XP_004858209.1//GPI transamidase component PIG-T isoform X2 [Heterocephalus glaber];XP_021094747.1//GPI transamidase component PIG-T isoform X3 [Heterocephalus glaber]	16651	'Sspn'	85.814
ENSHGLG00100016401	NA	ENSHGLT00100022523	40.845	XP_004866508.1//ADP-ribosylation factor-like protein 3 isoform X2 [Heterocephalus glaber]	12262	'C1qc'	85.678
ENSHGLG00100013661	NA	BGI_novel_T006274,BGI_novel_T006275,BGI_novel_T006276,BGI_novel_T006277,BGI_novel_T006278,BGI_novel_T006279,BGI_novel_T006280,ENSHGLT00100018727	40.84	XP_004852590.2//vascular endothelial growth factor B isoform X5 [Heterocephalus glaber];XP_021120340.1//vascular endothelial growth factor B isoform X2 [Heterocephalus glaber];XP_021120343.1//vascular endothelial growth factor B isoform X7 [Heterocephalus glaber];XP_004852589.2//vascular endothelial growth factor B isoform X3 [Heterocephalus glaber]	66656	'Eef1d'	85.658
ENSHGLG00100005538	NA	BGI_novel_T012359,BGI_novel_T012360,BGI_novel_T012361,ENSHGLT00100007497,ENSHGLT00100007498	40.76	XP_004841538.2//plasminogen activator inhibitor 1 RNA-binding protein isoform X4 [Heterocephalus glaber];EAX06495.1//SERPINE1 mRNA binding protein 1, isoform CRA_f [Homo sapiens];KAF6507912.1//SERPINE1 mRNA binding protein 1 [Rousettus aegyptiacus]	20917	'Suclg2'	85.484
ENSHGLG00100013351	NA	BGI_novel_T008095,BGI_novel_T008096,ENSHGLT00100018301,ENSHGLT00100018302,ENSHGLT00100018303	40.7567	XP_021094014.1//rap1 GTPase-activating protein 2 isoform X6 [Heterocephalus glaber];XP_023420792.1//rap1 GTPase-activating protein 2 isoform X2 [Cavia porcellus];XP_013358935.1//PREDICTED: rap1 GTPase-activating protein 2 isoform X8 [Chinchilla lanigera];XP_004857250.1//rap1 GTPase-activating protein 2 isoform X7 [Heterocephalus glaber]	13194	'Ddb1'	85.256
ENSHGLG00100010292	NA	BGI_novel_T017877,BGI_novel_T017878,ENSHGLT00100014065	40.735	XP_004869532.1//prohibitin-2 [Heterocephalus glaber]	56295	'Higd1a'	85.252
ENSHGLG00100016854	NA	ENSHGLT00100023156,ENSHGLT00100023157	40.6417	XP_025301844.1//stress-induced-phosphoprotein 1 isoform X1 [Canis lupus dingo];XP_004852605.1//stress-induced-phosphoprotein 1 [Heterocephalus glaber]	22142	'Tuba1a'	84.836
ENSHGLG00100013397	NA	BGI_novel_T006429,BGI_novel_T006430,ENSHGLT00100018370	40.63	XP_005624856.1//protein unc-45 homolog B [Canis lupus familiaris];XP_004870705.1//protein unc-45 homolog B isoform X1 [Heterocephalus glaber]	68539	'Tmem109'	84.828
ENSHGLG00100011168	NA	BGI_novel_T006194,BGI_novel_T006195,ENSHGLT00100015259,ENSHGLT00100015260,ENSHGLT00100015261	40.62	BAB32114.1//unnamed protein product [Mus musculus];TKC36999.1//hypothetical protein EI555_002700, partial [Monodon monoceros];XP_008145164.1//cofilin-1 [Eptesicus fuscus]	26379	'Esrra'	84.798
ENSHGLG00100005465	NA	ENSHGLT00100007383	40.6017	XP_004853478.1//peroxiredoxin-6 [Heterocephalus glaber]	74770	'Hhatl'	84.758
ENSHGLG00100015482	NA	ENSHGLT00100021238	40.6017	ELR52036.1//Mitochondrial import receptor subunit TOM20-like protein, partial [Bos mutus]	13805	'Eng'	84.636
ENSHGLG00100008145	NA	BGI_novel_T012486,BGI_novel_T012487,BGI_novel_T012488,ENSHGLT00100011092	40.5517	KAF0884640.1//AP2M1 protein, partial [Crocuta crocuta];NP_001029695.1//AP-2 complex subunit mu [Bos taurus];BAD32167.1//mKIAA0109 protein, partial [Mus musculus]	66047	'Mrpl54'	84.512
ENSHGLG00100000166	NA	ENSHGLT00100000219	40.5333	EHB08187.1//Malonyl-CoA decarboxylase, mitochondrial, partial [Heterocephalus glaber]	14693	'Gnb2'	84.492
ENSHGLG00100000140	NA	BGI_novel_T002737,ENSHGLT00100000182,ENSHGLT00100000183	40.53	EHB00630.1//26S proteasome non-ATPase regulatory subunit 13 [Heterocephalus glaber]	69202	'Ptms'	84.478
ENSHGLG00100012637	NA	BGI_novel_T013068,ENSHGLT00100017321	40.5267	XP_023487517.1//E3 ubiquitin-protein ligase RBX1 isoform X2 [Equus caballus];XP_005379395.1//PREDICTED: E3 ubiquitin-protein ligase RBX1 [Chinchilla lanigera]	59042	'Cope'	84.124
ENSHGLG00100017882	NA	BGI_novel_T014700,BGI_novel_T014701,BGI_novel_T014702,BGI_novel_T014703,BGI_novel_T014704,BGI_novel_T014705,BGI_novel_T014706,BGI_novel_T014707,BGI_novel_T014708,BGI_novel_T014709,BGI_novel_T014710,BGI_novel_T014711,BGI_novel_T014712,BGI_novel_T014713,BGI_novel_T014714,ENSHGLT00100024600,ENSHGLT00100024601	40.505	XP_004864846.1//dnaJ homolog subfamily A member 3, mitochondrial isoform X2 [Heterocephalus glaber];XP_004864845.1//dnaJ homolog subfamily A member 3, mitochondrial isoform X1 [Heterocephalus glaber];EHB15055.1//DnaJ-like protein subfamily A member 3, mitochondrial, partial [Heterocephalus glaber]	19188	'Psme2'	84.102
ENSHGLG00100001378	NA	BGI_novel_T013628,ENSHGLT00100001807	40.5	XP_004862145.1//nuclear ubiquitous casein and cyclin-dependent kinase substrate 1 isoform X2 [Heterocephalus glaber];XP_004862144.1//nuclear ubiquitous casein and cyclin-dependent kinase substrate 1 isoform X1 [Heterocephalus glaber]	654795	'Sdr39u1'	83.794
ENSHGLG00100018847	NA	BGI_novel_T007032,ENSHGLT00100025961	40.445	XP_004850200.1//phosphatidylserine synthase 1 isoform X1 [Heterocephalus glaber];XP_021118328.1//phosphatidylserine synthase 1 isoform X3 [Heterocephalus glaber]	56190	'Rbm38'	83.566
ENSHGLG00100004436	NA	BGI_novel_T017276,BGI_novel_T017277,BGI_novel_T017278,BGI_novel_T017279,ENSHGLT00100005956,ENSHGLT00100005957	40.4267	EHB18012.1//Ras-related GTP-binding protein D [Heterocephalus glaber];XP_015091489.1//ras-related GTP-binding protein D isoform X2 [Vicugna pacos];XP_004860265.1//ras-related GTP-binding protein D isoform X1 [Heterocephalus glaber];XP_032131156.1//ras-related GTP-binding protein D isoform X1 [Sapajus apella]	19184	'Psmc5'	83.396
ENSHGLG00100002436	NA	ENSHGLT00100003252	40.3867	XP_004834696.1//ubiquitin carboxyl-terminal hydrolase 13 isoform X1 [Heterocephalus glaber]	68565	'Mrps18a'	83.264
ENSHGLG00100009818	NA	BGI_novel_T016972,BGI_novel_T016973,ENSHGLT00100013418	40.3533	XP_004875335.2//monoglyceride lipase isoform X2 [Heterocephalus glaber];XP_023562132.1//monoglyceride lipase isoform X1 [Octodon degus]	666794	'Rbm24'	83.204
ENSHGLG00100001363	NA	BGI_novel_T013115,BGI_novel_T013116,BGI_novel_T013117,BGI_novel_T013118,BGI_novel_T013119,BGI_novel_T013120,BGI_novel_T013121,BGI_novel_T013122,BGI_novel_T013123,BGI_novel_T013124,BGI_novel_T013125,BGI_novel_T013126,BGI_novel_T013127,BGI_novel_T013128,BGI_novel_T013129,ENSHGLT00100001785,ENSHGLT00100001786,ENSHGLT00100001787,ENSHGLT00100001788,ENSHGLT00100001789	40.195	XP_012923089.1//platelet endothelial cell adhesion molecule isoform X1 [Heterocephalus glaber];XP_033623108.1//platelet endothelial cell adhesion molecule isoform X2 [Fukomys damarensis];XP_010615071.1//platelet endothelial cell adhesion molecule isoform X1 [Fukomys damarensis]	21859	'Timp3'	83.11
ENSHGLG00100012915	NA	BGI_novel_T004164,BGI_novel_T004165,BGI_novel_T004166,BGI_novel_T004167,ENSHGLT00100017695	40.18	EHB02185.1//Histone H1.0 [Heterocephalus glaber];EHB02184.1//Histone H1.0 [Heterocephalus glaber];XP_010958632.1//PREDICTED: histone H1.0 [Camelus bactrianus]	22384	'Eif4h'	82.91
ENSHGLG00100020370	NA	BGI_novel_T010528,ENSHGLT00100027727	40.1517	NP_001020521.1//splicing factor 3B subunit 5 [Bos taurus]	21351	'Taldo1'	82.89
ENSHGLG00100009773	NA	ENSHGLT00100013349	40.15	KAF6384058.1//tubulin beta 2A class IIa [Pipistrellus kuhlii]	16527	'Kcnk3'	82.82
ENSHGLG00100010844	NA	BGI_novel_T010484,BGI_novel_T010485,BGI_novel_T010486,ENSHGLT00100014814,ENSHGLT00100014815	40.1117	XP_021104128.1//tropomyosin beta chain isoform X1 [Heterocephalus glaber];TKC47791.1//hypothetical protein EI555_005069, partial [Monodon monoceros];KAB0393140.1//hypothetical protein E2I00_013987, partial [Balaenoptera physalus];XP_004870204.1//tropomyosin beta chain isoform X3 [Heterocephalus glaber]	14232	'Fkbp8'	82.812
ENSHGLG00100018442	NA	ENSHGLT00100025396	40.09	XP_021102528.1//myosin regulatory light polypeptide 9 isoform X1 [Heterocephalus glaber]	68066	'Slc25a39'	82.774
ENSHGLG00100012039	NA	ENSHGLT00100016479	40.0467	XP_004852274.1//NADH dehydrogenase [ubiquinone] flavoprotein 1, mitochondrial [Heterocephalus glaber]	67197	'Zcrb1'	82.736
ENSHGLG00100011384	NA	BGI_novel_T004911,BGI_novel_T004912,BGI_novel_T004913,ENSHGLT00100015571,ENSHGLT00100015572	40.0317	EHB03086.1//T-complex protein 1 subunit theta [Heterocephalus glaber];XP_021111795.1//T-complex protein 1 subunit theta [Heterocephalus glaber];KAF6473514.1//chaperonin containing TCP1 subunit 8 [Rousettus aegyptiacus]	54709	'Eif3i'	82.562
ENSHGLG00100002410	NA	BGI_novel_T000361,ENSHGLT00100003213	39.92	XP_004841024.1//cathepsin Z [Heterocephalus glaber]	18767	'Pkia'	82.27
ENSHGLG00100010981	NA	BGI_novel_T016473,ENSHGLT00100014995	39.9117	XP_008059350.1//elongation factor 1-alpha 1 [Carlito syrichta]	16514	'Kcnj11'	82.232
ENSHGLG00100015576	NA	BGI_novel_T007812,ENSHGLT00100021373,ENSHGLT00100021374,ENSHGLT00100021375	39.8883	XP_004843526.1//smoothelin isoform X2 [Heterocephalus glaber];XP_004843525.1//smoothelin isoform X1 [Heterocephalus glaber];PNI97970.1//SMTN isoform 19 [Pan troglodytes]	12826	'Col4a1'	82.038
ENSHGLG00100012429	NA	ENSHGLT00100017024,ENSHGLT00100017025,ENSHGLT00100017026	39.855	EHB03045.1//Hexokinase-1 [Heterocephalus glaber];XP_004846241.1//hexokinase-1 isoform X2 [Heterocephalus glaber]	20536	'Slc4a3'	82.01
ENSHGLG00100000137	NA	BGI_novel_T007433,BGI_novel_T007435,ENSHGLT00100000179	39.79	EHB06299.1//Membrane primary amine oxidase [Heterocephalus glaber];XP_021095934.1//membrane primary amine oxidase [Heterocephalus glaber]	232087	'Mat2a'	81.984
ENSHGLG00100014608	NA	ENSHGLT00100020027	39.7667	EHB02099.1//Heterogeneous nuclear ribonucleoprotein U-like protein 2 [Heterocephalus glaber]	68015	'Trap1'	81.828
ENSHGLG00100007163	NA	BGI_novel_T017366,ENSHGLT00100009770,ENSHGLT00100009771	39.72	XP_004874782.1//guanylate kinase isoform X2 [Heterocephalus glaber];XP_019061265.1//guanylate kinase isoform X1 [Fukomys damarensis]	19181	'Psmc2'	81.826
ENSHGLG00100020831	NA	ENSHGLT00100028188	39.6917	XP_004868240.1//60S ribosomal protein L13a [Heterocephalus glaber]	12825	'Col3a1'	81.744
ENSHGLG00100017826	Ctnnb1	BGI_novel_T000603,BGI_novel_T000604,BGI_novel_T000605,ENSHGLT00100024523,ENSHGLT00100024524	39.6817	NP_001290232.1//catenin beta-1 [Heterocephalus glaber]	50708	'H1f2'	81.676
ENSHGLG00100004831	NA	BGI_novel_T008739,BGI_novel_T008740,ENSHGLT00100006531	39.5	XP_004846760.1//peptidyl-prolyl cis-trans isomerase FKBP5 [Heterocephalus glaber];XP_010603642.1//peptidyl-prolyl cis-trans isomerase FKBP5 isoform X2 [Fukomys damarensis]	20747	'Spop'	81.672
ENSHGLG00100009195	NA	ENSHGLT00100012559,ENSHGLT00100012560	39.4817	XP_004873109.1//prenylated Rab acceptor protein 1 isoform X2 [Heterocephalus glaber]	20516	'Slc20a2'	81.54
ENSHGLG00100005215	NA	BGI_novel_T009984,ENSHGLT00100007044	39.4333	XP_004861115.1//meteorin-like protein [Heterocephalus glaber]	27402	'Pdhx'	81.478
ENSHGLG00100010186	NA	BGI_novel_T010934,BGI_novel_T010935,BGI_novel_T010936,BGI_novel_T010937,BGI_novel_T010938,BGI_novel_T010939,BGI_novel_T010940,BGI_novel_T010941,BGI_novel_T010942,ENSHGLT00100013929,ENSHGLT00100013930	39.4167	XP_012920812.1//sarcolemmal membrane-associated protein isoform X12 [Heterocephalus glaber];XP_033612833.1//sarcolemmal membrane-associated protein isoform X21 [Fukomys damarensis];XP_007192377.1//sarcolemmal membrane-associated protein isoform X11 [Balaenoptera acutorostrata scammoni];XP_012920811.1//sarcolemmal membrane-associated protein isoform X13 [Heterocephalus glaber];XP_021099645.1//sarc…	19240	'Tmsb10'	81.306
ENSHGLG00100007074	NA	BGI_novel_T004686,BGI_novel_T004687,BGI_novel_T004688,BGI_novel_T004689,BGI_novel_T004690,BGI_novel_T004691,BGI_novel_T004692,BGI_novel_T004693,ENSHGLT00100009652,ENSHGLT00100009653	39.4017	XP_004859387.1//V-type proton ATPase 116 kDa subunit a isoform X6 [Heterocephalus glaber];XP_004859385.1//V-type proton ATPase 116 kDa subunit a isoform X4 [Heterocephalus glaber];EHB02809.1//V-type proton ATPase 116 kDa subunit a isoform 1 [Heterocephalus glaber];XP_021095974.1//V-type proton ATPase 116 kDa subunit a isoform X7 [Heterocephalus glaber]	319476	'Lrtm1'	81.262
ENSHGLG00100019333	NA	BGI_novel_T006723,BGI_novel_T006724,BGI_novel_T006725,ENSHGLT00100026629,ENSHGLT00100026630	39.3567	XP_011784479.1//PREDICTED: dolichyl-diphosphooligosaccharide--protein glycosyltransferase subunit 2 isoform X3 [Colobus angolensis palliatus];XP_004867864.1//dolichyl-diphosphooligosaccharide--protein glycosyltransferase subunit 2 isoform X2 [Heterocephalus glaber]	102857	'Slc6a8'	81.176
ENSHGLG00100016813	NA	ENSHGLT00100023105	39.325	XP_010630185.1//tubulin-folding cofactor B [Fukomys damarensis]	217012	'Unc45b'	81.102
ENSHGLG00100009512	NA	BGI_novel_T011576,ENSHGLT00100012988	39.305	XP_003470600.1//NADH-cytochrome b5 reductase 3 isoform X1 [Cavia porcellus];XP_004845515.1//NADH-cytochrome b5 reductase 3 isoform X1 [Heterocephalus glaber]	66589	'Ube2v1'	81.054
ENSHGLG00100000158	NA	BGI_novel_T010207,BGI_novel_T010208,BGI_novel_T010209,ENSHGLT00100000209	39.2417	XP_023556919.1//dystonin isoform X7 [Octodon degus]	66291	'Smim8'	80.992
ENSHGLG00100003682	NA	ENSHGLT00100004926	39.235	EHB07632.1//Protein OS-9 [Heterocephalus glaber]	19082	'Prkag1'	80.928
ENSHGLG00100010157	NA	BGI_novel_T018219,BGI_novel_T018220,BGI_novel_T018221,BGI_novel_T018222,BGI_novel_T018223,BGI_novel_T018224,BGI_novel_T018225,BGI_novel_T018226,BGI_novel_T018227,ENSHGLT00100013894,ENSHGLT00100013895	39.2317	XP_007455720.1//PREDICTED: cytoplasmic dynein 1 heavy chain 1 [Lipotes vexillifer];XP_004836992.1//cytoplasmic dynein 1 heavy chain 1 [Heterocephalus glaber]	75734	'Mff'	80.872
ENSHGLG00100005685	NA	BGI_novel_T007131,BGI_novel_T007132,BGI_novel_T007133,BGI_novel_T007134,BGI_novel_T007135,BGI_novel_T007136,BGI_novel_T007137,BGI_novel_T007138,BGI_novel_T007139,ENSHGLT00100007697	39.2217	EHB05961.1//ATP-dependent RNA helicase DDX3X [Heterocephalus glaber]	13016	'Ctbp1'	80.752
ENSHGLG00100015263	NA	BGI_novel_T004551,ENSHGLT00100020934	39.1883	EHB02621.1//Diphosphoinositol polyphosphate phosphohydrolase 2, partial [Heterocephalus glaber];XP_004845027.1//diphosphoinositol polyphosphate phosphohydrolase 2 isoform X2 [Heterocephalus glaber]	380928	'Lmo7'	80.36
ENSHGLG00100000098	NA	BGI_novel_T007174,BGI_novel_T007175,BGI_novel_T007176,BGI_novel_T007177,BGI_novel_T007178,ENSHGLT00100000125,ENSHGLT00100000126	39.175	EHB05996.1//Double-stranded RNA-binding protein Staufen-like protein 1 [Heterocephalus glaber];XP_004858136.1//double-stranded RNA-binding protein Staufen homolog 1 isoform X2 [Heterocephalus glaber];XP_004858135.1//double-stranded RNA-binding protein Staufen homolog 1 isoform X1 [Heterocephalus glaber]	20638	'Snrpb'	80.124
ENSHGLG00100016890	NA	BGI_novel_T016136,ENSHGLT00100023204	39.1383	XP_004863742.1//protein DJ-1 isoform X1 [Heterocephalus glaber]	24053	'Sgcg'	80.028
ENSHGLG00100010493	NA	BGI_novel_T010089,BGI_novel_T010090,BGI_novel_T010091,BGI_novel_T010092,BGI_novel_T010093,BGI_novel_T010094,BGI_novel_T010095,BGI_novel_T010096,BGI_novel_T010097,BGI_novel_T010098,BGI_novel_T010099,BGI_novel_T010100,BGI_novel_T010101,BGI_novel_T010102,BGI_novel_T010103,BGI_novel_T010104,BGI_novel_T010105,BGI_novel_T010106,BGI_novel_T010107,BGI_novel_T010108,BGI_novel_T010109,BGI_novel_T010110,BGI…	39.1283	EHB09501.1//Splicing factor, arginine/serine-rich 18 [Heterocephalus glaber];XP_023446088.1//arginine/serine-rich protein PNISR isoform X1 [Dasypus novemcinctus];XP_004862539.1//arginine/serine-rich protein PNISR isoform X1 [Heterocephalus glaber];VTJ69544.1//Hypothetical predicted protein [Marmota monax];XP_020142647.1//arginine/serine-rich protein PNISR isoform X2 [Microcebus murinus]	232536	'Mrps35'	79.988
ENSHGLG00100010080	NA	BGI_novel_T015482,BGI_novel_T015483,BGI_novel_T015484,BGI_novel_T015485,BGI_novel_T015486,BGI_novel_T015487,ENSHGLT00100013786,ENSHGLT00100013787,ENSHGLT00100013788,ENSHGLT00100013789	39.1017	XP_011538727.1//rho-related BTB domain-containing protein 1 isoform X2 [Homo sapiens];XP_021799123.1//rho-related BTB domain-containing protein 1 isoform X2 [Papio anubis];XP_004858324.1//rho-related BTB domain-containing protein 1 isoform X1 [Heterocephalus glaber]	66355	'Gmpr'	79.984
ENSHGLG00100002361	NA	ENSHGLT00100003140	39.045	XP_004835640.1//kelch domain-containing protein 2 isoform X2 [Heterocephalus glaber]	66855	'Tcf25'	79.91
ENSHGLG00100008753	NA	BGI_novel_T011308,BGI_novel_T011309,ENSHGLT00100011922	38.9633	EHB10901.1//Platelet-activating factor acetylhydrolase [Heterocephalus glaber]	75705	'Eif4b'	79.66
ENSHGLG00100017433	NA	BGI_novel_T005372,BGI_novel_T005373,ENSHGLT00100023963	38.885	XP_027831359.1//adiponectin receptor protein 1 isoform X1 [Ovis aries];XP_032144676.1//adiponectin receptor protein 1 isoform X2 [Sapajus apella]	59046	'Arpp19'	79.548
ENSHGLG00100001631	NA	BGI_novel_T001043,BGI_novel_T001044,BGI_novel_T001045,BGI_novel_T001046,BGI_novel_T001047,BGI_novel_T001048,BGI_novel_T001049,BGI_novel_T001050,BGI_novel_T001051,BGI_novel_T001052,ENSHGLT00100002136,ENSHGLT00100002137,ENSHGLT00100002138	38.8667	XP_005391985.1//PREDICTED: LIM and calponin homology domains-containing protein 1 isoform X1 [Chinchilla lanigera];XP_013373507.1//PREDICTED: LIM and calponin homology domains-containing protein 1 isoform X2 [Chinchilla lanigera];XP_005391987.1//PREDICTED: LIM and calponin homology domains-containing protein 1 isoform X3 [Chinchilla lanigera]	28200	'Dhrs4'	79.38
ENSHGLG00100010784	NA	BGI_novel_T016192,ENSHGLT00100014736,ENSHGLT00100014737	38.8583	XP_004861939.1//integrin beta-1 isoform X1 [Heterocephalus glaber]	19301	'Pxmp2'	79.294
ENSHGLG00100015480	NA	ENSHGLT00100021235	38.7133	XP_004854174.1//ragulator complex protein LAMTOR5 [Heterocephalus glaber]	17304	'Mfge8'	79.112
ENSHGLG00100012900	NA	ENSHGLT00100017673,ENSHGLT00100017674	38.6683	XP_032272740.1//NHP2-like protein 1 isoform X1 [Phoca vitulina];XP_007939970.1//PREDICTED: NHP2-like protein 1 [Orycteropus afer afer]	11983	'Atpif1'	79.11
ENSHGLG00100017152	NA	BGI_novel_T009513,BGI_novel_T009514,BGI_novel_T009515,ENSHGLT00100023580,ENSHGLT00100023581	38.5183	XP_004856857.1//ubiquitin carboxyl-terminal hydrolase 2 isoform X1 [Heterocephalus glaber];XP_004856860.1//ubiquitin carboxyl-terminal hydrolase 2 isoform X4 [Heterocephalus glaber]	224647	'Ilrun'	79.062
ENSHGLG00100007399	NA	ENSHGLT00100010084	38.5167	KFO22506.1//Mitogen-activated protein kinase kinase kinase MLT [Fukomys damarensis]	78304	'Naa38'	78.978
ENSHGLG00100006765	NA	BGI_novel_T000791,ENSHGLT00100009212	38.4633	XP_004848517.1//squalene synthase isoform X1 [Heterocephalus glaber];XP_004848518.1//squalene synthase isoform X2 [Heterocephalus glaber]	207215	'Fbxo40'	78.826
ENSHGLG00100019108	NA	BGI_novel_T002150,ENSHGLT00100026315	38.4367	XP_010636111.1//mitochondrial inner membrane protein OXA1L isoform X1 [Fukomys damarensis];EHA99998.1//Mitochondrial inner membrane protein OXA1L [Heterocephalus glaber]	67089	'Psmc6'	78.8
ENSHGLG00100013582	NA	ENSHGLT00100018613	38.3567	XP_004866278.1//hydroxyacyl-coenzyme A dehydrogenase, mitochondrial [Heterocephalus glaber]	12465	'Cct5'	78.744
ENSHGLG00100009027	NA	BGI_novel_T005266,ENSHGLT00100012325,ENSHGLT00100012326	38.265	XP_004842487.1//NADH dehydrogenase [ubiquinone] flavoprotein 3, mitochondrial isoform X2 [Heterocephalus glaber];EHB03605.1//NADH dehydrogenase [ubiquinone] flavoprotein 3, mitochondrial [Heterocephalus glaber]	30059	'Timm10'	78.628
ENSHGLG00100002229	NA	BGI_novel_T003798,ENSHGLT00100002946	38.2267	XP_004834254.1//5-aminolevulinate synthase, nonspecific, mitochondrial isoform X1 [Heterocephalus glaber];XP_004411551.2//PREDICTED: 5-aminolevulinate synthase, nonspecific, mitochondrial [Odobenus rosmarus divergens]	17463	'Psmd7'	78.626
ENSHGLG00100008379	NA	ENSHGLT00100011414	38.2167	XP_012928076.1//beta-taxilin [Heterocephalus glaber]	14151	'Fech'	78.55
ENSHGLG00100010548	NA	BGI_novel_T015914,BGI_novel_T015915,BGI_novel_T015916,ENSHGLT00100014429,ENSHGLT00100014430	38.1783	EPQ08950.1//Prohibitin [Myotis brandtii];XP_023618357.1//prohibitin isoform X1 [Myotis lucifugus]	56205	'Ensa'	78.452
ENSHGLG00100007121	NA	BGI_novel_T008240,BGI_novel_T008241,BGI_novel_T008242,ENSHGLT00100009713,ENSHGLT00100009714,ENSHGLT00100009715	38.1233	XP_012923480.1//uncharacterized protein C1orf43 homolog isoform X1 [Heterocephalus glaber];XP_017510886.1//PREDICTED: uncharacterized protein C1orf43 homolog isoform X1 [Manis javanica];XP_008058726.1//uncharacterized protein C1orf43 homolog isoform X2 [Carlito syrichta]	21685	'Tef'	78.442
ENSHGLG00100000905	Ndufb11	ENSHGLT00100001169	38.015	NP_001266777.1//NADH dehydrogenase [ubiquinone] 1 beta subcomplex subunit 11, mitochondrial [Heterocephalus glaber]	239017	'Ogdhl'	78.376
ENSHGLG00100006257	NA	BGI_novel_T010778,BGI_novel_T010779,ENSHGLT00100008514	38.0033	XP_005364351.1//EH domain-containing protein 4 [Microtus ochrogaster]	229279	'Hnrnpa3'	78.316
ENSHGLG00100009517	NA	BGI_novel_T003359,ENSHGLT00100012994	37.9517	EHB01380.1//Eukaryotic translation initiation factor 5 [Heterocephalus glaber]	15903	'Id3'	78.182
ENSHGLG00100003248	NA	ENSHGLT00100004346	37.7233	XP_004858412.2//actin, aortic smooth muscle [Heterocephalus glaber]	67040	'Ddx17'	78.164
ENSHGLG00100012255	NA	BGI_novel_T014309,BGI_novel_T014310,ENSHGLT00100016776	37.6883	XP_010633396.1//dual specificity mitogen-activated protein kinase kinase 2 [Fukomys damarensis]	55949	'Eef1b2'	78.012
ENSHGLG00100011962	NA	ENSHGLT00100016380	37.585	XP_004843527.2//selenoprotein M [Heterocephalus glaber]	109672	'Cyb5a'	77.926
ENSHGLG00100013630	NA	BGI_novel_T005876,ENSHGLT00100018685	37.5783	XP_004857461.1//transmembrane protein 256 [Heterocephalus glaber];XP_008994847.1//transmembrane protein 256 isoform X1 [Callithrix jacchus]	102632	'Acad11'	77.872
ENSHGLG00100011379	Apoe	ENSHGLT00100015564	37.5717	NP_001297225.1//apolipoprotein E precursor [Heterocephalus glaber]	78829	'Tsc22d4'	77.838
ENSHGLG00100001924	NA	BGI_novel_T009013,BGI_novel_T009014,BGI_novel_T009015,ENSHGLT00100002528	37.5133	XP_010616651.1//cadherin-13 isoform X2 [Fukomys damarensis];XP_021112321.1//cadherin-13 [Heterocephalus glaber];XP_013364651.1//PREDICTED: cadherin-13 isoform X2 [Chinchilla lanigera]	109801	'Glo1'	77.788
ENSHGLG00100011692	NA	ENSHGLT00100016010,ENSHGLT00100016011	37.51	XP_004849750.1//multifunctional protein ADE2 [Heterocephalus glaber]	12461	'Cct2'	77.748
ENSHGLG00100003296	NA	ENSHGLT00100004417	37.5067	XP_004843537.1//phosphoinositide-3-kinase-interacting protein 1 isoform X2 [Heterocephalus glaber]	68212	'Tmbim4'	77.736
ENSHGLG00100019474	NA	BGI_novel_T013186,BGI_novel_T013187,BGI_novel_T013188,BGI_novel_T013189,BGI_novel_T013190,ENSHGLT00100026825,ENSHGLT00100026826,ENSHGLT00100026827	37.4933	PNJ34379.1//CORO6 isoform 5 [Pongo abelii];XP_001137500.1//coronin-6 isoform X1 [Pan troglodytes];XP_004857128.1//coronin-6 isoform X1 [Heterocephalus glaber];XP_004857129.1//coronin-6 isoform X2 [Heterocephalus glaber]	69597	'Afg3l2'	77.712
ENSHGLG00100004351	NA	BGI_novel_T000526,BGI_novel_T000527,BGI_novel_T000528,BGI_novel_T000529,BGI_novel_T000530,BGI_novel_T000531,ENSHGLT00100005829	37.46	XP_021116618.1//protein transport protein Sec31A isoform X9 [Heterocephalus glaber];XP_021116614.1//protein transport protein Sec31A isoform X6 [Heterocephalus glaber];XP_021116611.1//protein transport protein Sec31A isoform X3 [Heterocephalus glaber];XP_021116609.1//protein transport protein Sec31A isoform X1 [Heterocephalus glaber]	15384	'Hnrnpab'	77.614
ENSHGLG00100007477	NA	BGI_novel_T007498,ENSHGLT00100010191	37.4333	XP_008849559.1//eukaryotic translation initiation factor 3 subunit D [Nannospalax galili];XP_003470401.2//eukaryotic translation initiation factor 3 subunit D [Cavia porcellus]	22166	'Txn1'	77.602
ENSHGLG00100010998	NA	BGI_novel_T001639,BGI_novel_T001640,ENSHGLT00100015017	37.3483	XP_004867463.1//mitochondrial amidoxime reducing component 2 [Heterocephalus glaber]	22378	'Wbp2'	77.59
BGI_novel_G001034	NA	BGI_novel_T012565	37.34	XP_004853221.1//transcription factor GATA-6 [Heterocephalus glaber]	224703	'Marchf2'	77.28
ENSHGLG00100018472	NA	BGI_novel_T000329,BGI_novel_T000330,ENSHGLT00100025438	37.3017	XP_004843766.1//calcineurin B homologous protein 3 [Heterocephalus glaber];XP_010602402.1//calcineurin B homologous protein 3 isoform X1 [Fukomys damarensis];XP_008513698.1//PREDICTED: calcineurin B homologous protein 3 isoform X3 [Equus przewalskii]	20018	'Polr1d'	77.266
ENSHGLG00100006292	NA	BGI_novel_T013596,ENSHGLT00100008556,ENSHGLT00100008557	37.28	KFO28378.1//Kinesin light chain 2 [Fukomys damarensis];XP_030743405.1//ras-related protein Rab-1B [Echinops telfairi]	11844	'Arf5'	77.216
ENSHGLG00100014726	NA	ENSHGLT00100020188	37.255	XP_004850805.1//ATPase inhibitor, mitochondrial [Heterocephalus glaber]	57296	'Psmd8'	77.196
ENSHGLG00100016094	NA	ENSHGLT00100022086	37.255	XP_004847553.3//ATP synthase subunit e, mitochondrial [Heterocephalus glaber]	94062	'Mrpl3'	77.162
ENSHGLG00100016772	NA	BGI_novel_T009562,BGI_novel_T009563,BGI_novel_T009564,BGI_novel_T009565,BGI_novel_T009566,BGI_novel_T009567,BGI_novel_T009568,BGI_novel_T009569,BGI_novel_T009570,BGI_novel_T009571,BGI_novel_T009572,BGI_novel_T009573,BGI_novel_T009574,BGI_novel_T009575,ENSHGLT00100023044	37.2533	XP_021118738.1//serine/arginine repetitive matrix protein 1 isoform X7 [Heterocephalus glaber];XP_004850654.1//serine/arginine repetitive matrix protein 1 isoform X1 [Heterocephalus glaber];XP_021118736.1//serine/arginine repetitive matrix protein 1 isoform X3 [Heterocephalus glaber];XP_004850658.1//serine/arginine repetitive matrix protein 1 isoform X8 [Heterocephalus glaber];XP_004850657.1//ser…	12846	'Comt'	77.124
ENSHGLG00100011524	NA	BGI_novel_T011723,BGI_novel_T011724,ENSHGLT00100015779	37.2183	XP_017197715.1//PREDICTED: AKT-interacting protein isoform X1 [Oryctolagus cuniculus];XP_004847976.1//AKT-interacting protein isoform X1 [Heterocephalus glaber]	19247	'Ptpn11'	77.076
ENSHGLG00100010055	NA	BGI_novel_T011440,ENSHGLT00100013753	37.2067	XP_012933255.1//transmembrane protein 100 [Heterocephalus glaber]	93684	'Selenof'	77.02
ENSHGLG00100018211	NA	BGI_novel_T015567,ENSHGLT00100025051,ENSHGLT00100025052	37.1883	XP_004847119.1//flotillin-1 isoform X1 [Heterocephalus glaber];XP_004409108.1//PREDICTED: flotillin-1 isoform X2 [Odobenus rosmarus divergens]	65962	'Slc9a3r2'	76.954
ENSHGLG00100008542	NA	BGI_novel_T002529,BGI_novel_T002530,BGI_novel_T002531,BGI_novel_T002532,BGI_novel_T002533,ENSHGLT00100011646,ENSHGLT00100011647,ENSHGLT00100011648,ENSHGLT00100011649	37.1833	XP_012499879.1//PREDICTED: influenza virus NS1A-binding protein homolog, partial [Propithecus coquereli];EHB00396.1//Influenza virus NS1A-binding protein-like protein [Heterocephalus glaber];XP_001366946.2//PREDICTED: influenza virus NS1A-binding protein [Monodelphis domestica];XP_010630046.1//influenza virus NS1A-binding protein isoform X2 [Fukomys damarensis]	53599	'Cd164'	76.706
ENSHGLG00100013134	NA	BGI_novel_T016105,BGI_novel_T016106,BGI_novel_T016107,BGI_novel_T016108,BGI_novel_T016109,BGI_novel_T016110,ENSHGLT00100017998,ENSHGLT00100017999,ENSHGLT00100018000,ENSHGLT00100018001	37.1583	XP_021099127.1//kinesin-like protein KIF1B isoform X7 [Heterocephalus glaber];XP_028343659.1//kinesin-like protein KIF1B isoform X12 [Physeter catodon];XP_021099131.1//kinesin-like protein KIF1B isoform X10 [Heterocephalus glaber];XP_021099136.1//kinesin-like protein KIF1B isoform X15 [Heterocephalus glaber];XP_004639705.1//kinesin-like protein KIF1B isoform X8 [Octodon degus];XP_021099133.1//kin…	74776	'Ppa2'	76.588
ENSHGLG00100016056	NA	BGI_novel_T006263,ENSHGLT00100022041	37.145	XP_004852564.2//peroxiredoxin-5, mitochondrial [Heterocephalus glaber];XP_010634377.1//peroxiredoxin-5, mitochondrial [Fukomys damarensis]	211623	'Plac9a'	76.44
ENSHGLG00100007741	NA	BGI_novel_T012068,BGI_novel_T012069,ENSHGLT00100010533	37.1333	EHB11914.1//Annexin A11 [Heterocephalus glaber]	73046	'Glrx5'	76.42
ENSHGLG00100008757	NA	BGI_novel_T016848,BGI_novel_T016849,BGI_novel_T016850,BGI_novel_T016851,BGI_novel_T016852,BGI_novel_T016853,BGI_novel_T016854,BGI_novel_T016855,BGI_novel_T016856,BGI_novel_T016857,BGI_novel_T016858,BGI_novel_T016859,BGI_novel_T016860,BGI_novel_T016861,BGI_novel_T016862,ENSHGLT00100011928,ENSHGLT00100011929	37.1117	XP_004846372.1//vinculin isoform X2 [Heterocephalus glaber];XP_027451657.1//vinculin isoform X1 [Zalophus californianus];XP_021532036.1//vinculin isoform X3 [Aotus nancymaae];XP_002718452.2//PREDICTED: vinculin isoform X2 [Oryctolagus cuniculus];XP_002718451.2//PREDICTED: vinculin isoform X1 [Oryctolagus cuniculus];XP_004846371.1//vinculin isoform X1 [Heterocephalus glaber]	12343	'Capza2'	76.324
ENSHGLG00100016387	NA	BGI_novel_T011629,ENSHGLT00100022495,ENSHGLT00100022496	37.095	EHB11356.1//Tetraspanin-17 [Heterocephalus glaber];EAW85058.1//tetraspanin 17, isoform CRA_f [Homo sapiens];XP_003473282.2//tetraspanin-17 [Cavia porcellus]	16341	'Eif3e'	76.306
ENSHGLG00100002792	NA	ENSHGLT00100003722	37.0733	EHB16273.1//Tripartite motif-containing protein 55 [Heterocephalus glaber]	23970	'Pacsin2'	76.27
ENSHGLG00100014179	NA	BGI_novel_T015942,BGI_novel_T015943,BGI_novel_T015944,BGI_novel_T015945,ENSHGLT00100019429,ENSHGLT00100019430,ENSHGLT00100019431	37.0683	XP_021095559.1//luc7-like protein 3 isoform X2 [Heterocephalus glaber];XP_011363345.2//luc7-like protein 3 isoform X4 [Pteropus vampyrus];XP_017525015.1//PREDICTED: luc7-like protein 3 isoform X1 [Manis javanica];EHB16501.1//Cisplatin resistance-associated overexpressed protein [Heterocephalus glaber];XP_011363341.2//luc7-like protein 3 isoform X1 [Pteropus vampyrus]	20271	'Scn5a'	76.146
ENSHGLG00100008449	NA	BGI_novel_T012271,BGI_novel_T012272,ENSHGLT00100011503	37.01	XP_004628521.1//dual specificity protein phosphatase 22 [Octodon degus];XP_004847859.1//dual specificity protein phosphatase 22 isoform X2 [Heterocephalus glaber]	12462	'Cct3'	76.066
ENSHGLG00100001374	NA	ENSHGLT00100001802	36.9783	XP_004845237.1//T-complex protein 1 subunit epsilon isoform X1 [Heterocephalus glaber]	70209	'Tmem143'	76.034
ENSHGLG00100013214	NA	BGI_novel_T010684,ENSHGLT00100018118	36.9733	XP_010630855.1//26S proteasome regulatory subunit 10B isoform X1 [Fukomys damarensis];XP_003792186.2//26S proteasome regulatory subunit 10B [Otolemur garnettii]	75620	'Kxd1'	76.004
BGI_novel_G001242	NA	BGI_novel_T014952	36.95	TEA24403.1//hypothetical protein DBR06_SOUSAS4410118 [Sousa chinensis]	56615	'Mgst1'	76.002
ENSHGLG00100009604	NA	BGI_novel_T003387,ENSHGLT00100013115	36.93	XP_004836913.1//adenylosuccinate synthetase isozyme 1 isoform X1 [Heterocephalus glaber];XP_012921667.1//adenylosuccinate synthetase isozyme 1 isoform X2 [Heterocephalus glaber]	78785	'Clip4'	75.806
ENSHGLG00100011262	NA	ENSHGLT00100015393	36.8867	XP_004868546.1//serine/threonine-protein kinase 25 isoform X1 [Heterocephalus glaber]	12036	'Bcat2'	75.61
ENSHGLG00100007107	NA	BGI_novel_T014095,BGI_novel_T014096,BGI_novel_T014097,BGI_novel_T014098,BGI_novel_T014099,BGI_novel_T014100,ENSHGLT00100009697	36.8817	XP_004872583.1//A-kinase anchor protein 8-like isoform X1 [Heterocephalus glaber];XP_020011723.1//A-kinase anchor protein 8-like isoform X1 [Castor canadensis];XP_012923846.1//A-kinase anchor protein 8-like isoform X2 [Heterocephalus glaber];EHB14407.1//A-kinase anchor protein 8-like protein [Heterocephalus glaber];VCX41010.1//unnamed protein product [Gulo gulo];EAW84477.1//A kinase (PRKA) anchor…	66958	'Tmx2'	75.546
ENSHGLG00100013084	NA	ENSHGLT00100017924	36.875	XP_004871661.1//26S proteasome non-ATPase regulatory subunit 6 [Heterocephalus glaber]	73834	'Atp6v1d'	75.44
ENSHGLG00100013434	NA	BGI_novel_T000647,ENSHGLT00100018414,ENSHGLT00100018415	36.865	XP_004842416.2//SH3 domain-binding glutamic acid-rich protein [Heterocephalus glaber];EHA98068.1//SH3 domain-binding glutamic acid-rich protein [Heterocephalus glaber]	17749	'Polr2k'	75.432
ENSHGLG00100007343	NA	BGI_novel_T015297,BGI_novel_T015298,BGI_novel_T015299,BGI_novel_T015300,BGI_novel_T015301,BGI_novel_T015302,ENSHGLT00100010014	36.7833	XP_004846300.1//dnaJ homolog subfamily B member 12 isoform X1 [Heterocephalus glaber];EHB15741.1//DnaJ-like protein subfamily B member 12, partial [Heterocephalus glaber];XP_004846301.1//dnaJ homolog subfamily B member 12 isoform X2 [Heterocephalus glaber]	16404	'Itga7'	75.364
ENSHGLG00100018732	NA	BGI_novel_T008383,ENSHGLT00100025803,ENSHGLT00100025804	36.7533	XP_032095190.1//fasciculation and elongation protein zeta-2 isoform X5 [Sapajus apella];XP_012925625.1//fasciculation and elongation protein zeta-2 isoform X4 [Heterocephalus glaber];XP_017910606.1//PREDICTED: fasciculation and elongation protein zeta-2 isoform X3 [Capra hircus]	97820	'4833439L19Rik'	75.266
ENSHGLG00100011706	NA	BGI_novel_T014169,BGI_novel_T014170,BGI_novel_T014171,BGI_novel_T014172,BGI_novel_T014173,BGI_novel_T014174,ENSHGLT00100016028	36.745	XP_021106019.1//UV excision repair protein RAD23 homolog A isoform X6 [Heterocephalus glaber];XP_004872466.1//UV excision repair protein RAD23 homolog A isoform X4 [Heterocephalus glaber];XP_004872465.1//UV excision repair protein RAD23 homolog A isoform X3 [Heterocephalus glaber];XP_004688762.1//PREDICTED: UV excision repair protein RAD23 homolog A isoform X2 [Condylura cristata]	71883	'Coq2'	75.108
ENSHGLG00100013580	NA	ENSHGLT00100018610,ENSHGLT00100018611	36.7233	XP_021099187.1//calsyntenin-1 isoform X1 [Heterocephalus glaber];XP_021099191.1//calsyntenin-1 isoform X2 [Heterocephalus glaber]	11992	'Auh'	74.876
ENSHGLG00100011428	NA	BGI_novel_T003860,BGI_novel_T003861,BGI_novel_T003862,BGI_novel_T003863,BGI_novel_T003864,ENSHGLT00100015635,ENSHGLT00100015636	36.6683	OWK17840.1//CAPRIN1 [Cervus elaphus hippelaphus];XP_004852120.1//caprin-1 [Heterocephalus glaber];XP_012913436.1//PREDICTED: LOW QUALITY PROTEIN: caprin-1 [Mustela putorius furo];KAF6464276.1//cell cycle associated protein 1 [Rousettus aegyptiacus]	12628	'Cfh'	74.846
ENSHGLG00100020420	NA	ENSHGLT00100027777	36.5567	XP_021111397.1//uncharacterized protein LOC101713193 isoform X1 [Heterocephalus glaber]	20932	'Surf4'	74.842
ENSHGLG00100001629	NA	ENSHGLT00100002133	36.545	XP_004845875.1//serine-threonine kinase receptor-associated protein [Heterocephalus glaber]	14976	'Pfdn6'	74.822
ENSHGLG00100016969	NA	BGI_novel_T011012,ENSHGLT00100023329	36.5433	XP_021113726.1//39S ribosomal protein L30, mitochondrial [Heterocephalus glaber]	66865	'Pmpca'	74.648
ENSHGLG00100007431	NA	BGI_novel_T012067,ENSHGLT00100010128	36.54	XP_004846446.1//peptidyl-prolyl cis-trans isomerase F, mitochondrial isoform X1 [Heterocephalus glaber]	17210	'Mcl1'	74.634
ENSHGLG00100006471	NA	ENSHGLT00100008795	36.4967	XP_029800243.1//60S ribosomal protein L10a [Suricata suricatta]	59013	'Hnrnph1'	74.504
ENSHGLG00100006556	NA	ENSHGLT00100008912	36.4433	XP_034378008.1//iroquois-class homeodomain protein IRX-3 isoform X1 [Arvicanthis niloticus]	77891	'Ube2s'	74.498
ENSHGLG00100003539	NA	BGI_novel_T001522,BGI_novel_T001523,ENSHGLT00100004753,ENSHGLT00100004754	36.4267	NP_001073597.1//RNA-binding protein with serine-rich domain 1 isoform 2 [Mus musculus];OBS80608.1//hypothetical protein A6R68_21166, partial [Neotoma lepida];XP_026771967.1//RNA-binding protein with serine-rich domain 1 [Pangasianodon hypophthalmus]	19035	'Ppib'	74.46
ENSHGLG00100016182	NA	BGI_novel_T006459,BGI_novel_T006460,BGI_novel_T006461,BGI_novel_T006462,BGI_novel_T006463,ENSHGLT00100022208	36.4083	XP_031193415.1//cytochrome c oxidase subunit 6A1, mitochondrial [Mastomys coucha];XP_004843725.2//cytochrome c oxidase subunit 6A1, mitochondrial [Heterocephalus glaber]	103554	'Psme4'	74.422
ENSHGLG00100017131	NA	ENSHGLT00100023557	36.4033	XP_015391424.1//PREDICTED: connective tissue growth factor [Panthera tigris altaica]	67830	'Rer1'	74.396
BGI_novel_G001148	NA	BGI_novel_T013986	36.3867	XP_032249792.1//transcription factor BTF3-like [Phoca vitulina]	11773	'Ap2m1'	74.372
ENSHGLG00100001055	NA	ENSHGLT00100001367	36.2533	XP_002718910.2//PREDICTED: ER membrane protein complex subunit 6 isoform X1 [Oryctolagus cuniculus]	11747	'Anxa5'	74.318
ENSHGLG00100016143	NA	ENSHGLT00100022146	36.235	XP_021120929.1//AFG3-like protein 2 isoform X1 [Heterocephalus glaber]	66905	'Plin3'	74.314
ENSHGLG00100013283	NA	ENSHGLT00100018207	36.2317	XP_005385029.2//PREDICTED: protein phosphatase 1 regulatory subunit 14B [Chinchilla lanigera]	53612	'Vti1b'	74.244
ENSHGLG00100000732	NA	BGI_novel_T007696,BGI_novel_T007697,BGI_novel_T007698,ENSHGLT00100000936	36.2083	XP_004865928.1//nicotinamide riboside kinase 2 isoform X8 [Heterocephalus glaber];XP_021100603.1//nicotinamide riboside kinase 2 isoform X3 [Heterocephalus glaber];EHB06594.1//Nicotinamide riboside kinase 2 [Heterocephalus glaber]	14827	'Pdia3'	74.222
ENSHGLG00100014357	NA	ENSHGLT00100019678	36.2017	XP_004862575.1//annexin A1 [Heterocephalus glaber]	12238	'Commd3'	74.194
BGI_novel_G000980	NA	BGI_novel_T011841	36.175	EHB11634.1//CD99 antigen, partial [Heterocephalus glaber]	20324	'Cavin2'	74.148
ENSHGLG00100014743	NA	ENSHGLT00100020212,ENSHGLT00100020213	36.1467	XP_004834285.1//39S ribosomal protein L3, mitochondrial [Heterocephalus glaber]	18555	'Cdk16'	74.114
ENSHGLG00100004136	NA	BGI_novel_T016504,BGI_novel_T016505,BGI_novel_T016506,ENSHGLT00100005532	36.035	XP_021118960.1//splicing factor, proline- and glutamine-rich isoform X1 [Heterocephalus glaber];XP_032479686.1//splicing factor, proline- and glutamine-rich [Phocoena sinus];XP_026372492.1//splicing factor, proline- and glutamine-rich isoform X1 [Ursus arctos horribilis]	67528	'Nudt7'	74.076
ENSHGLG00100007748	NA	BGI_novel_T005443,BGI_novel_T005444,ENSHGLT00100010540,ENSHGLT00100010541,ENSHGLT00100010542	36.0183	EHB03822.1//Charged multivesicular body protein 2a, partial [Heterocephalus glaber];KAF6406430.1//charged multivesicular body protein 2A [Molossus molossus];XP_033025555.1//charged multivesicular body protein 2a [Lacerta agilis];KAF3815120.1//hypothetical protein GH733_017396 [Mirounga leonina];XP_027776991.1//charged multivesicular body protein 2a isoform X1 [Marmota flaviventris]	12554	'Cdh13'	74.024
ENSHGLG00100009519	NA	ENSHGLT00100012996	35.9817	XP_010643627.1//xanthine dehydrogenase/oxidase [Fukomys damarensis]	53356	'Eif3g'	73.988
ENSHGLG00100010066	NA	BGI_novel_T008301,BGI_novel_T008302,BGI_novel_T008303,ENSHGLT00100013768	35.9533	XP_005388518.1//PREDICTED: cadherin-5 [Chinchilla lanigera];XP_004626098.1//cadherin-5 [Octodon degus];XP_004843169.1//cadherin-5 isoform X2 [Heterocephalus glaber]	69527	'Mrps9'	73.92
ENSHGLG00100006600	NA	BGI_novel_T008198,ENSHGLT00100008975,ENSHGLT00100008976	35.9117	XP_010626581.1//3-hydroxyisobutyrate dehydrogenase, mitochondrial [Fukomys damarensis];XP_004839558.1//3-hydroxyisobutyrate dehydrogenase, mitochondrial [Heterocephalus glaber]	13854	'Epn1'	73.914
ENSHGLG00100007341	NA	BGI_novel_T011285,BGI_novel_T011286,BGI_novel_T011287,BGI_novel_T011288,BGI_novel_T011289,BGI_novel_T011290,BGI_novel_T011291,BGI_novel_T011292,ENSHGLT00100010009,ENSHGLT00100010010,ENSHGLT00100010011	35.905	EAX04248.1//transmembrane protein 63B, isoform CRA_c [Homo sapiens];KFO36197.1//Transmembrane protein 63B [Fukomys damarensis];XP_004846523.1//CSC1-like protein 2 isoform X1 [Heterocephalus glaber]	74116	'Pi16'	73.904
ENSHGLG00100016080	NA	ENSHGLT00100022068,ENSHGLT00100022069	35.9033	XP_004841395.2//selenoprotein F [Heterocephalus glaber];XP_015360214.1//PREDICTED: 15 kDa selenoprotein isoform X2 [Marmota marmota marmota]	114601	'Ehbp1l1'	73.796
ENSHGLG00100014803	NA	BGI_novel_T013471,ENSHGLT00100020295	35.9033	XP_008056910.2//astrocytic phosphoprotein PEA-15 isoform X1 [Carlito syrichta];XP_010614976.2//calsequestrin-1, partial [Fukomys damarensis]	20643	'Snrpe'	73.788
ENSHGLG00100011734	NA	ENSHGLT00100016062	35.9033	XP_025116829.1//ubiquitin-40S ribosomal protein S27a isoform X1 [Bubalus bubalis]	14164	'Fgf1'	73.656
ENSHGLG00100003004	NA	BGI_novel_T006515,BGI_novel_T006516,BGI_novel_T006517,BGI_novel_T006518,BGI_novel_T006519,BGI_novel_T006520,BGI_novel_T006521,BGI_novel_T006522,BGI_novel_T006523,BGI_novel_T006524,BGI_novel_T006525,BGI_novel_T006526,BGI_novel_T006527,BGI_novel_T006528,ENSHGLT00100004006	35.895	XP_014640634.1//PREDICTED: ubiquitin carboxyl-terminal hydrolase 28 isoform X4 [Ceratotherium simum simum];XP_033060133.1//ubiquitin carboxyl-terminal hydrolase 28 isoform X10 [Trachypithecus francoisi];XP_004427369.1//PREDICTED: ubiquitin carboxyl-terminal hydrolase 28 isoform X5 [Ceratotherium simum simum];XP_033060134.1//ubiquitin carboxyl-terminal hydrolase 28 isoform X11 [Trachypithecus fran…	16709	'Ktn1'	73.614
ENSHGLG00100004417	NA	BGI_novel_T009111,ENSHGLT00100005927,ENSHGLT00100005928,ENSHGLT00100005929	35.87	XP_004840109.1//probable 18S rRNA (guanine-N(7))-methyltransferase [Heterocephalus glaber];EHB08291.1//hypothetical protein GW7_08898 [Heterocephalus glaber]	52639	'Wipi1'	73.482
ENSHGLG00100001658	NA	BGI_novel_T005470,ENSHGLT00100002173	35.8533	XP_004854918.1//ribosomal protein 63, mitochondrial [Heterocephalus glaber]	67808	'Tprgl'	73.47
ENSHGLG00100017324	NA	BGI_novel_T009800,ENSHGLT00100023824	35.83	XP_021109849.1//insulin-like growth factor-binding protein 3, partial [Heterocephalus glaber]	326618	'Tpm4'	73.262
ENSHGLG00100012277	NA	ENSHGLT00100016805	35.8217	XP_012933497.1//retinoic acid receptor responder protein 2 [Heterocephalus glaber]	59027	'Nampt'	73.238
ENSHGLG00100017722	NA	BGI_novel_T013168,BGI_novel_T013169,ENSHGLT00100024373,ENSHGLT00100024374,ENSHGLT00100024375	35.7817	XP_004857084.1//flotillin-2 isoform X4 [Heterocephalus glaber];XP_021093885.1//flotillin-2 isoform X1 [Heterocephalus glaber];XP_004857083.1//flotillin-2 isoform X3 [Heterocephalus glaber]	20928	'Abcc9'	73.23
ENSHGLG00100015272	NA	BGI_novel_T006204,BGI_novel_T006205,BGI_novel_T006206,BGI_novel_T006207,BGI_novel_T006208,BGI_novel_T006209,BGI_novel_T006210,BGI_novel_T006211,BGI_novel_T006212,BGI_novel_T006213,BGI_novel_T006214,BGI_novel_T006215,ENSHGLT00100020944	35.7667	XP_004852451.1//protein FAM89B [Heterocephalus glaber];XP_008707362.1//PREDICTED: protein FAM89B [Ursus maritimus]	68877	'Maf1'	73.152
ENSHGLG00100001361	NA	BGI_novel_T017892,BGI_novel_T017893,BGI_novel_T017894,BGI_novel_T017895,ENSHGLT00100001782,ENSHGLT00100001783	35.7583	KFO37284.1//Heterogeneous nuclear ribonucleoprotein G [Fukomys damarensis];XP_004862384.1//RNA-binding motif protein, X chromosome [Heterocephalus glaber];XP_011804185.1//PREDICTED: RNA-binding motif protein, X chromosome isoform X1 [Colobus angolensis palliatus];EHB18651.1//Heterogeneous nuclear ribonucleoprotein G [Heterocephalus glaber]	85305	'Kars'	73.052
ENSHGLG00100009689	NA	BGI_novel_T009634,BGI_novel_T009635,ENSHGLT00100013233,ENSHGLT00100013234,ENSHGLT00100013235,ENSHGLT00100013236	35.7517	XP_004850560.1//endothelin-converting enzyme 1 isoform X1 [Heterocephalus glaber];XP_010624327.1//endothelin-converting enzyme 1 [Fukomys damarensis]	13830	'Stom'	73.048
ENSHGLG00100005508	NA	ENSHGLT00100007452,ENSHGLT00100007453	35.725	XP_004867979.1//eukaryotic translation initiation factor 2 subunit 2 [Heterocephalus glaber]	66273	'Aamdc'	72.958
ENSHGLG00100017370	NA	BGI_novel_T014750,BGI_novel_T014751,BGI_novel_T014752,BGI_novel_T014753,BGI_novel_T014754,BGI_novel_T014755,BGI_novel_T014756,BGI_novel_T014757,ENSHGLT00100023882,ENSHGLT00100023883,ENSHGLT00100023884	35.6383	XP_012921495.1//SH3 domain-containing kinase-binding protein 1 isoform X11 [Heterocephalus glaber];XP_021100991.1//SH3 domain-containing kinase-binding protein 1 isoform X8 [Heterocephalus glaber];XP_021100986.1//SH3 domain-containing kinase-binding protein 1 isoform X2 [Heterocephalus glaber];XP_023419385.1//SH3 domain-containing kinase-binding protein 1 isoform X6 [Cavia porcellus];XP_023419384…	67788	'Sfr1'	72.938
ENSHGLG00100013618	NA	ENSHGLT00100018668	35.6117	XP_004850663.1//transmembrane protein 50A [Heterocephalus glaber]	14387	'Gaa'	72.78
ENSHGLG00100016983	NA	BGI_novel_T010873,BGI_novel_T010874,BGI_novel_T010875,ENSHGLT00100023347,ENSHGLT00100023348	35.6017	KAF0880428.1//SERF2 factor, partial [Crocuta crocuta];XP_012933902.1//small EDRK-rich factor 2 isoform X1 [Heterocephalus glaber];ACE77638.1//hypothetical protein [Sorex araneus]	215751	'Ginm1'	72.77
ENSHGLG00100013586	NA	ENSHGLT00100018617	35.5333	EHB11138.1//NADH dehydrogenase [ubiquinone] iron-sulfur protein 3, mitochondrial [Heterocephalus glaber]	68059	'Tm9sf2'	72.712
ENSHGLG00100011716	NA	ENSHGLT00100016041	35.5167	XP_004837227.1//transmembrane emp24 domain-containing protein 10 [Heterocephalus glaber]	69634	'Clybl'	72.712
ENSHGLG00100019420	NA	ENSHGLT00100026751	35.5133	XP_004866246.1//spermine synthase [Heterocephalus glaber]	14958	'H1f0'	72.482
ENSHGLG00100013274	NA	BGI_novel_T005924,ENSHGLT00100018196	35.5067	XP_004857581.1//glucagon-like peptide 2 receptor [Heterocephalus glaber]	76707	'Clasp1'	72.442
ENSHGLG00100005535	NA	BGI_novel_T018170,BGI_novel_T018171,BGI_novel_T018172,BGI_novel_T018173,BGI_novel_T018174,BGI_novel_T018175,ENSHGLT00100007494	35.45	BAE42463.1//unnamed protein product [Mus musculus];XP_028924625.1//splicing factor 3B subunit 1 isoform X2 [Ornithorhynchus anatinus];XP_015849193.1//PREDICTED: splicing factor 3B subunit 1 [Peromyscus maniculatus bairdii];XP_022355635.1//splicing factor 3B subunit 1 isoform X1 [Enhydra lutris kenyoni];XP_004772218.1//PREDICTED: splicing factor 3B subunit 1 isoform X1 [Mustela putorius furo];XP_0…	79555	'BC005537'	72.402
ENSHGLG00100004862	NA	BGI_novel_T010379,BGI_novel_T010380,BGI_novel_T010381,BGI_novel_T010382,BGI_novel_T010383,BGI_novel_T010384,BGI_novel_T010385,ENSHGLT00100006576	35.405	XP_021103277.1//muscular LMNA-interacting protein isoform X2 [Heterocephalus glaber];XP_021103276.1//muscular LMNA-interacting protein isoform X1 [Heterocephalus glaber];EHB09797.1//hypothetical protein GW7_09972, partial [Heterocephalus glaber]	76469	'Cmya5'	72.376
ENSHGLG00100003576	NA	BGI_novel_T009171,BGI_novel_T009172,BGI_novel_T009173,BGI_novel_T009174,BGI_novel_T009175,ENSHGLT00100004798	35.375	XP_021111078.1//kynurenine--oxoglutarate transaminase 3 isoform X2 [Heterocephalus glaber];XP_021111079.1//kynurenine--oxoglutarate transaminase 3 isoform X3 [Heterocephalus glaber];XP_012926352.1//kynurenine--oxoglutarate transaminase 3 isoform X1 [Heterocephalus glaber];XP_021111081.1//kynurenine--oxoglutarate transaminase 3 isoform X5 [Heterocephalus glaber]	15388	'Hnrnpl'	72.284
ENSHGLG00100010290	NA	BGI_novel_T014746,BGI_novel_T014747,ENSHGLT00100014063	35.37	XP_005373142.1//PREDICTED: zinc-binding alcohol dehydrogenase domain-containing protein 2 [Chinchilla lanigera];XP_004861999.1//prostaglandin reductase 3 isoform X1 [Heterocephalus glaber]	72607	'Usp13'	72.258
ENSHGLG00100004258	NA	BGI_novel_T003085,BGI_novel_T003086,ENSHGLT00100005697,ENSHGLT00100005698	35.3267	XP_004838241.1//phosphatidylinositol 4-phosphate 5-kinase type-1 beta isoform X1 [Heterocephalus glaber];XP_021108402.1//phosphatidylinositol 4-phosphate 5-kinase type-1 beta isoform X3 [Heterocephalus glaber]	69554	'Klhdc2'	72.156
ENSHGLG00100017295	NA	BGI_novel_T005840,ENSHGLT00100023790	35.3067	VTJ58823.1//Hypothetical predicted protein [Marmota monax];XP_004851346.1//28S ribosomal protein S33, mitochondrial [Heterocephalus glaber]	12562	'Cdh5'	72.108
ENSHGLG00100001083	NA	ENSHGLT00100001403,ENSHGLT00100001404	35.3017	NP_001020590.1//tax1-binding protein 3 [Rattus norvegicus];KAF6417397.1//Tax1 binding protein 3 [Molossus molossus]	67938	'Myl12b'	72.012
ENSHGLG00100004162	NA	BGI_novel_T010575,BGI_novel_T010576,ENSHGLT00100005565,ENSHGLT00100005566	35.2867	XP_019061484.1//endoglin [Fukomys damarensis];XP_004849363.1//endoglin [Heterocephalus glaber]	66541	'Immp1l'	72
ENSHGLG00100002761	NA	BGI_novel_T016231,BGI_novel_T016232,BGI_novel_T016233,BGI_novel_T016234,BGI_novel_T016235,ENSHGLT00100003681	35.2733	EHB16773.1//Mothers against decapentaplegic-like protein 3, partial [Heterocephalus glaber];KAB1277897.1//Mothers against decapentaplegic-like protein 3, partial [Camelus dromedarius];KAA0723371.1//Mothers against decapentaplegic -like protein 3 [Triplophysa tibetana];KFU87843.1//Mothers against decapentaplegic 3, partial [Chaetura pelagica]	69654	'Dctn2'	71.988
ENSHGLG00100000289	NA	BGI_novel_T002738,BGI_novel_T002739,BGI_novel_T002740,BGI_novel_T002741,ENSHGLT00100000367,ENSHGLT00100000368	35.2467	XP_004851818.2//NAD-dependent protein deacetylase sirtuin-3, mitochondrial isoform X1 [Heterocephalus glaber];XP_012930030.2//NAD-dependent protein deacetylase sirtuin-3, mitochondrial isoform X2 [Heterocephalus glaber];XP_003461347.2//NAD-dependent protein deacetylase sirtuin-3, mitochondrial isoform X5 [Cavia porcellus]	28169	'Agpat3'	71.982
ENSHGLG00100007994	NA	ENSHGLT00100010889	35.2267	KAF6105797.1//RAB1A, member RAS oncogene family [Phyllostomus discolor]	100705	'Acacb'	71.922
ENSHGLG00100009129	NA	ENSHGLT00100012471	35.1733	XP_034411745.1//cilia- and flagella-associated protein 251-like, partial [Cyclopterus lumpus]	68480	'Card19'	71.922
ENSHGLG00100012367	NA	ENSHGLT00100016940	35.1583	XP_523791.4//pyruvate dehydrogenase kinase, isozyme 2 isoform X1 [Pan troglodytes]	76467	'Msrb2'	71.854
ENSHGLG00100012144	NA	BGI_novel_T001426,BGI_novel_T001427,ENSHGLT00100016626,ENSHGLT00100016627,ENSHGLT00100016628	35.1467	XP_004844621.1//histone-lysine N-methyltransferase SMYD1 isoform X2 [Heterocephalus glaber];XP_004844620.1//histone-lysine N-methyltransferase SMYD1 isoform X1 [Heterocephalus glaber]	66836	'Tmem223'	71.854
ENSHGLG00100002886	NA	BGI_novel_T017667,BGI_novel_T017668,ENSHGLT00100003849,ENSHGLT00100003850,ENSHGLT00100003851	35.0667	EHB18422.1//Four and a half LIM domains protein 1 [Heterocephalus glaber];XP_004862397.1//four and a half LIM domains protein 1 isoform X3 [Heterocephalus glaber];XP_029786510.1//four and a half LIM domains protein 1 isoform X2 [Suricata suricatta];XP_032119928.1//four and a half LIM domains protein 1 isoform X5 [Sapajus apella];BAH14237.1//unnamed protein product [Homo sapiens]	14199	'Fhl1'	71.764
ENSHGLG00100004110	NA	BGI_novel_T004193,ENSHGLT00100005498,ENSHGLT00100005499	35.035	EHB02220.1//Synaptogyrin-1, partial [Heterocephalus glaber];XP_010611011.1//synaptogyrin-1 isoform X1 [Fukomys damarensis];XP_004845638.1//synaptogyrin-1 isoform X4 [Heterocephalus glaber]	64660	'Mrps24'	71.634
ENSHGLG00100000952	NA	BGI_novel_T006137,BGI_novel_T006138,BGI_novel_T006139,BGI_novel_T006140,BGI_novel_T006141,BGI_novel_T006142,BGI_novel_T006143,ENSHGLT00100001238	34.9683	XP_004837189.1//maleylacetoacetate isomerase [Heterocephalus glaber]	56280	'Mrpl37'	71.558
ENSHGLG00100003141	NA	BGI_novel_T015537,BGI_novel_T015538,BGI_novel_T015539,BGI_novel_T015540,BGI_novel_T015541,ENSHGLT00100004198,ENSHGLT00100004199,ENSHGLT00100004200,ENSHGLT00100004201,ENSHGLT00100004202	34.965	XP_020759074.1//casein kinase I isoform X1 [Odocoileus virginianus texanus];KQK79266.1//casein kinase I isoform alpha isoform X1 [Amazona aestiva];XP_012931190.1//casein kinase I isoform X6 [Heterocephalus glaber];XP_004737918.1//PREDICTED: casein kinase I isoform alpha isoform X4 [Mustela putorius furo];XP_021121856.1//casein kinase I isoform X1 [Heterocephalus glaber];NP_001020276.1//casein kin…	66904	'Pccb'	71.558
ENSHGLG00100006307	NA	BGI_novel_T012748,ENSHGLT00100008576	34.9133	XP_032496235.1//ras-related protein R-Ras2 isoform X1 [Phocoena sinus];XP_034501760.1//ras-related protein R-Ras2 isoform X1 [Ailuropoda melanoleuca]	433771	'Micos10'	71.516
ENSHGLG00100001484	NA	BGI_novel_T007507,ENSHGLT00100001943,ENSHGLT00100001944,ENSHGLT00100001945,ENSHGLT00100001946,ENSHGLT00100001947	34.9067	XP_013376674.1//PREDICTED: septin-7 isoform X1 [Chinchilla lanigera];EDL25301.1//septin 7, isoform CRA_b [Mus musculus];XP_019065556.1//septin-7 isoform X3 [Fukomys damarensis];ERE75589.1//septin-7, partial [Cricetulus griseus]	64383	'Sirt2'	71.406
ENSHGLG00100005043	NA	BGI_novel_T008148,BGI_novel_T008149,ENSHGLT00100006808	34.8217	XP_004858272.1//serine/arginine-rich splicing factor 6 [Heterocephalus glaber];XP_033622986.1//serine/arginine-rich splicing factor 6 [Fukomys damarensis]	66340	'Psenen'	71.266
ENSHGLG00100002581	NA	BGI_novel_T017190,BGI_novel_T017191,BGI_novel_T017192,BGI_novel_T017193,BGI_novel_T017194,BGI_novel_T017195,BGI_novel_T017196,BGI_novel_T017197,BGI_novel_T017198,BGI_novel_T017199,ENSHGLT00100003455,ENSHGLT00100003456	34.8217	EHB17916.1//Kelch repeat and BTB domain-containing protein 10 [Heterocephalus glaber];XP_031226383.1//Bardet-Biedl syndrome 5 protein isoform X1 [Mastomys coucha]	56327	'Arl2'	71.26
ENSHGLG00100012776	NA	BGI_novel_T017790,ENSHGLT00100017505,ENSHGLT00100017506,ENSHGLT00100017507	34.7833	XP_004866514.1//WW domain binding protein 1-like isoform X4 [Heterocephalus glaber];XP_021101164.1//WW domain binding protein 1-like isoform X3 [Heterocephalus glaber];XP_004866512.2//WW domain binding protein 1-like isoform X1 [Heterocephalus glaber]	74142	'Lonp1'	71.25
ENSHGLG00100009132	NA	BGI_novel_T008269,BGI_novel_T008270,BGI_novel_T008271,BGI_novel_T008272,ENSHGLT00100012476	34.7783	XP_004871388.1//pre-B-cell leukemia transcription factor-interacting protein 1 [Heterocephalus glaber]	192678	'Rassf3'	71.158
ENSHGLG00100018569	NA	BGI_novel_T007157,BGI_novel_T007158,BGI_novel_T007159,ENSHGLT00100025568	34.7017	KFO23441.1//Arginine and glutamate-rich protein 1-A [Fukomys damarensis];PNI56175.1//ARGLU1 isoform 3 [Pan troglodytes];XP_004631230.1//arginine and glutamate-rich protein 1 isoform X1 [Octodon degus]	15267	'H2ac18'	71.112
ENSHGLG00100011241	NA	BGI_novel_T011721,BGI_novel_T011722,ENSHGLT00100015363,ENSHGLT00100015364	34.6617	XP_004834303.1//protein CDV3 homolog isoform X3 [Heterocephalus glaber];KFO32715.1//Protein CDV3 like protein [Fukomys damarensis];XP_004834300.1//protein CDV3 homolog isoform X1 [Heterocephalus glaber]	14824	'Grn'	71.05
ENSHGLG00100017494	NA	BGI_novel_T001984,BGI_novel_T001985,BGI_novel_T001986,BGI_novel_T001987,BGI_novel_T001988,BGI_novel_T001989,ENSHGLT00100024059,ENSHGLT00100024060	34.5783	XP_021103811.1//tetraspanin-9 isoform X2 [Heterocephalus glaber];XP_033621489.1//tetraspanin-9 isoform X6 [Fukomys damarensis];XP_004869399.1//tetraspanin-9 isoform X1 [Heterocephalus glaber];XP_021103812.1//tetraspanin-9 isoform X3 [Heterocephalus glaber];XP_016778285.1//tetraspanin-9 isoform X1 [Pan troglodytes];EHA99822.1//Tetraspanin-9 [Heterocephalus glaber]	26940	'Ecsit'	70.998
ENSHGLG00100008171	NA	BGI_novel_T016800,BGI_novel_T016801,BGI_novel_T016802,BGI_novel_T016803,BGI_novel_T016804,ENSHGLT00100011127	34.57	XP_004846333.1//annexin A7 isoform X2 [Heterocephalus glaber];XP_012928453.1//annexin A7 isoform X1 [Heterocephalus glaber]	22320	'Vamp8'	70.994
ENSHGLG00100012883	NA	ENSHGLT00100017651	34.505	XP_004842573.1//GDP-fucose protein O-fucosyltransferase 2 [Heterocephalus glaber]	66169	'Tomm7'	70.928
ENSHGLG00100019327	NA	BGI_novel_T006744,BGI_novel_T006745,BGI_novel_T006746,BGI_novel_T006747,BGI_novel_T006748,BGI_novel_T006749,BGI_novel_T006750,BGI_novel_T006751,BGI_novel_T006752,BGI_novel_T006753,BGI_novel_T006754,BGI_novel_T006755,ENSHGLT00100026615,ENSHGLT00100026616,ENSHGLT00100026617,ENSHGLT00100026618	34.48	ERE71699.1//RNA-binding protein 39-like isoform 2 [Cricetulus griseus];PNI27948.1//RBM39 isoform 42 [Pan troglodytes];ERE71700.1//RNA-binding protein 39-like isoform 1 [Cricetulus griseus];XP_016883627.1//RNA-binding protein 39 isoform X1 [Homo sapiens];XP_019806305.1//RNA-binding protein 39 isoform X1 [Tursiops truncatus];XP_021091320.1//RNA-binding protein 39 [Mesocricetus auratus];NP_001229528…	69956	'Ptcd3'	70.894
ENSHGLG00100013377	NA	BGI_novel_T001353,BGI_novel_T001354,BGI_novel_T001355,BGI_novel_T001356,ENSHGLT00100018338,ENSHGLT00100018339	34.4667	XP_004844403.1//fumarylacetoacetate hydrolase domain-containing protein 2A [Heterocephalus glaber]	70356	'St13'	70.798
ENSHGLG00100004183	NA	BGI_novel_T008542,BGI_novel_T008543,BGI_novel_T008544,BGI_novel_T008545,BGI_novel_T008546,BGI_novel_T008547,BGI_novel_T008548,BGI_novel_T008549,BGI_novel_T008550,ENSHGLT00100005599,ENSHGLT00100005600,ENSHGLT00100005601,ENSHGLT00100005602,ENSHGLT00100005603	34.4483	XP_004861293.1//R3H domain-containing protein 2 isoform X1 [Heterocephalus glaber];XP_021097174.1//R3H domain-containing protein 2 isoform X9 [Heterocephalus glaber];XP_004861298.1//R3H domain-containing protein 2 isoform X6 [Heterocephalus glaber];XP_004861294.1//R3H domain-containing protein 2 isoform X2 [Heterocephalus glaber];XP_021097172.1//R3H domain-containing protein 2 isoform X7 [Heteroc…	227290	'Aamp'	70.666
ENSHGLG00100019820	NA	ENSHGLT00100027177	34.41	XP_003470161.1//14-3-3 protein gamma [Cavia porcellus]	103694	'Tmed4'	70.636
ENSHGLG00100016538	NA	BGI_novel_T007555,ENSHGLT00100022720	34.36	VTJ88938.1//Hypothetical predicted protein [Marmota monax];EHB06480.1//Dysbindin domain-containing protein 2 [Heterocephalus glaber]	14661	'Glud1'	70.556
ENSHGLG00100010713	NA	BGI_novel_T000181,BGI_novel_T000182,BGI_novel_T000183,BGI_novel_T000184,BGI_novel_T000185,BGI_novel_T000186,BGI_novel_T000187,BGI_novel_T000188,BGI_novel_T000189,BGI_novel_T000190,ENSHGLT00100014643,ENSHGLT00100014644,ENSHGLT00100014645,ENSHGLT00100014646,ENSHGLT00100014647	34.32	XP_021108984.1//transforming acidic coiled-coil-containing protein 2 isoform X11 [Heterocephalus glaber];XP_004838845.3//transforming acidic coiled-coil-containing protein 2 isoform X1 [Heterocephalus glaber];XP_012925437.2//transforming acidic coiled-coil-containing protein 2 isoform X5 [Heterocephalus glaber];EHA97517.1//Transforming acidic coiled-coil-containing protein 2, partial [Heterocepha…	56690	'Mlycd'	70.516
ENSHGLG00100017000	NA	ENSHGLT00100023376,ENSHGLT00100023377	34.28	XP_031196737.1//E3 ubiquitin-protein ligase AMFR isoform X2 [Mastomys coucha];XP_004847954.1//E3 ubiquitin-protein ligase AMFR isoform X1 [Heterocephalus glaber]	18613	'Pecam1'	70.424
ENSHGLG00100018598	NA	BGI_novel_T009758,BGI_novel_T009759,BGI_novel_T009760,BGI_novel_T009761,BGI_novel_T009762,BGI_novel_T009763,BGI_novel_T009764,BGI_novel_T009765,BGI_novel_T009766,ENSHGLT00100025608,ENSHGLT00100025609	34.24	KAF6330949.1//SEC61 translocon subunit alpha 1 [Myotis myotis];XP_009282830.1//PREDICTED: protein transport protein Sec61 subunit alpha [Aptenodytes forsteri];XP_008529956.1//PREDICTED: protein transport protein Sec61 subunit alpha isoform 1 [Equus przewalskii];EHB09092.1//Protein transport protein Sec61 subunit alpha isoform 1 [Heterocephalus glaber]	380698	'Obscn'	70.396
ENSHGLG00100016078	NA	ENSHGLT00100022066	34.175	ELW62253.1//Nucleoside diphosphate kinase B [Tupaia chinensis]	67877	'Naa20'	70.346
ENSHGLG00100002030	NA	ENSHGLT00100002651	34.165	EHB14359.1//Hemoglobin subunit beta [Heterocephalus glaber]	76178	'Coa5'	70.318
ENSHGLG00100006893	NA	ENSHGLT00100009413	34.1533	XP_028694268.1//sodium channel subunit beta-1 isoform X1 [Macaca mulatta]	17436	'Me1'	70.21
ENSHGLG00100007110	NA	BGI_novel_T014116,BGI_novel_T014117,BGI_novel_T014118,BGI_novel_T014119,ENSHGLT00100009700	34.15	EHB14438.1//Serine/threonine-protein kinase N1 [Heterocephalus glaber];XP_021106061.1//serine/threonine-protein kinase N1 isoform X3 [Heterocephalus glaber];XP_021106060.1//serine/threonine-protein kinase N1 isoform X2 [Heterocephalus glaber]	17698	'Msn'	70.194
ENSHGLG00100005018	NA	BGI_novel_T007410,ENSHGLT00100006776	34.1433	XP_004867032.1//nucleobindin-1 [Heterocephalus glaber]	12464	'Cct4'	70.18
ENSHGLG00100012420	NA	ENSHGLT00100017014	34.1367	XP_004858364.1//CDGSH iron-sulfur domain-containing protein 1 [Heterocephalus glaber]	67181	'Ctdnep1'	70.18
ENSHGLG00100014193	NA	ENSHGLT00100019452	34.1367	XP_004852571.1//multifunctional methyltransferase subunit TRM112-like protein [Heterocephalus glaber]	12260	'C1qb'	70.114
ENSHGLG00100014475	NA	BGI_novel_T004038,BGI_novel_T004039,ENSHGLT00100019839,ENSHGLT00100019840,ENSHGLT00100019841	34.1367	EHB02077.1//DNA damage-binding protein 1 [Heterocephalus glaber];XP_004874410.1//DNA damage-binding protein 1 [Heterocephalus glaber];VFV30669.1//dna damage-binding protein 1 [Lynx pardinus]	11512	'Adcy6'	70.102
ENSHGLG00100011255	NA	BGI_novel_T013869,BGI_novel_T013870,BGI_novel_T013871,BGI_novel_T013872,BGI_novel_T013873,BGI_novel_T013874,ENSHGLT00100015383,ENSHGLT00100015384	34.13	XP_008251384.1//PREDICTED: putative RNA-binding protein Luc7-like 1 isoform X4 [Oryctolagus cuniculus];XP_023102539.1//putative RNA-binding protein Luc7-like 1 isoform X3 [Felis catus];XP_004873768.1//putative RNA-binding protein Luc7-like 1 isoform X1 [Heterocephalus glaber]	22629	'Ywhah'	70.064
ENSHGLG00100013543	NA	ENSHGLT00100018562	34.09	XP_004869082.1//superoxide dismutase [Mn], mitochondrial [Heterocephalus glaber]	66487	'Smim4'	70.048
ENSHGLG00100014873	NA	BGI_novel_T004570,ENSHGLT00100020386	34.07	EAW58513.1//chromatin modifying protein 5, isoform CRA_b [Homo sapiens];XP_003470878.1//charged multivesicular body protein 5 [Cavia porcellus]	225288	'Fhod3'	69.976
ENSHGLG00100021149	NA	ENSHGLT00100028506	34	EHB07793.1//Translationally-controlled tumor protein [Heterocephalus glaber]	94275	'Maged1'	69.732
ENSHGLG00100005182	NA	ENSHGLT00100007002	33.99	XP_004873351.1//AP-1 complex subunit mu-1 isoform X1 [Heterocephalus glaber]	66155	'Ufc1'	69.622
ENSHGLG00100020369	NA	BGI_novel_T012983,ENSHGLT00100027726	33.9833	ELW49556.1//Histone H3.3 [Tupaia chinensis];XP_012324223.1//histone H3.3-like [Aotus nancymaae]	108705	'Pttg1ip'	69.57
ENSHGLG00100007183	NA	BGI_novel_T015188,BGI_novel_T015189,BGI_novel_T015190,BGI_novel_T015191,BGI_novel_T015192,BGI_novel_T015193,BGI_novel_T015194,BGI_novel_T015195,ENSHGLT00100009794	33.9233	XP_021105311.1//THO complex subunit 7 homolog isoform X3 [Heterocephalus glaber];XP_023583486.1//THO complex subunit 7 homolog isoform X1 [Trichechus manatus latirostris];XP_025741289.1//THO complex subunit 7 homolog isoform X1 [Callorhinus ursinus];XP_033066233.1//THO complex subunit 7 homolog isoform X2 [Trachypithecus francoisi];XP_021105309.1//THO complex subunit 7 homolog isoform X1 [Heteroc…	101314	'Brk1'	69.48
ENSHGLG00100002411	Pfkfb2	BGI_novel_T011400,BGI_novel_T011401,BGI_novel_T011402,BGI_novel_T011403,ENSHGLT00100003214,ENSHGLT00100003215,ENSHGLT00100003216,ENSHGLT00100003217,ENSHGLT00100003218	33.9167	NP_001297209.1//6-phosphofructo-2-kinase/fructose-2,6-bisphosphatase 2 [Heterocephalus glaber];XP_004862109.1//6-phosphofructo-2-kinase/fructose-2,6-bisphosphatase 2 isoform X2 [Heterocephalus glaber]	11852	'Rhob'	69.452
ENSHGLG00100014530	NA	BGI_novel_T003597,BGI_novel_T003598,ENSHGLT00100019915	33.8617	EHB01546.1//D-dopachrome decarboxylase [Heterocephalus glaber]	12453	'Ccni'	69.384
ENSHGLG00100010761	NA	BGI_novel_T004327,BGI_novel_T004328,BGI_novel_T004329,BGI_novel_T004330,ENSHGLT00100014706,ENSHGLT00100014707	33.835	XP_004850337.1//oxidation resistance protein 1 isoform X5 [Heterocephalus glaber];XP_012929566.1//oxidation resistance protein 1 isoform X6 [Heterocephalus glaber];XP_005008274.1//oxidation resistance protein 1 isoform X1 [Cavia porcellus];XP_021118463.1//oxidation resistance protein 1 isoform X1 [Heterocephalus glaber];XP_004850336.1//oxidation resistance protein 1 isoform X4 [Heterocephalus gla…	11737	'Anp32a'	69.296
BGI_novel_G001509	NA	BGI_novel_T017643	33.81	XP_004835498.1//EP300-interacting inhibitor of differentiation 1 [Heterocephalus glaber]	20832	'Ssr4'	69.204
ENSHGLG00100019064	NA	BGI_novel_T007220,BGI_novel_T007221,ENSHGLT00100026254,ENSHGLT00100026255	33.7667	XP_021116913.1//vinexin isoform X5 [Heterocephalus glaber];EHB06018.1//Vinexin [Heterocephalus glaber]	70397	'Tmem70'	69.172
ENSHGLG00100015754	NA	ENSHGLT00100021624	33.76	EDK99483.1//mCG132973, isoform CRA_a, partial [Mus musculus]	50799	'Slc25a13'	69.12
ENSHGLG00100004786	NA	ENSHGLT00100006477	33.7367	XP_004869563.1//cation-dependent mannose-6-phosphate receptor [Heterocephalus glaber]	68016	'Cavin4'	69.094
ENSHGLG00100010343	NA	ENSHGLT00100014135	33.71	XP_004839735.2//synaptophysin-like protein 1 isoform X2 [Heterocephalus glaber]	67388	'Rab5if'	69.088
ENSHGLG00100014715	NA	BGI_novel_T005738,ENSHGLT00100020169,ENSHGLT00100020170	33.59	XP_004840727.1//isocitrate dehydrogenase [NAD] subunit beta, mitochondrial isoform X2 [Heterocephalus glaber];XP_004840726.1//isocitrate dehydrogenase [NAD] subunit beta, mitochondrial isoform X1 [Heterocephalus glaber]	14886	'Gtf2i'	69.036
ENSHGLG00100013640	NA	BGI_novel_T001965,BGI_novel_T001966,BGI_novel_T001967,BGI_novel_T001968,BGI_novel_T001969,BGI_novel_T001970,ENSHGLT00100018701,ENSHGLT00100018702	33.585	XP_004852742.1//myocyte-specific enhancer factor 2A isoform X1 [Heterocephalus glaber];XP_004852747.1//myocyte-specific enhancer factor 2A isoform X2 [Heterocephalus glaber];XP_004852748.1//myocyte-specific enhancer factor 2A isoform X3 [Heterocephalus glaber]	74868	'Tmem65'	69.018
ENSHGLG00100015305	NA	BGI_novel_T001189,BGI_novel_T001190,ENSHGLT00100020985,ENSHGLT00100020986	33.5533	XP_021101069.1//endomucin isoform X2 [Heterocephalus glaber];XP_012921524.1//endomucin isoform X3 [Heterocephalus glaber];XP_033612002.1//endomucin isoform X1 [Fukomys damarensis];XP_012921522.1//endomucin isoform X1 [Heterocephalus glaber]	72333	'Palld'	68.932
ENSHGLG00100014215	NA	ENSHGLT00100019476	33.5	XP_004857317.1//thioredoxin domain-containing protein 17 [Heterocephalus glaber]	11853	'Rhoc'	68.928
ENSHGLG00100007259	NA	ENSHGLT00100009899,ENSHGLT00100009900	33.4933	XP_004855775.1//annexin A2 [Heterocephalus glaber]	19317	'Qk'	68.89
ENSHGLG00100012353	NA	BGI_novel_T013246,ENSHGLT00100016922	33.465	XP_004838893.1//eukaryotic translation initiation factor 3 subunit A [Heterocephalus glaber]	19823	'Rnf7'	68.82
ENSHGLG00100010331	NA	BGI_novel_T000079,BGI_novel_T000080,BGI_novel_T000081,BGI_novel_T000082,BGI_novel_T000083,ENSHGLT00100014115,ENSHGLT00100014116,ENSHGLT00100014117	33.4617	XP_012930944.1//ceramide synthase 2 [Heterocephalus glaber]	67511	'Tmed9'	68.806
ENSHGLG00100006920	NA	BGI_novel_T007210,BGI_novel_T007211,BGI_novel_T007212,BGI_novel_T007213,BGI_novel_T007214,BGI_novel_T007215,ENSHGLT00100009443,ENSHGLT00100009444	33.4483	XP_004848357.1//zinc transporter ZIP14 isoform X1 [Heterocephalus glaber];XP_004848358.1//zinc transporter ZIP14 isoform X2 [Heterocephalus glaber]	66997	'Psmd12'	68.79
ENSHGLG00100004857	NA	BGI_novel_T018065,BGI_novel_T018066,BGI_novel_T018067,BGI_novel_T018068,ENSHGLT00100006567,ENSHGLT00100006568,ENSHGLT00100006569,ENSHGLT00100006570	33.395	XP_021101784.1//leukocyte receptor cluster member 8 isoform X3 [Heterocephalus glaber];XP_021101783.1//leukocyte receptor cluster member 8 isoform X2 [Heterocephalus glaber];XP_021101781.1//leukocyte receptor cluster member 8 isoform X1 [Heterocephalus glaber];EHB18878.1//Leukocyte receptor cluster member 8-like protein, partial [Heterocephalus glaber];XP_013003226.1//leukocyte receptor cluster m…	79044	'Mrps34'	68.618
ENSHGLG00100000558	NA	BGI_novel_T004147,ENSHGLT00100000703	33.39	XP_004875508.1//alcohol dehydrogenase class-3 [Heterocephalus glaber]	12469	'Cct8'	68.384
ENSHGLG00100013779	NA	BGI_novel_T015946,ENSHGLT00100018879	33.3033	XP_004859799.1//protein Tob1 [Heterocephalus glaber];EHB16503.1//Protein Tob1 [Heterocephalus glaber]	27055	'Fkbp9'	68.326
ENSHGLG00100001912	NA	BGI_novel_T015262,ENSHGLT00100002516	33.2967	XP_004839726.1//HMG box-containing protein 1 [Heterocephalus glaber]	22123	'Psmd3'	68.326
ENSHGLG00100013326	NA	BGI_novel_T015749,BGI_novel_T015750,BGI_novel_T015751,BGI_novel_T015752,BGI_novel_T015753,ENSHGLT00100018267,ENSHGLT00100018268,ENSHGLT00100018269	33.2417	XP_012922357.1//vigilin isoform X2 [Heterocephalus glaber];XP_032492936.1//vigilin isoform X5 [Phocoena sinus];PNI14315.1//HDLBP isoform 2 [Pan troglodytes];XP_004667873.1//PREDICTED: vigilin isoform X2 [Jaculus jaculus];XP_004868537.1//vigilin isoform X1 [Heterocephalus glaber]	140742	'Sesn1'	68.294
ENSHGLG00100009493	NA	BGI_novel_T010226,ENSHGLT00100012963,ENSHGLT00100012964	33.2083	XP_004859593.1//proteasome subunit beta type-3 isoform X1 [Heterocephalus glaber];EHB09674.1//Proteasome subunit beta type-3 [Heterocephalus glaber]	67488	'Calcoco1'	68.244
ENSHGLG00100009100	NA	BGI_novel_T008703,ENSHGLT00100012425	33.1783	XP_004860531.1//cullin-1 [Heterocephalus glaber]	53419	'Corin'	68.2
ENSHGLG00100002916	NA	ENSHGLT00100003888	33.1517	XP_003924255.1//PREDICTED: proteasome subunit alpha type-6 [Saimiri boliviensis boliviensis]	212647	'Aldh4a1'	68.132
ENSHGLG00100019249	NA	BGI_novel_T013022,ENSHGLT00100026501	33.115	XP_023375856.1//methyltransferase-like protein 9 [Pteropus vampyrus];XP_004855990.1//methyltransferase-like protein 9 isoform X1 [Heterocephalus glaber]	15081	'H3f3b'	68.128
ENSHGLG00100015381	NA	BGI_novel_T012900,BGI_novel_T012901,BGI_novel_T012902,BGI_novel_T012903,ENSHGLT00100021088	33.0867	XP_005387423.2//PREDICTED: transketolase [Chinchilla lanigera];XP_006252723.1//PREDICTED: transketolase isoform X1 [Rattus norvegicus];EDL88991.1//transketolase, isoform CRA_a [Rattus norvegicus]	16480	'Jup'	68.108
ENSHGLG00100016629	NA	BGI_novel_T011020,BGI_novel_T011021,ENSHGLT00100022850,ENSHGLT00100022851	33.06	XP_008006265.1//PREDICTED: beta-centractin [Chlorocebus sabaeus];XP_004844450.1//beta-centractin isoform X1 [Heterocephalus glaber]	218952	'Fermt2'	68.078
ENSHGLG00100001643	NA	ENSHGLT00100002151	33.0567	XP_005383876.1//PREDICTED: succinyl-CoA ligase [GDP-forming] subunit beta, mitochondrial [Chinchilla lanigera]	12847	'Copa'	67.99
ENSHGLG00100019263	NA	ENSHGLT00100026518	33.0467	XP_004874021.1//sialomucin core protein 24 isoform X1 [Heterocephalus glaber]	20194	'S100a10'	67.88
ENSHGLG00100017521	NA	BGI_novel_T007920,ENSHGLT00100024104	32.99	XP_004869073.1//39S ribosomal protein L18, mitochondrial [Heterocephalus glaber];EHB06875.1//39S ribosomal protein L18, mitochondrial [Heterocephalus glaber]	21856	'Timm44'	67.838
ENSHGLG00100000541	NA	BGI_novel_T014637,ENSHGLT00100000675	32.92	XP_032160398.1//dnaJ homolog subfamily B member 9 isoform X1 [Mustela erminea]	98193	'Dcaf8'	67.802
ENSHGLG00100001282	NA	BGI_novel_T008983,BGI_novel_T008984,BGI_novel_T008985,BGI_novel_T008986,BGI_novel_T008987,BGI_novel_T008988,BGI_novel_T008989,BGI_novel_T008990,BGI_novel_T008991,BGI_novel_T008992,BGI_novel_T008993,BGI_novel_T008994,BGI_novel_T008995,BGI_novel_T008996,BGI_novel_T008997,BGI_novel_T008998,BGI_novel_T008999,ENSHGLT00100001676	32.91	XP_021100229.1//heterogeneous nuclear ribonucleoproteins C1/C2 isoform X2 [Heterocephalus glaber];XP_013974943.1//heterogeneous nuclear ribonucleoproteins C1/C2 isoform X1 [Canis lupus familiaris];XP_010636137.1//heterogeneous nuclear ribonucleoproteins C1/C2 isoform X2 [Fukomys damarensis];EHB08166.1//Heterogeneous nuclear ribonucleoproteins C1/C2 [Heterocephalus glaber]	230598	'Nrd1'	67.776
ENSHGLG00100017279	NA	BGI_novel_T001232,BGI_novel_T001233,BGI_novel_T001234,BGI_novel_T001235,ENSHGLT00100023772	32.82	KAB1268701.1//Serine/arginine-rich splicing factor 4 [Camelus dromedarius];XP_004850839.1//serine/arginine-rich splicing factor 4 isoform X1 [Heterocephalus glaber];XP_021118883.1//serine/arginine-rich splicing factor 4 isoform X2 [Heterocephalus glaber]	66413	'Psmd6'	67.776
ENSHGLG00100017868	NA	BGI_novel_T013136,ENSHGLT00100024579,ENSHGLT00100024580,ENSHGLT00100024581,ENSHGLT00100024582	32.8183	XP_007190217.1//26S proteasome non-ATPase regulatory subunit 11 isoform X1 [Balaenoptera acutorostrata scammoni];XP_017204512.1//PREDICTED: 26S proteasome non-ATPase regulatory subunit 11 isoform X2 [Oryctolagus cuniculus];XP_014334001.1//PREDICTED: 26S proteasome non-ATPase regulatory subunit 11 [Bos mutus];XP_015356435.1//PREDICTED: 26S proteasome non-ATPase regulatory subunit 11 [Marmota marmo…	329251	'Ppp1r12b'	67.742
ENSHGLG00100010487	NA	BGI_novel_T012345,BGI_novel_T012346,BGI_novel_T012347,BGI_novel_T012348,ENSHGLT00100014342,ENSHGLT00100014343	32.7967	XP_021111248.1//tyrosine-protein kinase JAK1 isoform X2 [Heterocephalus glaber];XP_004841577.1//tyrosine-protein kinase JAK1 isoform X1 [Heterocephalus glaber]	27393	'Mrpl39'	67.722
ENSHGLG00100004939	NA	BGI_novel_T011131,ENSHGLT00100006671	32.7917	XP_004847757.1//transmembrane protein 14C isoform X1 [Heterocephalus glaber]	20867	'Stip1'	67.668
ENSHGLG00100013494	NA	BGI_novel_T011441,BGI_novel_T011442,BGI_novel_T011443,ENSHGLT00100018496,ENSHGLT00100018497	32.7883	XP_004851948.1//ADP-ribosylation factor GTPase-activating protein 2 isoform X2 [Heterocephalus glaber];XP_004851947.1//ADP-ribosylation factor GTPase-activating protein 2 isoform X1 [Heterocephalus glaber]	21858	'Timp2'	67.588
ENSHGLG00100000448	NA	ENSHGLT00100000562	32.7883	EHB18774.1//Charged multivesicular body protein 4a, partial [Heterocephalus glaber]	53412	'Ppp1r3c'	67.572
ENSHGLG00100012756	NA	BGI_novel_T014113,ENSHGLT00100017481	32.765	XP_004872562.2//NADH dehydrogenase [ubiquinone] 1 beta subcomplex subunit 7 [Heterocephalus glaber];XP_010611756.1//NADH dehydrogenase [ubiquinone] 1 beta subcomplex subunit 7 isoform X1 [Fukomys damarensis]	17846	'Commd1'	67.512
ENSHGLG00100011010	NA	BGI_novel_T011877,BGI_novel_T011878,BGI_novel_T011879,ENSHGLT00100015031,ENSHGLT00100015032	32.7567	XP_016078913.1//PREDICTED: proteasome subunit alpha type-5 isoform X2 [Miniopterus natalensis];NP_001015566.1//proteasome subunit alpha type-5 [Bos taurus];XP_010604271.1//proteasome subunit alpha type-5 [Fukomys damarensis]	19324	'Rab1a'	67.488
ENSHGLG00100013997	NA	BGI_novel_T014716,BGI_novel_T014717,BGI_novel_T014718,BGI_novel_T014719,BGI_novel_T014720,BGI_novel_T014721,ENSHGLT00100019166	32.7433	XP_004864840.1//heme oxygenase 2 [Heterocephalus glaber]	56436	'Adrm1'	67.452
ENSHGLG00100000913	NA	ENSHGLT00100001181	32.7317	EHB10098.1//Zinc finger protein 639 [Heterocephalus glaber]	208501	'Ndufaf8'	67.442
ENSHGLG00100000814	NA	BGI_novel_T011151,BGI_novel_T011152,ENSHGLT00100001048	32.7283	XP_021095936.1//LOW QUALITY PROTEIN: alanyl-tRNA editing protein Aarsd1 [Heterocephalus glaber]	14373	'G0s2'	67.402
ENSHGLG00100019313	NA	BGI_novel_T003506,BGI_novel_T003507,BGI_novel_T003508,BGI_novel_T003509,BGI_novel_T003510,BGI_novel_T003511,ENSHGLT00100026589,ENSHGLT00100026590,ENSHGLT00100026591,ENSHGLT00100026592	32.6767	EHB01480.1//RILP-like protein 1 [Heterocephalus glaber];XP_004844008.1//RILP-like protein 1 isoform X1 [Heterocephalus glaber];XP_004844010.1//RILP-like protein 1 isoform X4 [Heterocephalus glaber]	19141	'Lgmn'	67.402
ENSHGLG00100014947	NA	ENSHGLT00100020475	32.6583	XP_004855267.1//microtubule-associated protein RP/EB family member 2 isoform X2 [Heterocephalus glaber]	14219	'Ccn2'	67.352
ENSHGLG00100015163	NA	BGI_novel_T014034,BGI_novel_T014035,ENSHGLT00100020793	32.6533	XP_021114823.1//retinoic acid-induced protein 3 isoform X1 [Heterocephalus glaber];EHB14315.1//Retinoic acid-induced protein 3 [Heterocephalus glaber]	56428	'Mtch2'	67.352
ENSHGLG00100004295	NA	BGI_novel_T017079,BGI_novel_T017080,ENSHGLT00100005747	32.6183	XP_004841132.1//pancreatic progenitor cell differentiation and proliferation factor isoform X1 [Heterocephalus glaber];XP_021110907.1//pancreatic progenitor cell differentiation and proliferation factor isoform X2 [Heterocephalus glaber]	230649	'Atpaf1'	67.23
ENSHGLG00100006736	NA	ENSHGLT00100009175	32.6117	XP_004875004.1//B-cell receptor-associated protein 31 isoform X2 [Heterocephalus glaber]	68077	'Nop53'	67.214
ENSHGLG00100011536	NA	BGI_novel_T005625,BGI_novel_T005626,BGI_novel_T005627,BGI_novel_T005628,ENSHGLT00100015796	32.605	XP_004837017.1//tryptophan--tRNA ligase, cytoplasmic [Heterocephalus glaber]	13685	'Eif4ebp1'	67.158
ENSHGLG00100015062	NA	BGI_novel_T013243,BGI_novel_T013244,ENSHGLT00100020658,ENSHGLT00100020659	32.6017	EHB13420.1//Nucleolysin TIAR [Heterocephalus glaber];XP_021108998.1//nucleolysin TIAR [Heterocephalus glaber];XP_032137700.1//nucleolysin TIAR isoform X1 [Sapajus apella];XP_005225840.1//nucleolysin TIAR isoform X1 [Bos taurus]	14548	'Mrps33'	67.102
ENSHGLG00100016474	NA	BGI_novel_T007258,BGI_novel_T007259,ENSHGLT00100022636	32.5783	XP_004836023.2//LIM and senescent cell antigen-like-containing domain protein 2 isoform X1 [Heterocephalus glaber];XP_004836024.1//LIM and senescent cell antigen-like-containing domain protein 2 isoform X2 [Heterocephalus glaber];XP_004836025.1//LIM and senescent cell antigen-like-containing domain protein 2 isoform X3 [Heterocephalus glaber]	71750	'R3hdm2'	67.064
ENSHGLG00100011102	NA	BGI_novel_T001778,BGI_novel_T001779,BGI_novel_T001780,ENSHGLT00100015154,ENSHGLT00100015155,ENSHGLT00100015156	32.57	XP_007535513.1//PREDICTED: T-complex protein 1 subunit gamma isoform X4 [Erinaceus europaeus];ELR54279.1//T-complex protein 1 subunit gamma, partial [Bos mutus];XP_004871262.1//T-complex protein 1 subunit gamma [Heterocephalus glaber]	226830	'Smyd2'	66.794
ENSHGLG00100018702	NA	BGI_novel_T001449,BGI_novel_T001450,ENSHGLT00100025758	32.5417	NP_001309871.1//mitochondrial pyruvate carrier 2 isoform 2 [Rattus norvegicus];XP_004865263.1//mitochondrial pyruvate carrier 2 [Heterocephalus glaber]	68028	'Rpl22l1'	66.738
ENSHGLG00100014933	NA	ENSHGLT00100020458	32.5033	XP_004864490.1//pyruvate dehydrogenase E1 component subunit beta, mitochondrial [Heterocephalus glaber]	20320	'Nptn'	66.618
ENSHGLG00100010990	NA	ENSHGLT00100015006	32.4817	XP_021553639.1//E3 ubiquitin-protein ligase CHIP isoform X1 [Neomonachus schauinslandi]	66230	'Mrps28'	66.614
ENSHGLG00100006506	NA	BGI_novel_T001710,BGI_novel_T001711,BGI_novel_T001712,BGI_novel_T001713,BGI_novel_T001714,BGI_novel_T001715,ENSHGLT00100008842	32.4633	KAB0359679.1//hypothetical protein FD754_003835, partial [Muntiacus muntjak];XP_004482496.1//growth arrest-specific protein 2 isoform X2 [Dasypus novemcinctus];XP_004851625.1//growth arrest-specific protein 2 isoform X2 [Heterocephalus glaber]	14673	'Gna12'	66.586
ENSHGLG00100015078	NA	BGI_novel_T001363,BGI_novel_T001364,BGI_novel_T001365,BGI_novel_T001366,BGI_novel_T001367,BGI_novel_T001368,BGI_novel_T001369,BGI_novel_T001370,BGI_novel_T001371,BGI_novel_T001372,BGI_novel_T001373,BGI_novel_T001374,BGI_novel_T001375,BGI_novel_T001376,ENSHGLT00100020678,ENSHGLT00100020679,ENSHGLT00100020680,ENSHGLT00100020681	32.4583	XP_004843486.1//myotubularin-related protein 3 isoform X8 [Heterocephalus glaber];XP_004843482.1//myotubularin-related protein 3 isoform X4 [Heterocephalus glaber];XP_021112841.1//myotubularin-related protein 3 isoform X2 [Heterocephalus glaber];XP_004843484.1//myotubularin-related protein 3 isoform X7 [Heterocephalus glaber];XP_010602057.1//myotubularin-related protein 3 isoform X1 [Fukomys dama…	68523	'Ciao2b'	66.56
ENSHGLG00100016516	NA	BGI_novel_T000620,BGI_novel_T000621,BGI_novel_T000622,ENSHGLT00100022689	32.4183	XP_010622769.2//protein-cysteine N-palmitoyltransferase HHAT-like protein isoform X1 [Fukomys damarensis];KAB0378657.1//hypothetical protein FD755_010235 [Muntiacus reevesi];XP_004835146.1//protein-cysteine N-palmitoyltransferase HHAT-like protein [Heterocephalus glaber];EHA98042.1//cysteine N-palmitoyltransferase HHAT-like protein [Heterocephalus glaber]	225115	'Svil'	66.55
ENSHGLG00100006914	NA	BGI_novel_T003109,ENSHGLT00100009436,ENSHGLT00100009437	32.415	XP_004833993.1//protein shisa-5 isoform X1 [Heterocephalus glaber];XP_021112801.1//protein shisa-5 isoform X2 [Heterocephalus glaber]	216157	'Tmem259'	66.52
ENSHGLG00100013529	NA	BGI_novel_T007712,BGI_novel_T007713,ENSHGLT00100018544	32.4067	XP_004875091.1//lysozyme C [Heterocephalus glaber]	56248	'Ak3'	66.488
ENSHGLG00100011801	NA	BGI_novel_T014474,BGI_novel_T014475,ENSHGLT00100016169	32.3933	XP_008153604.2//tumor suppressor candidate 2 [Eptesicus fuscus];TEA39460.1//hypothetical protein DBR06_SOUSAS2110243 [Sousa chinensis]	26442	'Psma5'	66.484
ENSHGLG00100017293	NA	ENSHGLT00100023787,ENSHGLT00100023788	32.3783	XP_004864443.1//small integral membrane protein 4 [Heterocephalus glaber];TEA39415.1//hypothetical protein DBR06_SOUSAS2110189 [Sousa chinensis]	68045	'Rtraf'	66.468
ENSHGLG00100005864	NA	BGI_novel_T015362,BGI_novel_T015363,ENSHGLT00100007971	32.375	XP_004872627.1//heterogeneous nuclear ribonucleoprotein H2 [Heterocephalus glaber];EDL20387.1//heterogeneous nuclear ribonucleoprotein H2, isoform CRA_b, partial [Mus musculus]	213673	'9530068E07Rik'	66.338
ENSHGLG00100012750	NA	BGI_novel_T018006,ENSHGLT00100017472	32.3733	XP_004844549.1//augurin [Heterocephalus glaber]	12259	'C1qa'	66.27
ENSHGLG00100018430	NA	BGI_novel_T000206,BGI_novel_T000207,BGI_novel_T000208,BGI_novel_T000209,BGI_novel_T000210,BGI_novel_T000211,BGI_novel_T000212,BGI_novel_T000213,ENSHGLT00100025371	32.355	XP_004864542.1//anion exchange protein 3 isoform X1 [Heterocephalus glaber];XP_005395564.1//PREDICTED: anion exchange protein 3 isoform X5 [Chinchilla lanigera];XP_004864545.1//anion exchange protein 3 isoform X3 [Heterocephalus glaber];XP_013001607.1//anion exchange protein 3 isoform X2 [Cavia porcellus];XP_021099833.1//anion exchange protein 3 isoform X2 [Heterocephalus glaber]	235043	'Tmem205'	66.164
ENSHGLG00100016913	NA	BGI_novel_T007661,BGI_novel_T007662,BGI_novel_T007663,BGI_novel_T007664,ENSHGLT00100023235,ENSHGLT00100023236,ENSHGLT00100023237,ENSHGLT00100023238	32.3317	XP_021097201.1//11-cis retinol dehydrogenase isoform X1 [Heterocephalus glaber];KAF3826151.1//hypothetical protein GH733_006265 [Mirounga leonina];KAF0883386.1//BL1S1 protein, partial [Crocuta crocuta];PNJ44951.1//T0096654 isoform 2, partial [Pongo abelii]	232341	'Wnk1'	66.158
ENSHGLG00100019102	NA	ENSHGLT00100026308	32.3167	XP_004859094.1//kunitz-type protease inhibitor 2 [Heterocephalus glaber]	29864	'Rnf11'	65.954
ENSHGLG00100014153	NA	ENSHGLT00100019397	32.2717	XP_004837175.1//SRA stem-loop-interacting RNA-binding protein, mitochondrial [Heterocephalus glaber]	14132	'Fcgrt'	65.936
ENSHGLG00100005154	NA	BGI_novel_T010505,ENSHGLT00100006966,ENSHGLT00100006967,ENSHGLT00100006968	32.25	KFO32723.1//Angiomotin-like protein 2 [Fukomys damarensis];XP_004834322.1//angiomotin-like protein 2 [Heterocephalus glaber]	14114	'Fbln1'	65.878
ENSHGLG00100004913	NA	BGI_novel_T017579,ENSHGLT00100006639	32.2317	NP_998458.1//serine/threonine-protein phosphatase 2A catalytic subunit beta isoform [Danio rerio];ELK28881.1//Testis-expressed sequence 15 protein, partial [Myotis davidii]	67707	'Mrpl24'	65.812
ENSHGLG00100012106	NA	BGI_novel_T015402,ENSHGLT00100016577	32.1933	XP_004873326.1//trimeric intracellular cation channel type A isoform X1 [Heterocephalus glaber]	59043	'Wsb2'	65.766
ENSHGLG00100006148	NA	BGI_novel_T016715,ENSHGLT00100008366	32.1917	XP_010341286.1//PREDICTED: laminin subunit alpha-2 isoform X4 [Saimiri boliviensis boliviensis];XP_005389239.1//PREDICTED: laminin subunit alpha-2 isoform X1 [Chinchilla lanigera]	14732	'Gpam'	65.582
ENSHGLG00100006748	NA	BGI_novel_T000854,ENSHGLT00100009191	32.16	XP_021096496.1//transmembrane protein 176B isoform X3 [Heterocephalus glaber];XP_021096494.1//transmembrane protein 176B isoform X1 [Heterocephalus glaber]	59005	'Trappc2l'	65.578
ENSHGLG00100011949	NA	BGI_novel_T002759,ENSHGLT00100016365	32.135	XP_021112662.1//ubiquinone biosynthesis protein COQ9, mitochondrial [Heterocephalus glaber];XP_029093534.1//DNA-directed RNA polymerase II subunit RPB3 [Monodon monoceros]	56213	'Htra1'	65.486
ENSHGLG00100016884	NA	BGI_novel_T015163,BGI_novel_T015164,BGI_novel_T015165,BGI_novel_T015166,ENSHGLT00100023195,ENSHGLT00100023196,ENSHGLT00100023197	32.095	XP_007500928.1//PREDICTED: AP-1 complex subunit sigma-2 isoform X1 [Monodelphis domestica];XP_009480708.1//PREDICTED: AP-1 complex subunit sigma-2 isoform X2 [Pelecanus crispus];XP_012812614.1//AP-1 complex subunit sigma-2 isoform X2 [Xenopus tropicalis];XP_009480707.1//PREDICTED: AP-1 complex subunit sigma-2 isoform X1 [Pelecanus crispus];XP_004758954.1//PREDICTED: AP-1 complex subunit sigma-2 i…	192970	'Dhrs11'	65.374
ENSHGLG00100001811	NA	BGI_novel_T003999,ENSHGLT00100002369	32.0717	EHB02045.1//Cullin-3 [Heterocephalus glaber]	320502	'Lmod3'	65.244
ENSHGLG00100012504	NA	BGI_novel_T012620,BGI_novel_T012621,BGI_novel_T012622,BGI_novel_T012623,ENSHGLT00100017134,ENSHGLT00100017135	32.035	EHB12727.1//Acyl-coenzyme A thioesterase 11 [Heterocephalus glaber];XP_004874687.1//acyl-coenzyme A thioesterase 11 isoform X3 [Heterocephalus glaber]	78523	'Mrpl9'	65.22
ENSHGLG00100011242	NA	ENSHGLT00100015365,ENSHGLT00100015366,ENSHGLT00100015367	31.9783	OWK11239.1//hypothetical protein Celaphus_00007208 [Cervus elaphus hippelaphus];KAF4015852.1//hypothetical protein G4228_007287 [Cervus hanglu yarkandensis];TKC38059.1//hypothetical protein EI555_005756 [Monodon monoceros]	435766	'Tnni3k'	65.158
ENSHGLG00100016866	NA	ENSHGLT00100023170	31.9717	XP_004859942.1//ATP-dependent zinc metalloprotease YME1L1 [Heterocephalus glaber]	18041	'Nfs1'	65.154
ENSHGLG00100018899	NA	BGI_novel_T015754,BGI_novel_T015755,BGI_novel_T015756,BGI_novel_T015757,ENSHGLT00100026028,ENSHGLT00100026029	31.9533	XP_010604943.1//septin-2 isoform X1 [Fukomys damarensis];EHB16178.1//Septin-2 [Heterocephalus glaber];XP_025892168.1//septin-2 isoform X2 [Nothoprocta perdicaria]	227696	'Phyhd1'	65.104
ENSHGLG00100019462	NA	BGI_novel_T004078,BGI_novel_T004079,BGI_novel_T004080,BGI_novel_T004081,BGI_novel_T004082,BGI_novel_T004083,BGI_novel_T004084,ENSHGLT00100026807	31.9467	XP_021107430.1//uncharacterized protein C11orf98 homolog isoform X1 [Heterocephalus glaber];XP_012924589.1//uncharacterized protein C11orf98 homolog isoform X2 [Heterocephalus glaber]	15289	'Hmgb1'	65.068
ENSHGLG00100011063	NA	BGI_novel_T000140,BGI_novel_T000141,BGI_novel_T000142,ENSHGLT00100015102,ENSHGLT00100015103	31.92	XP_004851593.1//tumor susceptibility gene 101 protein isoform X1 [Heterocephalus glaber]	22428	'Dctn6'	65.01
ENSHGLG00100019150	NA	ENSHGLT00100026372	31.9	XP_004873657.1//protein FAM162A isoform X2 [Heterocephalus glaber]	14936	'Gys1'	64.924
ENSHGLG00100002199	NA	BGI_novel_T012170,BGI_novel_T012171,BGI_novel_T012172,BGI_novel_T012173,ENSHGLT00100002904	31.8933	EHB12040.1//Male-specific lethal 1-like protein, partial [Heterocephalus glaber];XP_004859511.2//male-specific lethal 1 homolog, partial [Heterocephalus glaber]	67199	'Pfdn1'	64.904
ENSHGLG00100017648	NA	BGI_novel_T003415,BGI_novel_T003416,ENSHGLT00100024273,ENSHGLT00100024274	31.8683	XP_004843866.1//serine/threonine-protein phosphatase PP1-gamma catalytic subunit [Heterocephalus glaber];KAF5929304.1//hypothetical protein HPG69_019325, partial [Diceros bicornis minor];KFO23564.1//Serine/threonine-protein phosphatase PP1-gamma catalytic subunit [Fukomys damarensis];NP_001038025.1//serine/threonine-protein phosphatase PP1-gamma catalytic subunit [Sus scrofa]	16592	'Fabp5'	64.902
ENSHGLG00100008118	NA	ENSHGLT00100011055,ENSHGLT00100011056	31.8333	KFO21508.1//hypothetical protein H920_17149 [Fukomys damarensis];XP_016817488.1//surfeit locus protein 4 isoform X1 [Pan troglodytes]	71660	'Rarres2'	64.828
ENSHGLG00100016216	NA	BGI_novel_T012847,BGI_novel_T012848,ENSHGLT00100022255	31.8083	XP_004865643.1//glucosidase 2 subunit beta isoform X1 [Heterocephalus glaber];XP_004865646.1//glucosidase 2 subunit beta isoform X2 [Heterocephalus glaber]	11843	'Arf4'	64.81
ENSHGLG00100007514	NA	BGI_novel_T013394,ENSHGLT00100010233	31.7983	EHB13585.1//Heme transporter HRG1 [Heterocephalus glaber];XP_005406678.1//PREDICTED: heme transporter HRG1 isoform X2 [Chinchilla lanigera]	14960	'H2-Aa'	64.752
ENSHGLG00100009532	NA	BGI_novel_T012402,BGI_novel_T012403,ENSHGLT00100013016,ENSHGLT00100013017	31.7983	XP_004852165.1//potassium voltage-gated channel subfamily KQT member 1 isoform X3 [Heterocephalus glaber];XP_004852166.1//potassium voltage-gated channel subfamily KQT member 1 isoform X8 [Heterocephalus glaber]	23950	'Dnajb6'	64.658
ENSHGLG00100014444	NA	BGI_novel_T016083,BGI_novel_T016084,BGI_novel_T016085,ENSHGLT00100019800,ENSHGLT00100019801,ENSHGLT00100019802	31.7967	XP_004863642.1//exosome component 10 isoform X4 [Heterocephalus glaber]	16332	'Inppl1'	64.616
ENSHGLG00100004138	NA	BGI_novel_T001144,BGI_novel_T001145,BGI_novel_T001146,BGI_novel_T001147,BGI_novel_T001148,BGI_novel_T001149,BGI_novel_T001150,BGI_novel_T001151,BGI_novel_T001152,BGI_novel_T001153,ENSHGLT00100005534	31.79	EHA98723.1//Afadin [Heterocephalus glaber];XP_021093647.1//afadin isoform X10 [Heterocephalus glaber];XP_021093640.1//afadin isoform X2 [Heterocephalus glaber];XP_021093644.1//afadin isoform X6 [Heterocephalus glaber];XP_021093645.1//afadin isoform X7 [Heterocephalus glaber];XP_021093643.1//afadin isoform X5 [Heterocephalus glaber]	11702	'Amd1'	64.612
ENSHGLG00100006368	NA	ENSHGLT00100008649	31.7883	XP_004845208.1//mediator of RNA polymerase II transcription subunit 10 [Heterocephalus glaber]	13039	'Ctsl'	64.492
ENSHGLG00100007376	NA	BGI_novel_T014949,ENSHGLT00100010056	31.7833	XP_012922648.1//testis-specific Y-encoded-like protein 1 [Heterocephalus glaber];XP_008573847.1//PREDICTED: testis-specific Y-encoded-like protein 1 [Galeopterus variegatus]	22388	'Wdr1'	64.49
ENSHGLG00100008464	NA	BGI_novel_T015121,ENSHGLT00100011522,ENSHGLT00100011523	31.78	XP_012870730.1//PREDICTED: small ubiquitin-related modifier 1 [Dipodomys ordii];XP_029776673.1//small ubiquitin-related modifier 1-like [Suricata suricatta];XP_022270650.1//small ubiquitin-related modifier 1 isoform X1 [Canis lupus familiaris]	66521	'Rwdd1'	64.448
ENSHGLG00100005975	NA	BGI_novel_T010062,BGI_novel_T010063,BGI_novel_T010064,BGI_novel_T010065,BGI_novel_T010066,BGI_novel_T010067,BGI_novel_T010068,BGI_novel_T010069,BGI_novel_T010070,BGI_novel_T010071,BGI_novel_T010072,BGI_novel_T010073,BGI_novel_T010074,BGI_novel_T010075,ENSHGLT00100008130,ENSHGLT00100008131,ENSHGLT00100008132	31.7433	XP_004837325.1//regulator of G-protein signaling 6 isoform X1 [Heterocephalus glaber];KAF6487035.1//regulator of G protein signaling 6 [Rousettus aegyptiacus];XP_023582107.1//regulator of G-protein signaling 6 isoform X1 [Trichechus manatus latirostris];XP_004837328.1//regulator of G-protein signaling 6 isoform X2 [Heterocephalus glaber];EDL02731.1//mCG7891, partial [Mus musculus];XP_004837331.1/…	219189	'Vwa8'	64.236
ENSHGLG00100008632	Rer1	BGI_novel_T002502,BGI_novel_T002503,ENSHGLT00100011774	31.73	KFO31773.1//Protein RER1 [Fukomys damarensis]	74192	'Arpc5l'	64.232
ENSHGLG00100014072	NA	ENSHGLT00100019280	31.6933	XP_004840026.1//T-complex protein 1 subunit zeta [Heterocephalus glaber]	353242	'Mrpl21'	64.232
ENSHGLG00100014252	NA	BGI_novel_T002328,ENSHGLT00100019529	31.6817	XP_004868104.1//26S proteasome non-ATPase regulatory subunit 1 isoform X1 [Heterocephalus glaber]	108645	'Mat2b'	64.18
ENSHGLG00100020372	NA	ENSHGLT00100027729	31.68	XP_004851743.1//cell cycle exit and neuronal differentiation protein 1 [Heterocephalus glaber]	20382	'Srsf2'	64.104
ENSHGLG00100005364	NA	BGI_novel_T002153,BGI_novel_T002154,ENSHGLT00100007242	31.6567	XP_004864257.1//39S ribosomal protein L52, mitochondrial isoform X2 [Heterocephalus glaber];XP_004864256.1//39S ribosomal protein L52, mitochondrial isoform X1 [Heterocephalus glaber]	70827	'Trak2'	64.008
BGI_novel_G000801	NA	BGI_novel_T009682	31.64	KFO20296.1//Leucine-rich PPR motif-containing protein, mitochondrial [Fukomys damarensis]	18221	'Nudc'	64.006
ENSHGLG00100008478	NA	ENSHGLT00100011549	31.6083	AAH90618.1//Rps16 protein [Mus musculus]	227095	'Hibch'	63.982
ENSHGLG00100006980	NA	BGI_novel_T012267,ENSHGLT00100009527	31.5583	XP_021116553.1//alpha-ketoglutarate-dependent dioxygenase FTO isoform X3 [Heterocephalus glaber];XP_012928768.1//alpha-ketoglutarate-dependent dioxygenase FTO isoform X2 [Heterocephalus glaber]	66077	'Aurkaip1'	63.884
ENSHGLG00100014719	NA	BGI_novel_T011872,ENSHGLT00100020176,ENSHGLT00100020177,ENSHGLT00100020178	31.505	XP_004853678.1//serine--tRNA ligase, cytoplasmic [Heterocephalus glaber];EHB11668.1//Seryl-tRNA synthetase, cytoplasmic [Heterocephalus glaber];EAW56365.1//seryl-tRNA synthetase, isoform CRA_a [Homo sapiens]	12757	'Clta'	63.76
ENSHGLG00100006449	NA	BGI_novel_T003869,ENSHGLT00100008767,ENSHGLT00100008768	31.4933	XP_004862650.1//signal recognition particle receptor subunit alpha isoform X2 [Heterocephalus glaber];OWK17541.1//SRPRA [Cervus elaphus hippelaphus];XP_012934295.1//signal recognition particle receptor subunit alpha isoform X1 [Heterocephalus glaber]	56748	'Nfu1'	63.752
ENSHGLG00100016285	NA	BGI_novel_T017557,BGI_novel_T017558,ENSHGLT00100022349	31.4867	XP_032697855.1//RAC-beta serine/threonine-protein kinase isoform X1 [Lontra canadensis];XP_004874234.2//RAC-beta serine/threonine-protein kinase [Heterocephalus glaber];XP_016791455.1//RAC-beta serine/threonine-protein kinase isoform X5 [Pan troglodytes]	24068	'Sra1'	63.554
ENSHGLG00100013601	NA	BGI_novel_T011478,BGI_novel_T011479,ENSHGLT00100018641,ENSHGLT00100018642,ENSHGLT00100018643	31.47	XP_004851870.1//mitochondrial carrier homolog 2 isoform X1 [Heterocephalus glaber]	67851	'Mtres1'	63.548
ENSHGLG00100012549	NA	BGI_novel_T003218,BGI_novel_T003219,BGI_novel_T003220,BGI_novel_T003221,BGI_novel_T003222,BGI_novel_T003223,ENSHGLT00100017196,ENSHGLT00100017197,ENSHGLT00100017198	31.47	XP_021096151.1//rho GTPase-activating protein 21 isoform X2 [Heterocephalus glaber];XP_005386966.1//PREDICTED: rho GTPase-activating protein 21 isoform X4 [Chinchilla lanigera];VCW98242.1//unnamed protein product [Gulo gulo];XP_005386963.1//PREDICTED: rho GTPase-activating protein 21 isoform X2 [Chinchilla lanigera]	78558	'Htra3'	63.522
ENSHGLG00100005086	NA	ENSHGLT00100006872	31.4317	XP_004864693.1//enoyl-CoA delta isomerase 1, mitochondrial [Heterocephalus glaber]	80795	'Selenok'	63.344
ENSHGLG00100009158	Taf9	ENSHGLT00100012513	31.4183	OBS66695.1//hypothetical protein A6R68_04760, partial [Neotoma lepida]	66168	'Grina'	63.166
ENSHGLG00100003743	NA	ENSHGLT00100005008	31.4133	XP_004842276.1//39S ribosomal protein L39, mitochondrial [Heterocephalus glaber]	12468	'Cct7'	63.122
ENSHGLG00100009589	NA	BGI_novel_T001340,ENSHGLT00100013093	31.3767	XP_004847292.1//cytosol aminopeptidase [Heterocephalus glaber];XP_005402554.1//PREDICTED: cytosol aminopeptidase [Chinchilla lanigera]	50797	'Copb2'	63.082
ENSHGLG00100010230	NA	BGI_novel_T004303,BGI_novel_T004304,BGI_novel_T004305,BGI_novel_T004306,ENSHGLT00100013986	31.355	XP_013361712.1//PREDICTED: sodium/potassium-transporting ATPase subunit beta-3 isoform X2 [Chinchilla lanigera];XP_004834422.1//sodium/potassium-transporting ATPase subunit beta-3 isoform X1 [Heterocephalus glaber];NP_001166389.1//sodium/potassium-transporting ATPase subunit beta-3 [Cavia porcellus];XP_009199854.1//sodium/potassium-transporting ATPase subunit beta-3 isoform X1 [Papio anubis]	224727	'Bag6'	63.028
ENSHGLG00100013152	NA	BGI_novel_T006245,ENSHGLT00100018024,ENSHGLT00100018025	31.3267	XP_004852496.1//ADP-ribosylation factor-like protein 2 isoform X2 [Heterocephalus glaber]	142687	'Asb14'	63.024
ENSHGLG00100014991	NA	BGI_novel_T014325,BGI_novel_T014326,BGI_novel_T014327,ENSHGLT00100020535,ENSHGLT00100020536,ENSHGLT00100020537,ENSHGLT00100020538	31.325	XP_004865864.1//nuclear factor 1 C-type isoform X8 [Heterocephalus glaber];XP_004865863.1//nuclear factor 1 C-type isoform X7 [Heterocephalus glaber];XP_004865860.1//nuclear factor 1 C-type isoform X5 [Heterocephalus glaber];KAF6306765.1//nuclear factor I C [Rhinolophus ferrumequinum]	106581	'Fam234a'	62.906
ENSHGLG00100015723	NA	BGI_novel_T012478,BGI_novel_T012479,BGI_novel_T012480,BGI_novel_T012481,BGI_novel_T012482,BGI_novel_T012483,BGI_novel_T012484,ENSHGLT00100021577,ENSHGLT00100021578,ENSHGLT00100021579	31.3117	XP_012927784.1//eukaryotic translation initiation factor 4 gamma 1 isoform X17 [Heterocephalus glaber];XP_021111779.1//eukaryotic translation initiation factor 4 gamma 1 isoform X13 [Heterocephalus glaber];XP_021111770.1//eukaryotic translation initiation factor 4 gamma 1 isoform X10 [Heterocephalus glaber];XP_021111782.1//eukaryotic translation initiation factor 4 gamma 1 isoform X16 [Heteroceph…	20499	'Slc12a7'	62.874
ENSHGLG00100015308	NA	BGI_novel_T008000,ENSHGLT00100020989,ENSHGLT00100020990	31.29	EHB06973.1//Diphosphoinositol polyphosphate phosphohydrolase 1 [Heterocephalus glaber]	66885	'Acadsb'	62.848
ENSHGLG00100003042	NA	BGI_novel_T011521,ENSHGLT00100004053	31.2767	XP_003462163.1//programmed cell death protein 6 isoform X1 [Cavia porcellus];XP_010602395.1//programmed cell death protein 6 isoform X2 [Fukomys damarensis]	246703	'Naxe'	62.846
ENSHGLG00100019003	NA	BGI_novel_T014229,BGI_novel_T014230,BGI_novel_T014231,BGI_novel_T014232,BGI_novel_T014233,BGI_novel_T014234,BGI_novel_T014235,BGI_novel_T014236,ENSHGLT00100026173,ENSHGLT00100026174	31.2717	EHB14525.1//T-box transcription factor TBX20 [Heterocephalus glaber];XP_004840362.1//T-box transcription factor TBX20 [Heterocephalus glaber]	20826	'Snu13'	62.826
ENSHGLG00100015474	NA	BGI_novel_T004563,ENSHGLT00100021224,ENSHGLT00100021225	31.2283	NP_001233463.1//dnaJ homolog subfamily A member 1 [Pan troglodytes]	58809	'Rnase4'	62.788
ENSHGLG00100012136	NA	BGI_novel_T009726,ENSHGLT00100016614	31.1917	EHB09044.1//Integrin alpha-5, partial [Heterocephalus glaber]	23802	'Amfr'	62.716
ENSHGLG00100008956	NA	BGI_novel_T005072,ENSHGLT00100012225	31.1833	XP_004836484.1//cyclin-G1 [Heterocephalus glaber]	74150	'Slc35f5'	62.612
ENSHGLG00100011877	NA	BGI_novel_T017162,BGI_novel_T017163,BGI_novel_T017164,BGI_novel_T017165,ENSHGLT00100016270,ENSHGLT00100016271,ENSHGLT00100016272	31.1717	XP_004851674.1//MOB kinase activator 2 isoform X2 [Heterocephalus glaber];XP_004851673.1//MOB kinase activator 2 isoform X1 [Heterocephalus glaber];XP_004851675.1//MOB kinase activator 2 isoform X4 [Heterocephalus glaber];EHB17870.1//Mps one binder kinase activator-like 2, partial [Heterocephalus glaber]	69094	'Tmem160'	62.582
ENSHGLG00100012425	NA	BGI_novel_T012695,ENSHGLT00100017020	31.1617	XP_003469002.1//vesicle-associated membrane protein 8 [Cavia porcellus];XP_021113870.1//vesicle-associated membrane protein 8 isoform X1 [Heterocephalus glaber]	56347	'Eif3c'	62.54
ENSHGLG00100007656	NA	BGI_novel_T009795,ENSHGLT00100010423	31.1217	XP_017527395.1//PREDICTED: histone H2A.V [Manis javanica];XP_030215574.1//histone H2A.V isoform X1 [Gadus morhua]	11652	'Akt2'	62.52
ENSHGLG00100007206	NA	BGI_novel_T012500,BGI_novel_T012501,ENSHGLT00100009831	31.1133	BAB29759.2//unnamed protein product [Mus musculus]	216198	'Tcp11l2'	62.352
ENSHGLG00100006020	NA	BGI_novel_T013786,BGI_novel_T013787,ENSHGLT00100008190,ENSHGLT00100008191	31.1083	XP_003997969.1//gamma-secretase subunit PEN-2 isoform X1 [Felis catus];EHB14044.1//Gamma-secretase subunit PEN-2 [Heterocephalus glaber];XP_031527846.1//gamma-secretase subunit PEN-2 isoform X3 [Vicugna pacos];XP_004858986.1//gamma-secretase subunit PEN-2 [Heterocephalus glaber]	12492	'Scarb2'	62.33
ENSHGLG00100009771	NA	BGI_novel_T012644,ENSHGLT00100013345,ENSHGLT00100013346	31.0733	EHB12780.1//Metaxin-2, partial [Heterocephalus glaber];XP_004857788.1//metaxin-2 isoform X1 [Heterocephalus glaber]	20869	'Stk11'	62.266
ENSHGLG00100009356	NA	BGI_novel_T000100,ENSHGLT00100012779	31.0633	XP_007975417.1//PREDICTED: 26S proteasome non-ATPase regulatory subunit 4 [Chlorocebus sabaeus];EHA97358.1//26S proteasome non-ATPase regulatory subunit 4 [Heterocephalus glaber]	72416	'Lrpprc'	62.246
ENSHGLG00100003126	NA	BGI_novel_T011524,BGI_novel_T011525,BGI_novel_T011526,BGI_novel_T011527,BGI_novel_T011528,ENSHGLT00100004169	31.0467	XP_005407091.1//PREDICTED: solute carrier family 12 member 7 isoform X1 [Chinchilla lanigera]	19383	'Raly'	62.184
ENSHGLG00100000848	NA	BGI_novel_T007099,BGI_novel_T007100,BGI_novel_T007101,BGI_novel_T007102,BGI_novel_T007103,BGI_novel_T007104,BGI_novel_T007105,BGI_novel_T007106,ENSHGLT00100001091,ENSHGLT00100001092,ENSHGLT00100001093	31.0417	XP_033623366.1//inositol hexakisphosphate and diphosphoinositol-pentakisphosphate kinase 2 isoform X6 [Fukomys damarensis];XP_004841804.1//inositol hexakisphosphate and diphosphoinositol-pentakisphosphate kinase 2 isoform X4 [Heterocephalus glaber];XP_021111498.1//inositol hexakisphosphate and diphosphoinositol-pentakisphosphate kinase 2 isoform X15 [Heterocephalus glaber];XP_021111496.1//inosito…	414077	'Wdr83os'	62.174
ENSHGLG00100003106	NA	BGI_novel_T007988,ENSHGLT00100004145	31.0233	XP_021105848.1//MICOS complex subunit MIC26 isoform X3 [Heterocephalus glaber];XP_021105847.1//MICOS complex subunit MIC26 isoform X2 [Heterocephalus glaber]	12778	'Ackr3'	62.166
ENSHGLG00100016597	NA	BGI_novel_T009090,BGI_novel_T009091,BGI_novel_T009092,ENSHGLT00100022802,ENSHGLT00100022803	30.9867	XP_005396860.1//PREDICTED: NADPH--cytochrome P450 reductase [Chinchilla lanigera];EHB08276.1//NADPH--cytochrome P450 reductase [Heterocephalus glaber];XP_008016559.1//PREDICTED: NADPH--cytochrome P450 reductase isoform X1 [Chlorocebus sabaeus];XP_004840142.1//NADPH--cytochrome P450 reductase [Heterocephalus glaber]	68581	'Tmed10'	62.104
ENSHGLG00100020542	NA	ENSHGLT00100027899	30.9617	EHB13869.1//60S ribosomal protein L23a [Heterocephalus glaber]	76257	'Slc38a3'	62.008
ENSHGLG00100013048	NA	BGI_novel_T006283,BGI_novel_T006284,BGI_novel_T006285,BGI_novel_T006286,ENSHGLT00100017871,ENSHGLT00100017872	30.9217	XP_021120349.1//tRNA 2'-phosphotransferase 1 isoform X1 [Heterocephalus glaber];XP_004852593.1//tRNA 2'-phosphotransferase 1 isoform X3 [Heterocephalus glaber];XP_021587484.1//tRNA 2'-phosphotransferase 1 isoform X1 [Ictidomys tridecemlineatus]	23825	'Banf1'	61.97
ENSHGLG00100006229	NA	ENSHGLT00100008484	30.91	XP_012932425.1//calcium-binding mitochondrial carrier protein Aralar1 isoform X3 [Heterocephalus glaber]	19384	'Ran'	61.936
ENSHGLG00100015896	NA	BGI_novel_T014791,BGI_novel_T014792,BGI_novel_T014793,ENSHGLT00100021826,ENSHGLT00100021827	30.875	XP_004632837.2//lon protease homolog, mitochondrial [Octodon degus];XP_020022122.1//lon protease homolog, mitochondrial [Castor canadensis]	21766	'Tex261'	61.93
ENSHGLG00100008405	NA	BGI_novel_T016327,ENSHGLT00100011446	30.8433	XP_013375732.1//PREDICTED: vacuolar protein sorting-associated protein 28 homolog isoform X1 [Chinchilla lanigera];XP_016072134.1//PREDICTED: vacuolar protein sorting-associated protein 28 homolog isoform X1 [Miniopterus natalensis]	94063	'Mrpl16'	61.87
ENSHGLG00100008284	NA	BGI_novel_T009591,ENSHGLT00100011284	30.745	XP_022407579.1//DNA-binding protein inhibitor ID-3 [Delphinapterus leucas]	14030	'Ewsr1'	61.866
ENSHGLG00100010700	NA	BGI_novel_T001764,BGI_novel_T001765,ENSHGLT00100014627,ENSHGLT00100014628	30.7267	XP_004871297.1//39S ribosomal protein L24, mitochondrial [Heterocephalus glaber];EHA99538.1//39S ribosomal protein L24, mitochondrial [Heterocephalus glaber]	12827	'Col4a2'	61.838
ENSHGLG00100011459	NA	ENSHGLT00100015694	30.7167	XP_004867456.1//isoleucine--tRNA ligase, mitochondrial isoform X2 [Heterocephalus glaber]	83962	'Btbd1'	61.796
ENSHGLG00100020737	NA	BGI_novel_T001350,ENSHGLT00100028094	30.715	EHA99037.1//hypothetical protein GW7_03274 [Heterocephalus glaber]	24030	'Mrps12'	61.774
ENSHGLG00100009476	NA	ENSHGLT00100012944	30.71	NP_001297157.1//cytochrome b5 type B [Heterocephalus glaber]	11475	'Acta2'	61.766
ENSHGLG00100010128	NA	BGI_novel_T009816,BGI_novel_T009817,BGI_novel_T009818,ENSHGLT00100013850	30.7017	XP_012923034.1//caspase recruitment domain-containing protein 19 isoform X1 [Heterocephalus glaber];XP_021104152.1//caspase recruitment domain-containing protein 19 isoform X2 [Heterocephalus glaber]	56812	'Dnajb2'	61.76
ENSHGLG00100017492	NA	ENSHGLT00100024057	30.68	ERE66901.1//SWI/SNF-related matrix-associated actin-dependent regulator of chromatin subfamily D member 3 [Cricetulus griseus]	67861	'Akr1b10'	61.688
ENSHGLG00100018901	NA	ENSHGLT00100026031	30.6783	XP_021039785.1//endoplasmic reticulum-Golgi intermediate compartment protein 3 isoform X2 [Mus caroli]	74316	'Isca2'	61.678
BGI_novel_G000060	NA	BGI_novel_T000545	30.6667	XP_004839734.2//synaptophysin-like protein 1 isoform X1 [Heterocephalus glaber]	66968	'Plin5'	61.582
ENSHGLG00100008953	NA	ENSHGLT00100012221,ENSHGLT00100012222	30.66	EHB04185.1//Dynactin subunit 6 [Heterocephalus glaber]	52468	'Ctdsp2'	61.52
ENSHGLG00100017813	NA	BGI_novel_T006681,BGI_novel_T006682,BGI_novel_T006683,BGI_novel_T006684,BGI_novel_T006685,BGI_novel_T006686,ENSHGLT00100024508,ENSHGLT00100024509	30.645	XP_008505149.1//PREDICTED: heterogeneous nuclear ribonucleoprotein H3 isoform X2 [Equus przewalskii];XP_008505148.1//PREDICTED: heterogeneous nuclear ribonucleoprotein H3 isoform X1 [Equus przewalskii];XP_027835411.1//heterogeneous nuclear ribonucleoprotein H3-like isoform X2 [Ovis aries];XP_010603945.1//heterogeneous nuclear ribonucleoprotein H3 isoform X1 [Fukomys damarensis];VTJ78650.1//Hypoth…	217718	'Nek9'	61.462
ENSHGLG00100019186	NA	ENSHGLT00100026419	30.6433	XP_004866961.1//ras-related protein R-Ras isoform X1 [Heterocephalus glaber]	66400	'Alkbh7'	61.46
ENSHGLG00100017974	NA	BGI_novel_T001487,BGI_novel_T001488,ENSHGLT00100024730	30.605	EHA99191.1//Importin subunit alpha-4, partial [Heterocephalus glaber];ELR50043.1//Importin subunit alpha-4, partial [Bos mutus]	117590	'Asb10'	61.434
ENSHGLG00100005162	NA	BGI_novel_T004950,ENSHGLT00100006977	30.5517	XP_004864765.1//host cell factor C1 regulator 1 isoform X2 [Heterocephalus glaber];EHB03153.1//Host cell factor C1 regulator 1 [Heterocephalus glaber]	68002	'Sdhaf4'	61.264
ENSHGLG00100006006	NA	ENSHGLT00100008173	30.5433	XP_021121056.1//calcyclin-binding protein [Heterocephalus glaber]	12509	'Cd59a'	61.242
ENSHGLG00100014364	NA	ENSHGLT00100019689,ENSHGLT00100019690	30.5133	XP_004835689.1//F-box only protein 40 [Heterocephalus glaber]	21346	'Tagln2'	61.184
ENSHGLG00100009633	NA	BGI_novel_T017106,BGI_novel_T017107,BGI_novel_T017108,BGI_novel_T017109,BGI_novel_T017110,BGI_novel_T017111,BGI_novel_T017112,ENSHGLT00100013159,ENSHGLT00100013160,ENSHGLT00100013161	30.4783	XP_033258124.1//mucin-6 [Orcinus orca];XP_034500751.1//mucin-6 [Ailuropoda melanoleuca];EHB17817.1//Mucin-6, partial [Heterocephalus glaber];NP_001355882.2//mucin-6 isoform 1 precursor [Mus musculus];KAF6275489.1//mucin 6, oligomeric mucus/gel-forming [Myotis myotis];XP_017898255.1//PREDICTED: mucin-6 [Capra hircus];XP_020938133.1//LOW QUALITY PROTEIN: mucin-6 [Sus scrofa]	12499	'Entpd5'	61.178
ENSHGLG00100013574	NA	BGI_novel_T016131,BGI_novel_T016132,ENSHGLT00100018603	30.4567	KFO27431.1//Solute carrier family 2, facilitated glucose transporter member 5 [Fukomys damarensis];EHB16655.1//Solute carrier family 2, facilitated glucose transporter member 5 [Heterocephalus glaber]	70247	'Psmd1'	61.146
ENSHGLG00100013462	NA	BGI_novel_T014417,ENSHGLT00100018451	30.4317	XP_006713191.1//inosine-5'-monophosphate dehydrogenase 2 isoform X1 [Homo sapiens];XP_030425213.1//inosine-5'-monophosphate dehydrogenase 2 isoform X2 [Gopherus evgoodei]	68794	'Flnc'	61.126
ENSHGLG00100000350	NA	BGI_novel_T016668,ENSHGLT00100000446	30.4217	XP_004627761.2//A disintegrin and metalloproteinase with thrombospondin motifs 1 [Octodon degus];XP_004842297.1//A disintegrin and metalloproteinase with thrombospondin motifs 1 [Heterocephalus glaber]	56398	'Chp1'	61.068
ENSHGLG00100008003	NA	BGI_novel_T007484,BGI_novel_T007485,ENSHGLT00100010902	30.395	XP_008565261.1//PREDICTED: translocon-associated protein subunit alpha isoform X3 [Galeopterus variegatus];XP_010834140.1//PREDICTED: translocon-associated protein subunit alpha [Bison bison bison];XP_013204568.1//translocon-associated protein subunit alpha isoform X4 [Microtus ochrogaster]	381629	'Atraid'	61.058
ENSHGLG00100000062	NA	BGI_novel_T004658,ENSHGLT00100000066	30.37	XP_011361289.2//histone-binding protein RBBP7 [Pteropus vampyrus];XP_025227383.1//histone-binding protein RBBP7 isoform X1 [Theropithecus gelada]	14154	'Fem1a'	61.05
ENSHGLG00100002936	NA	BGI_novel_T014673,ENSHGLT00100003912	30.3017	XP_004850298.1//V-type proton ATPase subunit C 1 [Heterocephalus glaber]	54214	'Golga4'	61.038
ENSHGLG00100002064	NA	ENSHGLT00100002699	30.2667	XP_004861879.1//cell division cycle protein 123 homolog [Heterocephalus glaber]	15519	'Hsp90aa1'	61.01
ENSHGLG00100013417	NA	BGI_novel_T015650,BGI_novel_T015651,BGI_novel_T015652,BGI_novel_T015653,BGI_novel_T015654,BGI_novel_T015655,BGI_novel_T015656,BGI_novel_T015657,BGI_novel_T015658,BGI_novel_T015659,BGI_novel_T015660,BGI_novel_T015661,BGI_novel_T015662,BGI_novel_T015663,BGI_novel_T015664,BGI_novel_T015665,BGI_novel_T015666,BGI_novel_T015667,BGI_novel_T015668,ENSHGLT00100018392,ENSHGLT00100018393	30.2617	KFO21062.1//Complement C4-A [Fukomys damarensis];XP_027777718.1//complement C4-A isoform X4 [Marmota flaviventris];XP_033622489.1//complement C4-A-like [Fukomys damarensis];XP_004846976.1//complement C4-A isoform X1 [Heterocephalus glaber]	56018	'Stard10'	60.992
ENSHGLG00100010671	NA	BGI_novel_T016778,BGI_novel_T016779,ENSHGLT00100014589,ENSHGLT00100014590	30.2583	XP_025123929.1//endothelin-1 receptor isoform X2 [Bubalus bubalis];XP_004643676.1//endothelin-1 receptor [Octodon degus];EHB17444.1//Endothelin-1 receptor [Heterocephalus glaber]	74376	'Myo18b'	60.982
ENSHGLG00100007249	NA	BGI_novel_T017292,ENSHGLT00100009888	30.2483	XP_025972236.1//guanine nucleotide-binding protein G(I)/G(S)/G(O) subunit gamma-5 [Dromaius novaehollandiae];XP_003260581.1//guanine nucleotide-binding protein G(I)/G(S)/G(O) subunit gamma-5 [Nomascus leucogenys]	15275	'Hk1'	60.976
ENSHGLG00100008989	NA	BGI_novel_T003204,BGI_novel_T003205,BGI_novel_T003206,BGI_novel_T003207,BGI_novel_T003208,BGI_novel_T003209,BGI_novel_T003210,BGI_novel_T003211,BGI_novel_T003212,BGI_novel_T003213,BGI_novel_T003214,BGI_novel_T003215,BGI_novel_T003216,BGI_novel_T003217,ENSHGLT00100012267,ENSHGLT00100012268,ENSHGLT00100012269	30.2367	XP_021096174.1//sickle tail protein homolog isoform X1 [Heterocephalus glaber];XP_021096182.1//sickle tail protein homolog isoform X9 [Heterocephalus glaber];EHB01194.1//Sickle tail protein-like protein, partial [Heterocephalus glaber];XP_021096184.1//sickle tail protein homolog isoform X11 [Heterocephalus glaber];XP_021096183.1//sickle tail protein homolog isoform X10 [Heterocephalus glaber];XP_…	320024	'Nceh1'	60.93
ENSHGLG00100004728	NA	BGI_novel_T000629,BGI_novel_T000630,BGI_novel_T000631,BGI_novel_T000632,BGI_novel_T000633,BGI_novel_T000634,BGI_novel_T000635,BGI_novel_T000636,BGI_novel_T000637,BGI_novel_T000638,BGI_novel_T000639,BGI_novel_T000640,BGI_novel_T000641,ENSHGLT00100006377,ENSHGLT00100006378,ENSHGLT00100006379,ENSHGLT00100006380,ENSHGLT00100006381	30.16	EHA98059.1//hypothetical protein GW7_13946 [Heterocephalus glaber]	234388	'Ccdc124'	60.916
ENSHGLG00100004510	NA	BGI_novel_T011595,ENSHGLT00100006070	30.1533	KAF6284531.1//microtubule associated protein 1 light chain 3 alpha [Rhinolophus ferrumequinum];XP_004867972.1//microtubule-associated proteins 1A/1B light chain 3A isoform X1 [Heterocephalus glaber]	19298	'Pex19'	60.902
ENSHGLG00100014514	NA	ENSHGLT00100019894	30.1533	EHA98044.1//HIG1 domain family member 1A, partial [Heterocephalus glaber]	319322	'Sf3b2'	60.888
ENSHGLG00100000851	NA	ENSHGLT00100001096	30.1333	XP_035116353.1//small nuclear ribonucleoprotein G-like [Callithrix jacchus]	66158	'Rtl8a'	60.744
ENSHGLG00100003595	NA	BGI_novel_T001022,ENSHGLT00100004818	30.1	EHA98506.1//Dual specificity protein phosphatase 1 [Heterocephalus glaber]	20200	'S100a6'	60.7
ENSHGLG00100011472	NA	ENSHGLT00100015714,ENSHGLT00100015715,ENSHGLT00100015716	30.0833	XP_004866425.1//protein O-GlcNAcase isoform X1 [Heterocephalus glaber]	57319	'Smpdl3a'	60.66
ENSHGLG00100017878	NA	BGI_novel_T005997,BGI_novel_T005998,ENSHGLT00100024594	30.08	XP_008531405.1//PREDICTED: DNA-(apurinic or apyrimidinic site) lyase isoform X1 [Equus przewalskii];XP_004649119.2//LOW QUALITY PROTEIN: DNA-(apurinic or apyrimidinic site) lyase [Octodon degus]	77006	'Ddrgk1'	60.594
ENSHGLG00100011835	NA	ENSHGLT00100016213	30.06	XP_004875690.1//protein DEPP, partial [Heterocephalus glaber]	15488	'Hsd17b4'	60.49
ENSHGLG00100008664	NA	BGI_novel_T014861,ENSHGLT00100011815	30.045	EHB15146.1//Methionine aminopeptidase 2 [Heterocephalus glaber];XP_004844981.2//methionine aminopeptidase 2 [Heterocephalus glaber]	73024	'Emc7'	60.28
ENSHGLG00100014753	NA	ENSHGLT00100020227	30.03	XP_012890385.1//PREDICTED: fructose-1,6-bisphosphatase isozyme 2 [Dipodomys ordii]	11911	'Atf4'	60.204
ENSHGLG00100006550	NA	BGI_novel_T014610,BGI_novel_T014611,BGI_novel_T014612,BGI_novel_T014613,BGI_novel_T014614,ENSHGLT00100008906	30.01	XP_004871157.1//actin-related protein 10 [Heterocephalus glaber]	22195	'Ube2l3'	60.202
ENSHGLG00100001600	NA	ENSHGLT00100002101,ENSHGLT00100002102	29.9883	XP_004870241.1//WD repeat-containing protein 41 isoform X1 [Heterocephalus glaber]	94245	'Dtnbp1'	60.182
ENSHGLG00100006112	NA	BGI_novel_T008511,BGI_novel_T008512,ENSHGLT00100008320,ENSHGLT00100008321	29.975	XP_032769405.1//cyclin-dependent kinase 4 isoform X1 [Rattus rattus];XP_004401809.1//PREDICTED: cyclin-dependent kinase 4 isoform X1 [Odobenus rosmarus divergens];PNJ44482.1//CDK4 isoform 3 [Pongo abelii]	56369	'Apip'	60.18
ENSHGLG00100014043	NA	BGI_novel_T005901,BGI_novel_T005902,BGI_novel_T005903,BGI_novel_T005904,BGI_novel_T005905,BGI_novel_T005906,ENSHGLT00100019237,ENSHGLT00100019238	29.92	XP_004638500.2//period circadian protein homolog 1 isoform X1 [Octodon degus];XP_004857537.1//period circadian protein homolog 1 isoform X3 [Heterocephalus glaber];XP_004857534.1//period circadian protein homolog 1 isoform X1 [Heterocephalus glaber]	259300	'Ehd2'	60.164
ENSHGLG00100011694	NA	BGI_novel_T005760,BGI_novel_T005761,BGI_novel_T005762,BGI_novel_T005763,BGI_novel_T005764,BGI_novel_T005765,BGI_novel_T005766,BGI_novel_T005767,BGI_novel_T005768,BGI_novel_T005769,ENSHGLT00100016013	29.9117	XP_004840803.1//mitochondrial antiviral-signaling protein [Heterocephalus glaber]	27205	'Podxl'	60.148
ENSHGLG00100018129	NA	BGI_novel_T017939,ENSHGLT00100024938	29.9117	XP_021120620.1//deoxycytidylate deaminase isoform X1 [Heterocephalus glaber];XP_021120621.1//deoxycytidylate deaminase isoform X2 [Heterocephalus glaber]	109245	'Lrrc39'	59.966
ENSHGLG00100000357	NA	ENSHGLT00100000455,ENSHGLT00100000456	29.9067	XP_003467050.1//proteasome activator complex subunit 3 [Cavia porcellus]	22437	'Xirp1'	59.96
ENSHGLG00100010116	NA	BGI_novel_T013999,BGI_novel_T014000,ENSHGLT00100013833	29.85	XP_005405383.1//PREDICTED: RUS1 family protein C16orf58 homolog [Chinchilla lanigera];XP_004856315.1//RUS1 family protein C16orf58 homolog [Heterocephalus glaber]	27061	'Bcap31'	59.812
ENSHGLG00100014861	NA	BGI_novel_T007122,ENSHGLT00100020374	29.8417	XP_021115547.1//AN1-type zinc finger protein 3 isoform X3 [Heterocephalus glaber];XP_021115546.1//AN1-type zinc finger protein 3 isoform X2 [Heterocephalus glaber]	26891	'Cops4'	59.794
ENSHGLG00100012181	NA	BGI_novel_T014191,ENSHGLT00100016676	29.8183	XP_010611652.1//protein Asterix [Fukomys damarensis];XP_007103642.2//protein Asterix [Physeter catodon]	14600	'Ghr'	59.774
ENSHGLG00100003788	NA	ENSHGLT00100005069	29.7967	XP_004866030.1//serine/threonine-protein kinase STK11 isoform X2 [Heterocephalus glaber]	102103	'Mtus1'	59.726
ENSHGLG00100016122	NA	BGI_novel_T004205,ENSHGLT00100022119,ENSHGLT00100022120	29.7783	XP_004845592.1//hsc70-interacting protein [Heterocephalus glaber]	94064	'Mrpl27'	59.72
ENSHGLG00100016086	NA	ENSHGLT00100022077	29.7683	XP_008526779.1//PREDICTED: heat shock protein HSP 90-alpha [Equus przewalskii]	12313	'Calm1'	59.708
BGI_novel_G001436	NA	BGI_novel_T017136	29.7667	XP_021099638.1//uncharacterized protein LOC110345686 [Heterocephalus glaber]	56354	'Dnajc7'	59.69
ENSHGLG00100015747	Slc16a7	BGI_novel_T009905,BGI_novel_T009906,BGI_novel_T009907,BGI_novel_T009908,BGI_novel_T009909,ENSHGLT00100021611,ENSHGLT00100021612,ENSHGLT00100021613	29.7467	NP_001297191.1//monocarboxylate transporter 2 [Heterocephalus glaber]	18648	'Pgam1'	59.674
ENSHGLG00100009679	NA	BGI_novel_T002830,ENSHGLT00100013220	29.7317	KFO31339.1//Bone morphogenetic protein 7 [Fukomys damarensis]	64652	'Nisch'	59.662
ENSHGLG00100008748	NA	BGI_novel_T003813,ENSHGLT00100011916	29.725	EHB01796.1//Poly(rC)-binding protein 4 [Heterocephalus glaber];XP_031326308.1//poly(rC)-binding protein 4 isoform X5 [Camelus dromedarius]	66124	'Josd2'	59.644
ENSHGLG00100012541	NA	ENSHGLT00100017186	29.7	XP_004836910.1//apoptosis regulatory protein Siva isoform X1 [Heterocephalus glaber]	67332	'Snrpd3'	59.606
ENSHGLG00100004075	NA	ENSHGLT00100005450	29.58	XP_004838556.1//protein phosphatase 1 regulatory subunit 3C [Heterocephalus glaber]	66914	'Vps28'	59.52
ENSHGLG00100009545	NA	BGI_novel_T009585,ENSHGLT00100013035	29.525	XP_021118714.1//hydroxymethylglutaryl-CoA lyase, mitochondrial isoform X3 [Heterocephalus glaber];XP_004850630.1//hydroxymethylglutaryl-CoA lyase, mitochondrial isoform X1 [Heterocephalus glaber]	14245	'Lpin1'	59.462
ENSHGLG00100003589	NA	BGI_novel_T008427,BGI_novel_T008428,BGI_novel_T008429,BGI_novel_T008430,ENSHGLT00100004812	29.5233	XP_013367106.1//PREDICTED: Y-box-binding protein 3 [Chinchilla lanigera];XP_004435426.1//PREDICTED: Y-box-binding protein 3 isoform X2 [Ceratotherium simum simum]	68133	'Gcsh'	59.39
ENSHGLG00100016829	NA	BGI_novel_T015464,ENSHGLT00100023125	29.5167	EHB15946.1//Ubiquitin carboxyl-terminal hydrolase 22 [Heterocephalus glaber]	74840	'Manf'	59.344
ENSHGLG00100016126	NA	BGI_novel_T009560,BGI_novel_T009561,ENSHGLT00100022124	29.4817	XP_005394874.1//PREDICTED: chloride intracellular channel protein 4 [Chinchilla lanigera];XP_008263881.1//PREDICTED: chloride intracellular channel protein 4 [Oryctolagus cuniculus];KAF6443375.1//chloride intracellular channel 4 [Molossus molossus]	14866	'Gstm5'	59.328
ENSHGLG00100010599	NA	ENSHGLT00100014495	29.4717	EHB01032.1//Krueppel-like factor 9 [Heterocephalus glaber]	26926	'Aifm1'	59.228
ENSHGLG00100012157	NA	BGI_novel_T004280,BGI_novel_T004281,BGI_novel_T004282,BGI_novel_T004283,BGI_novel_T004284,BGI_novel_T004285,BGI_novel_T004286,BGI_novel_T004287,ENSHGLT00100016647	29.4717	EHB02308.1//Collagen alpha-2(IV) chain, partial [Heterocephalus glaber]	58233	'Dnaja4'	59.118
ENSHGLG00100017091	NA	BGI_novel_T006447,BGI_novel_T006448,BGI_novel_T006449,BGI_novel_T006450,BGI_novel_T006451,BGI_novel_T006452,BGI_novel_T006453,BGI_novel_T006454,BGI_novel_T006455,ENSHGLT00100023505	29.4633	XP_004843718.1//2-methoxy-6-polyprenyl-1,4-benzoquinol methylase, mitochondrial [Heterocephalus glaber]	69089	'Oxa1l'	59.114
ENSHGLG00100014620	NA	BGI_novel_T013245,ENSHGLT00100020046	29.4517	XP_004838886.1//G protein-coupled receptor kinase 5 isoform X1 [Heterocephalus glaber]	98932	'Myl9'	59.078
ENSHGLG00100003130	NA	BGI_novel_T000858,BGI_novel_T000859,BGI_novel_T000860,BGI_novel_T000861,BGI_novel_T000862,BGI_novel_T000863,BGI_novel_T000864,ENSHGLT00100004174,ENSHGLT00100004175,ENSHGLT00100004176	29.38	XP_007981610.1//PREDICTED: replication initiator 1 isoform X3 [Chlorocebus sabaeus];XP_011913049.1//PREDICTED: replication initiator 1 isoform X1 [Cercocebus atys];XP_021792092.1//replication initiator 1 isoform X1 [Papio anubis];EHA98272.1//Leucine-rich repeat-containing protein 61 [Heterocephalus glaber]	72039	'Mccc1'	59.03
ENSHGLG00100013588	NA	BGI_novel_T007791,ENSHGLT00100018619	29.365	XP_004863470.1//39S ribosomal protein L17, mitochondrial [Heterocephalus glaber]	66407	'Mrps15'	58.956
BGI_novel_G000228	NA	BGI_novel_T002785	29.3317	XP_027627670.1//CCR4-NOT transcription complex subunit 1 isoform X7 [Tupaia chinensis]	104215	'Rhoq'	58.944
ENSHGLG00100014458	NA	BGI_novel_T004076,BGI_novel_T004077,ENSHGLT00100019818	29.3267	XP_023562774.1//neutral alpha-glucosidase AB isoform X1 [Octodon degus];XP_004646767.1//integrator complex subunit 5 [Octodon degus]	57435	'Plin4'	58.942
ENSHGLG00100013120	NA	BGI_novel_T005918,BGI_novel_T005919,ENSHGLT00100017980,ENSHGLT00100017981	29.2983	KAF5911878.1//hypothetical protein HPG69_015856 [Diceros bicornis minor]	19043	'Ppm1b'	58.93
ENSHGLG00100005969	NA	BGI_novel_T001074,BGI_novel_T001075,ENSHGLT00100008121,ENSHGLT00100008122	29.28	EHA98623.1//Serum paraoxonase/arylesterase 1 [Heterocephalus glaber]	19652	'Rbm3'	58.874
ENSHGLG00100009470	NA	BGI_novel_T006549,BGI_novel_T006550,BGI_novel_T006551,BGI_novel_T006552,ENSHGLT00100012937,ENSHGLT00100012938	29.2767	XP_012921336.2//insulin receptor isoform X2 [Heterocephalus glaber];XP_004865374.1//insulin receptor isoform X3 [Heterocephalus glaber];XP_004865373.1//insulin receptor isoform X1 [Heterocephalus glaber];XP_021100846.1//insulin receptor isoform X4 [Heterocephalus glaber]	14923	'Guk1'	58.848
ENSHGLG00100018520	NA	BGI_novel_T000331,BGI_novel_T000332,BGI_novel_T000333,ENSHGLT00100025503	29.245	XP_004611262.1//PREDICTED: F-box only protein 21 [Sorex araneus];EHH21221.1//hypothetical protein EGK_04235 [Macaca mulatta]	18542	'Pcolce'	58.784
ENSHGLG00100010477	NA	ENSHGLT00100014329	29.2433	XP_004869771.1//39S ribosomal protein L16, mitochondrial [Heterocephalus glaber]	15374	'Jpt1'	58.738
ENSHGLG00100006574	NA	ENSHGLT00100008939,ENSHGLT00100008940	29.2083	XP_021099415.1//cell cycle control protein 50A [Heterocephalus glaber];XP_023574453.1//cell cycle control protein 50A isoform X2 [Octodon degus]	77521	'Mtus2'	58.696
ENSHGLG00100010106	NA	BGI_novel_T012224,ENSHGLT00100013821	29.1483	XP_004852289.1//transmembrane protein 134 isoform X2 [Heterocephalus glaber]	226594	'Rcsd1'	58.574
ENSHGLG00100013843	NA	BGI_novel_T006281,BGI_novel_T006282,ENSHGLT00100018959	29.1383	XP_012930188.2//dnaJ homolog subfamily C member 4 isoform X1 [Heterocephalus glaber];XP_021120346.1//dnaJ homolog subfamily C member 4 isoform X2 [Heterocephalus glaber]	23988	'Pin1'	58.526
ENSHGLG00100000101	NA	BGI_novel_T008924,BGI_novel_T008925,BGI_novel_T008926,BGI_novel_T008927,BGI_novel_T008928,BGI_novel_T008929,BGI_novel_T008930,ENSHGLT00100000129,ENSHGLT00100000130	29.13	KFO35299.1//Ig gamma-3 chain C region [Fukomys damarensis];EHB08050.1//Ig gamma-1 chain C region, membrane-bound form [Heterocephalus glaber];EHB08049.1//Ig gamma-2 chain C region [Heterocephalus glaber]	217149	'Cisd3'	58.512
ENSHGLG00100018244	NA	BGI_novel_T000753,BGI_novel_T000754,BGI_novel_T000755,BGI_novel_T000756,BGI_novel_T000757,BGI_novel_T000758,BGI_novel_T000759,BGI_novel_T000760,ENSHGLT00100025100,ENSHGLT00100025101,ENSHGLT00100025102,ENSHGLT00100025103	29.125	XP_032470257.1//alpha-actinin-4 isoform X1 [Phocoena sinus];XP_028386238.1//alpha-actinin-4 isoform X5 [Phyllostomus discolor];XP_013210651.1//alpha-actinin-4 isoform X4 [Microtus ochrogaster];XP_028386242.1//alpha-actinin-4 isoform X4 [Phyllostomus discolor];XP_026633865.1//alpha-actinin-4 isoform X2 [Microtus ochrogaster];XP_014448423.1//alpha-actinin-4 isoform X3 [Tupaia chinensis];EFB14533.1/…	15530	'Hspg2'	58.498
ENSHGLG00100010069	NA	BGI_novel_T017150,BGI_novel_T017151,BGI_novel_T017152,BGI_novel_T017153,ENSHGLT00100013771	29.1133	XP_010638714.1//mitochondrial inner membrane protease subunit 1 isoform X1 [Fukomys damarensis];XP_010638716.1//mitochondrial inner membrane protease subunit 1 isoform X2 [Fukomys damarensis];XP_013215081.1//mitochondrial inner membrane protease subunit 1 isoform X1 [Ictidomys tridecemlineatus];XP_004851652.1//mitochondrial inner membrane protease subunit 1 isoform X1 [Heterocephalus glaber]	18295	'Ogn'	58.472
ENSHGLG00100019325	NA	ENSHGLT00100026613	29.1083	XP_004868684.1//coiled-coil domain-containing protein 47 [Heterocephalus glaber]	386649	'Nsfl1c'	58.464
ENSHGLG00100009979	NA	BGI_novel_T008765,ENSHGLT00100013653	29.1083	EHB07866.1//BTB/POZ domain-containing protein 1 [Heterocephalus glaber]	20751	'Spr'	58.312
ENSHGLG00100017713	NA	ENSHGLT00100024357,ENSHGLT00100024358,ENSHGLT00100024359,ENSHGLT00100024360	29.0833	XP_021104536.1//BUB3-interacting and GLEBS motif-containing protein ZNF207 isoform X6 [Heterocephalus glaber];XP_012923216.1//BUB3-interacting and GLEBS motif-containing protein ZNF207 isoform X4 [Heterocephalus glaber];XP_012923215.1//BUB3-interacting and GLEBS motif-containing protein ZNF207 isoform X2 [Heterocephalus glaber];BAC28320.1//unnamed protein product [Mus musculus]	19934	'Rpl22'	58.242
BGI_novel_G000929	NA	BGI_novel_T011347	29.0433	XP_021108062.1//rho GTPase-activating protein 10 [Heterocephalus glaber]	235072	'Septin7'	58.182
ENSHGLG00100007358	NA	BGI_novel_T008310,ENSHGLT00100010032	29.0333	KAF6285418.1//cytosolic iron-sulfur assembly component 2B [Myotis myotis];KFO19964.1//Mitotic spindle-associated MMXD complex subunit MIP18 [Fukomys damarensis]	68033	'Cox19'	58.122
ENSHGLG00100016712	NA	BGI_novel_T016229,BGI_novel_T016230,ENSHGLT00100022965	29.02	XP_021092681.1//alpha- and gamma-adaptin-binding protein p34 isoform X3 [Heterocephalus glaber];XP_004855653.1//alpha- and gamma-adaptin-binding protein p34 isoform X1 [Heterocephalus glaber];XP_021092680.1//alpha- and gamma-adaptin-binding protein p34 isoform X2 [Heterocephalus glaber]	67252	'Cap2'	58.104
ENSHGLG00100010071	NA	BGI_novel_T001995,ENSHGLT00100013774	29.0083	XP_012421902.1//PREDICTED: peptidyl-prolyl cis-trans isomerase FKBP4 isoform X2 [Odobenus rosmarus divergens];XP_004869380.1//peptidyl-prolyl cis-trans isomerase FKBP4 [Heterocephalus glaber]	19042	'Ppm1a'	58.072
BGI_novel_G001296	NA	BGI_novel_T015387	28.9983	XP_014783884.1//PREDICTED: zinc finger protein 208-like [Octopus bimaculoides]	84113	'Ptov1'	58.028
ENSHGLG00100005335	NA	ENSHGLT00100007199	28.985	XP_004838883.1//BAG family molecular chaperone regulator 3 isoform X1 [Heterocephalus glaber]	57443	'Fbxo3'	57.982
ENSHGLG00100013472	NA	BGI_novel_T008551,BGI_novel_T008552,BGI_novel_T008553,BGI_novel_T008554,BGI_novel_T008555,BGI_novel_T008556,BGI_novel_T008557,BGI_novel_T008558,BGI_novel_T008559,ENSHGLT00100018462,ENSHGLT00100018463,ENSHGLT00100018464,ENSHGLT00100018465	28.94	XP_027966546.1//prolow-density lipoprotein receptor-related protein 1 [Eumetopias jubatus];XP_025738710.1//prolow-density lipoprotein receptor-related protein 1 [Callorhinus ursinus];XP_004861313.1//prolow-density lipoprotein receptor-related protein 1 isoform X1 [Heterocephalus glaber];XP_021097013.1//prolow-density lipoprotein receptor-related protein 1 isoform X2 [Heterocephalus glaber];XP_014…	68969	'Eif1b'	57.936
ENSHGLG00100018317	NA	BGI_novel_T004552,BGI_novel_T004553,ENSHGLT00100025206	28.9317	EHB02623.1//28S ribosomal protein L42, mitochondrial [Heterocephalus glaber]	13170	'Dbp'	57.882
ENSHGLG00100017578	NA	BGI_novel_T015964,ENSHGLT00100024177	28.9183	EHB16534.1//Enoyl-CoA hydratase domain-containing protein 1 [Heterocephalus glaber]	20637	'Snrnp70'	57.658
ENSHGLG00100019940	NA	BGI_novel_T013260,ENSHGLT00100027297	28.9117	ETE73072.1//Epsin-1, partial [Ophiophagus hannah];EHB13442.1//Splicing factor U2AF 65 kDa subunit [Heterocephalus glaber]	23996	'Psmc4'	57.628
ENSHGLG00100002404	NA	ENSHGLT00100003205	28.9083	XP_008588511.1//PREDICTED: activator of 90 kDa heat shock protein ATPase homolog 1 [Galeopterus variegatus]	15354	'Hmgb3'	57.618
ENSHGLG00100015291	NA	BGI_novel_T008098,BGI_novel_T008099,ENSHGLT00100020967,ENSHGLT00100020968	28.9	XP_010640423.1//platelet-activating factor acetylhydrolase IB subunit alpha [Fukomys damarensis];TKC47269.1//hypothetical protein EI555_006456 [Monodon monoceros]	53817	'Ddx39b'	57.614
ENSHGLG00100012805	NA	ENSHGLT00100017547,ENSHGLT00100017548	28.89	XP_004868266.1//dipeptidyl peptidase 1 isoform X1 [Heterocephalus glaber];XP_004868269.1//dipeptidyl peptidase 1 isoform X3 [Heterocephalus glaber]	67675	'Cuta'	57.554
ENSHGLG00100016881	NA	BGI_novel_T012769,BGI_novel_T012770,BGI_novel_T012771,BGI_novel_T012772,ENSHGLT00100023190,ENSHGLT00100023191	28.8167	XP_004865553.1//cAMP-specific 3',5'-cyclic phosphodiesterase 4A isoform X1 [Heterocephalus glaber];XP_004865554.1//cAMP-specific 3',5'-cyclic phosphodiesterase 4A isoform X3 [Heterocephalus glaber];XP_004865556.2//cAMP-specific 3',5'-cyclic phosphodiesterase 4A isoform X2 [Heterocephalus glaber]	93687	'Csnk1a1'	57.518
ENSHGLG00100008336	NA	BGI_novel_T017839,ENSHGLT00100011352	28.8133	EHB18598.1//CD9 antigen [Heterocephalus glaber];XP_004869436.1//CD9 antigen [Heterocephalus glaber]	19325	'Rab10'	57.448
ENSHGLG00100006324	NA	ENSHGLT00100008595	28.8133	XP_004864658.1//protein lifeguard 3 [Heterocephalus glaber]	66090	'Ypel3'	57.446
ENSHGLG00100008390	NA	ENSHGLT00100011425,ENSHGLT00100011426	28.81	KAF6356931.1//G protein subunit beta 2 [Rhinolophus ferrumequinum];XP_006764775.2//PREDICTED: guanine nucleotide-binding protein G(I)/G(S)/G(T) subunit beta-2, partial [Myotis davidii]	67398	'Srpr'	57.386
ENSHGLG00100000940	NA	BGI_novel_T007681,ENSHGLT00100001225,ENSHGLT00100001226	28.795	EHB06578.1//MAP kinase-interacting serine/threonine-protein kinase 2, partial [Heterocephalus glaber];XP_004865966.1//MAP kinase-interacting serine/threonine-protein kinase 2 isoform X5 [Heterocephalus glaber];XP_021100702.1//MAP kinase-interacting serine/threonine-protein kinase 2 isoform X1 [Heterocephalus glaber]	16195	'Il6st'	57.352
ENSHGLG00100004887	NA	ENSHGLT00100006605,ENSHGLT00100006606	28.78	XP_012927119.1//pescadillo homolog isoform X2 [Heterocephalus glaber];EHB01103.1//Pescadillo-like protein [Heterocephalus glaber]	73713	'Rbm20'	57.336
ENSHGLG00100001867	NA	BGI_novel_T004987,BGI_novel_T004988,BGI_novel_T004989,ENSHGLT00100002462,ENSHGLT00100002463	28.74	XP_013014426.1//fibronectin type III and SPRY domain-containing protein 2 [Cavia porcellus];XP_021120539.1//fibronectin type III and SPRY domain-containing protein 2 isoform X3 [Heterocephalus glaber];XP_021120538.1//fibronectin type III and SPRY domain-containing protein 2 isoform X2 [Heterocephalus glaber]	11532	'Adh5'	57.132
ENSHGLG00100014232	NA	BGI_novel_T007794,ENSHGLT00100019501	28.7267	XP_019066207.1//integrin-linked protein kinase isoform X1 [Fukomys damarensis]	216810	'Tom1l2'	57.104
ENSHGLG00100016952	NA	BGI_novel_T000230,ENSHGLT00100023301,ENSHGLT00100023302,ENSHGLT00100023303	28.7133	XP_004864584.1//aspartyl aminopeptidase isoform X2 [Heterocephalus glaber];XP_012920980.1//aspartyl aminopeptidase isoform X3 [Heterocephalus glaber]	664994	'Isoc2a'	57.09
ENSHGLG00100019088	NA	ENSHGLT00100026290	28.7117	XP_005327950.1//unconventional myosin-Ic [Ictidomys tridecemlineatus]	68365	'Rab14'	56.988
ENSHGLG00100015476	NA	BGI_novel_T015077,BGI_novel_T015078,BGI_novel_T015079,BGI_novel_T015080,BGI_novel_T015081,ENSHGLT00100021228,ENSHGLT00100021229,ENSHGLT00100021230	28.705	XP_004837285.1//prostaglandin reductase 2 isoform X1 [Heterocephalus glaber];XP_026257660.1//prostaglandin reductase 2 isoform X4 [Urocitellus parryii];EHB15448.1//Prostaglandin reductase 2 [Heterocephalus glaber]	18114	'Rrp1'	56.986
ENSHGLG00100009681	Fos	BGI_novel_T015051,ENSHGLT00100013222	28.69	NP_001297184.1//proto-oncogene c-Fos [Heterocephalus glaber];VCX10089.1//unnamed protein product, partial [Gulo gulo]	26457	'Slc27a1'	56.942
ENSHGLG00100004207	NA	ENSHGLT00100005634	28.6817	XP_004855473.1//glutathione reductase, mitochondrial [Heterocephalus glaber]	16011	'Igfbp5'	56.94
ENSHGLG00100012485	NA	BGI_novel_T008173,BGI_novel_T008174,BGI_novel_T008175,BGI_novel_T008176,BGI_novel_T008177,ENSHGLT00100017107,ENSHGLT00100017108	28.67	XP_005212097.1//protein max isoform X1 [Bos taurus];XP_034018171.1//protein max isoform X2 [Thalassophryne amazonica];XP_021103282.1//protein max isoform X2 [Heterocephalus glaber];XP_021103287.1//protein max isoform X4 [Heterocephalus glaber];XP_020955045.1//protein max isoform X3 [Sus scrofa];XP_004837447.1//protein max isoform X7 [Heterocephalus glaber]	11640	'Akap1'	56.9
ENSHGLG00100010353	NA	BGI_novel_T015131,ENSHGLT00100014151	28.6417	XP_019145924.1//histone chaperone ASF1A [Corvus cornix cornix];EGV96272.1//Histone chaperone ASF1A [Cricetulus griseus]	23945	'Mgll'	56.892
ENSHGLG00100012943	NA	ENSHGLT00100017733,ENSHGLT00100017734	28.6417	XP_011842701.1//PREDICTED: T-complex protein 1 subunit delta [Mandrillus leucophaeus];XP_033095056.1//T-complex protein 1 subunit delta [Trachypithecus francoisi]	54409	'Ramp2'	56.876
ENSHGLG00100000816	NA	BGI_novel_T017316,BGI_novel_T017317,BGI_novel_T017318,BGI_novel_T017319,ENSHGLT00100001051	28.6183	XP_013006497.1//laminin subunit alpha-2 isoform X1 [Cavia porcellus];PNJ78484.1//LAMA2 isoform 2 [Pongo abelii];XP_027803175.1//laminin subunit alpha-2 isoform X1 [Marmota flaviventris];PNJ78483.1//LAMA2 isoform 1 [Pongo abelii];XP_004846024.1//laminin subunit alpha-2 isoform X1 [Heterocephalus glaber]	67923	'Eloc'	56.866
ENSHGLG00100013516	NA	BGI_novel_T001357,ENSHGLT00100018529,ENSHGLT00100018530	28.6083	XP_004844409.1//stAR-related lipid transfer protein 7, mitochondrial [Heterocephalus glaber]	27643	'Ubl4a'	56.856
ENSHGLG00100019058	NA	BGI_novel_T005827,BGI_novel_T005828,BGI_novel_T005829,BGI_novel_T005830,ENSHGLT00100026245,ENSHGLT00100026246,ENSHGLT00100026247,ENSHGLT00100026248	28.6083	EDL13628.1//LUC7-like 2 (S. cerevisiae), isoform CRA_a, partial [Mus musculus];XP_013014086.1//putative RNA-binding protein Luc7-like 2 isoform X2 [Cavia porcellus];XP_006145097.1//putative RNA-binding protein Luc7-like 2 isoform X1 [Tupaia chinensis];XP_008761000.1//PREDICTED: LUC7-like 2 pre-mRNA splicing factor isoform X1 [Rattus norvegicus];XP_023394940.1//putative RNA-binding protein Luc7-li…	22218	'Sumo1'	56.852
ENSHGLG00100012291	NA	BGI_novel_T013847,BGI_novel_T013848,BGI_novel_T013849,BGI_novel_T013850,ENSHGLT00100016824	28.5833	XP_012924347.1//lipase maturation factor 1 isoform X1 [Heterocephalus glaber];XP_004628182.1//lipase maturation factor 1 isoform X1 [Octodon degus];EHB14105.1//Lipase maturation factor 1, partial [Heterocephalus glaber]	66847	'Hint3'	56.796
ENSHGLG00100014838	NA	ENSHGLT00100020344	28.5767	XP_004847836.1//leukocyte elastase inhibitor [Heterocephalus glaber]	17022	'Lum'	56.788
ENSHGLG00100015796	NA	BGI_novel_T010055,BGI_novel_T010056,ENSHGLT00100021686	28.5683	XP_010604618.1//proteolipid protein 2 [Fukomys damarensis];XP_023562325.1//PDZ domain-containing protein MAGIX isoform X2 [Octodon degus]	121022	'Mrps6'	56.756
ENSHGLG00100011509	NA	ENSHGLT00100015761	28.5633	XP_004860708.1//28S ribosomal protein S7, mitochondrial [Heterocephalus glaber]	14979	'H2-Ke6'	56.752
ENSHGLG00100007446	NA	BGI_novel_T017133,BGI_novel_T017134,ENSHGLT00100010148	28.5617	XP_012930119.1//epidermal growth factor receptor kinase substrate 8-like protein 2 isoform X1 [Heterocephalus glaber];EHB17832.1//Epidermal growth factor receptor kinase substrate 8-like protein 2 [Heterocephalus glaber]	17191	'Mbd2'	56.728
ENSHGLG00100011093	NA	BGI_novel_T001773,BGI_novel_T001774,BGI_novel_T001775,BGI_novel_T001776,BGI_novel_T001777,ENSHGLT00100015145	28.5233	XP_004871271.1//myocyte-specific enhancer factor 2D isoform X5 [Heterocephalus glaber];XP_005006239.1//myocyte-specific enhancer factor 2D isoform X5 [Cavia porcellus];KAF6397322.1//myocyte enhancer factor 2D [Rousettus aegyptiacus];XP_005006238.1//myocyte-specific enhancer factor 2D isoform X4 [Cavia porcellus]	30963	'Hacd1'	56.716
BGI_novel_G000552	NA	BGI_novel_T006650	28.5133	XP_004873278.2//bone marrow stromal antigen 2 [Heterocephalus glaber]	232910	'Ap2s1'	56.684
ENSHGLG00100010376	NA	BGI_novel_T010729,BGI_novel_T010730,BGI_novel_T010731,BGI_novel_T010732,BGI_novel_T010733,BGI_novel_T010734,BGI_novel_T010735,ENSHGLT00100014183	28.505	XP_021097315.1//LOW QUALITY PROTEIN: uncharacterized protein C15orf52 homolog [Heterocephalus glaber];EHB10299.1//hypothetical protein GW7_18707 [Heterocephalus glaber]	110391	'Qdpr'	56.66
ENSHGLG00100009450	NA	ENSHGLT00100012911	28.48	XP_004867710.1//store-operated calcium entry-associated regulatory factor [Heterocephalus glaber]	71914	'Antxr2'	56.612
ENSHGLG00100008845	NA	BGI_novel_T012386,BGI_novel_T012387,BGI_novel_T012388,ENSHGLT00100012047,ENSHGLT00100012048,ENSHGLT00100012049	28.475	XP_004852205.1//src substrate cortactin isoform X3 [Heterocephalus glaber];EHB12338.1//Src substrate cortactin [Heterocephalus glaber];XP_004852200.1//src substrate cortactin isoform X1 [Heterocephalus glaber]	78541	'Asb8'	56.524
ENSHGLG00100014624	NA	BGI_novel_T016134,ENSHGLT00100020054,ENSHGLT00100020055	28.4667	EHB16658.1//Arginine-glutamic acid dipeptide repeats protein [Heterocephalus glaber];XP_004863731.1//arginine-glutamic acid dipeptide repeats protein isoform X4 [Heterocephalus glaber]	19352	'Rabggtb'	56.522
ENSHGLG00100018912	NA	BGI_novel_T015615,BGI_novel_T015616,BGI_novel_T015617,BGI_novel_T015618,BGI_novel_T015619,BGI_novel_T015620,BGI_novel_T015621,BGI_novel_T015622,BGI_novel_T015623,BGI_novel_T015624,BGI_novel_T015625,BGI_novel_T015626,ENSHGLT00100026049,ENSHGLT00100026050,ENSHGLT00100026051	28.4317	XP_004847024.1//N(G),N(G)-dimethylarginine dimethylaminohydrolase 2 isoform X1 [Heterocephalus glaber];EHB16071.1//Chloride intracellular channel protein 1 [Heterocephalus glaber];XP_004847020.1//chloride intracellular channel protein 1 [Heterocephalus glaber]	12995	'Csnk2a1'	56.516
ENSHGLG00100010075	NA	ENSHGLT00100013778,ENSHGLT00100013779	28.4133	XP_004871357.1//ephrin-A1 [Heterocephalus glaber]	170791	'Rbm39'	56.42
ENSHGLG00100018841	NA	BGI_novel_T003419,BGI_novel_T003420,BGI_novel_T003421,BGI_novel_T003422,ENSHGLT00100025952,ENSHGLT00100025953,ENSHGLT00100025954,ENSHGLT00100025955	28.3833	ELW65527.1//Vacuolar protein sorting-associated protein 29 [Tupaia chinensis];NP_001269080.1//vacuolar protein sorting-associated protein 29 isoform 4 [Homo sapiens];XP_016005160.1//PREDICTED: vacuolar protein sorting-associated protein 29 isoform X1 [Rousettus aegyptiacus];XP_004843875.1//vacuolar protein sorting-associated protein 29 isoform X1 [Heterocephalus glaber]	432779	'Lrrc14b'	56.42
ENSHGLG00100014915	NA	BGI_novel_T000665,BGI_novel_T000666,BGI_novel_T000667,BGI_novel_T000668,BGI_novel_T000669,BGI_novel_T000670,BGI_novel_T000671,BGI_novel_T000672,BGI_novel_T000673,BGI_novel_T000674,BGI_novel_T000675,BGI_novel_T000676,BGI_novel_T000677,ENSHGLT00100020438,ENSHGLT00100020439	28.3467	EHA98090.1//Protein SON, partial [Heterocephalus glaber]	109754	'Cyb5r3'	56.31
ENSHGLG00100010673	NA	BGI_novel_T012605,BGI_novel_T012606,BGI_novel_T012607,BGI_novel_T012608,BGI_novel_T012609,BGI_novel_T012610,ENSHGLT00100014593,ENSHGLT00100014594	28.34	XP_021120139.1//serine/threonine-protein phosphatase 6 regulatory subunit 3 [Heterocephalus glaber];XP_004627184.1//serine/threonine-protein phosphatase 6 regulatory subunit 3 isoform X4 [Octodon degus];XP_033612641.1//serine/threonine-protein phosphatase 6 regulatory subunit 3 isoform X12 [Fukomys damarensis];XP_033612635.1//serine/threonine-protein phosphatase 6 regulatory subunit 3 isoform X2 …	51788	'H2az1'	56.288
ENSHGLG00100015575	NA	BGI_novel_T018200,BGI_novel_T018201,BGI_novel_T018202,BGI_novel_T018203,BGI_novel_T018204,BGI_novel_T018205,ENSHGLT00100021371,ENSHGLT00100021372	28.3317	XP_014315654.1//DNA-directed RNA polymerase II subunit RPB2 isoform X3 [Myotis lucifugus];XP_033070458.1//DNA-directed RNA polymerase II subunit RPB2 [Trachypithecus francoisi];NP_722493.2//DNA-directed RNA polymerase II subunit RPB2 [Mus musculus];XP_006167769.1//DNA-directed RNA polymerase II subunit RPB2 [Tupaia chinensis];XP_004382934.1//DNA-directed RNA polymerase II subunit RPB2 isoform X1 …	223691	'Eif3l'	56.274
ENSHGLG00100011463	NA	BGI_novel_T013861,ENSHGLT00100015700	28.33	XP_004873755.1//nucleoside diphosphate kinase, mitochondrial isoform X2 [Heterocephalus glaber];XP_004873754.1//nucleoside diphosphate kinase, mitochondrial isoform X1 [Heterocephalus glaber]	16202	'Ilk'	56.246
ENSHGLG00100015986	NA	BGI_novel_T011577,BGI_novel_T011578,BGI_novel_T011579,BGI_novel_T011580,BGI_novel_T011581,BGI_novel_T011582,BGI_novel_T011583,ENSHGLT00100021950,ENSHGLT00100021951	28.31	XP_023558331.1//ADP-ribosylation factor GTPase-activating protein 3 isoform X2 [Octodon degus];XP_012927954.1//ADP-ribosylation factor GTPase-activating protein 3 isoform X1 [Heterocephalus glaber];XP_012927955.1//ADP-ribosylation factor GTPase-activating protein 3 isoform X3 [Heterocephalus glaber];XP_004845511.1//ADP-ribosylation factor GTPase-activating protein 3 isoform X2 [Heterocephalus gla…	320717	'Pptc7'	56.152
ENSHGLG00100005804	NA	ENSHGLT00100007885,ENSHGLT00100007886	28.2883	XP_004850531.1//dolichyl-diphosphooligosaccharide--protein glycosyltransferase 48 kDa subunit [Heterocephalus glaber]	15369	'Hmox2'	56.116
ENSHGLG00100018209	NA	BGI_novel_T013608,BGI_novel_T013609,ENSHGLT00100025047,ENSHGLT00100025048	28.2817	XP_004874165.1//stromal cell-derived factor 1 isoform X2 [Heterocephalus glaber];EDK99573.1//chemokine (C-X-C motif) ligand 12, isoform CRA_c, partial [Mus musculus]	224796	'Clic5'	56.108
ENSHGLG00100008251	NA	BGI_novel_T016600,BGI_novel_T016601,ENSHGLT00100011224	28.275	XP_012493116.1//PREDICTED: casein kinase II subunit alpha [Propithecus coquereli]	74117	'Actr3'	55.974
ENSHGLG00100013185	NA	BGI_novel_T007646,ENSHGLT00100018075	28.2633	XP_010643016.1//proliferation-associated protein 2G4 [Fukomys damarensis]	110157	'Raf1'	55.956
ENSHGLG00100003426	NA	BGI_novel_T000887,BGI_novel_T000888,ENSHGLT00100004604,ENSHGLT00100004605,ENSHGLT00100004606	28.2617	XP_004841821.1//E3 ubiquitin-protein ligase Praja-2 isoform X1 [Heterocephalus glaber];XP_004841822.1//E3 ubiquitin-protein ligase Praja-2 isoform X2 [Heterocephalus glaber]	114128	'Laptm4b'	55.874
ENSHGLG00100017162	NA	ENSHGLT00100023593,ENSHGLT00100023594,ENSHGLT00100023595	28.2567	ERE76369.1//UAP56-interacting factor-like protein [Cricetulus griseus];XP_004834726.1//UAP56-interacting factor [Heterocephalus glaber]	14651	'Hagh'	55.824
ENSHGLG00100002077	NA	ENSHGLT00100002714	28.2317	XP_012601553.1//serine/threonine-protein kinase RIO3 [Microcebus murinus]	12183	'Bpgm'	55.722
ENSHGLG00100013042	NA	ENSHGLT00100017865	28.2083	KFO18847.1//Lysine-specific demethylase 6B [Fukomys damarensis]	77569	'Limch1'	55.688
ENSHGLG00100012076	NA	BGI_novel_T018167,ENSHGLT00100016538	28.1783	XP_004871757.1//10 kDa heat shock protein, mitochondrial isoform X3 [Heterocephalus glaber];XP_002920069.1//10 kDa heat shock protein, mitochondrial isoform X2 [Ailuropoda melanoleuca]	71817	'Tmem50a'	55.644
ENSHGLG00100013456	NA	ENSHGLT00100018444	28.1583	EHB01534.1//Short-chain specific acyl-CoA dehydrogenase, mitochondrial [Heterocephalus glaber]	66094	'Lsm7'	55.642
ENSHGLG00100004156	NA	ENSHGLT00100005555	28.15	XP_005408930.1//PREDICTED: growth arrest and DNA damage-inducible protein GADD45 gamma [Chinchilla lanigera]	24010	'Ik'	55.55
ENSHGLG00100011725	NA	BGI_novel_T015399,BGI_novel_T015400,BGI_novel_T015401,ENSHGLT00100016052	28.145	EAW84558.1//hypothetical protein MGC2747, isoform CRA_c [Homo sapiens]	67678	'Lsm3'	55.548
ENSHGLG00100008130	NA	BGI_novel_T007817,ENSHGLT00100011072	28.1417	NP_001029863.1//developmentally-regulated GTP-binding protein 1 [Bos taurus]	54132	'Pdlim1'	55.544
ENSHGLG00100005926	NA	BGI_novel_T004371,BGI_novel_T004372,BGI_novel_T004373,BGI_novel_T004374,BGI_novel_T004375,ENSHGLT00100008053,ENSHGLT00100008054,ENSHGLT00100008055	28.0783	EHB02420.1//Ubiquitin-like modifier-activating enzyme 1 [Heterocephalus glaber];XP_023058509.1//ubiquitin-like modifier-activating enzyme 1 isoform X1 [Piliocolobus tephrosceles];XP_004871631.1//ubiquitin-like modifier-activating enzyme 1 [Heterocephalus glaber];TEA28615.1//hypothetical protein DBR06_SOUSAS31110011, partial [Sousa chinensis]	103236	'Csnk1g2'	55.522
ENSHGLG00100014190	NA	ENSHGLT00100019449	28.045	NP_001166495.1//metalloproteinase inhibitor 2 precursor [Cavia porcellus]	66928	'Dmac1'	55.482
ENSHGLG00100010143	NA	BGI_novel_T014653,BGI_novel_T014654,ENSHGLT00100013871	28.0433	XP_021093676.1//nesprin-1 isoform X5 [Heterocephalus glaber];XP_021093678.1//nesprin-1 isoform X7 [Heterocephalus glaber];XP_013372766.1//PREDICTED: nesprin-1 isoform X1 [Chinchilla lanigera]	67391	'Fundc2'	55.468
ENSHGLG00100014538	NA	BGI_novel_T005844,BGI_novel_T005845,ENSHGLT00100019925,ENSHGLT00100019926	28.0117	XP_004851359.2//single-stranded DNA-binding protein, mitochondrial [Heterocephalus glaber]	67839	'Gpsm1'	55.37
ENSHGLG00100017710	NA	BGI_novel_T000720,BGI_novel_T000721,ENSHGLT00100024354	27.9917	XP_004859142.1//28S ribosomal protein S12, mitochondrial [Heterocephalus glaber]	70572	'Ipo5'	55.294
ENSHGLG00100009542	NA	BGI_novel_T014180,ENSHGLT00100013032	27.9733	XP_004635615.1//ATPase ASNA1 [Octodon degus];XP_022382674.1//ATPase ASNA1 isoform X2 [Enhydra lutris kenyoni]	16010	'Igfbp4'	55.262
ENSHGLG00100015005	NA	ENSHGLT00100020561,ENSHGLT00100020562,ENSHGLT00100020563	27.9467	XP_005397937.1//PREDICTED: eukaryotic translation initiation factor 3 subunit B [Chinchilla lanigera];XP_004840481.1//eukaryotic translation initiation factor 3 subunit B [Heterocephalus glaber]	19299	'Abcd3'	55.2
BGI_novel_G000811	NA	BGI_novel_T009799	27.935	XP_004839945.1//protein TBRG4 [Heterocephalus glaber]	227292	'Ctdsp1'	55.18
ENSHGLG00100006801	NA	BGI_novel_T002783,BGI_novel_T002784,ENSHGLT00100009279	27.9267	XP_021112628.1//N-lysine methyltransferase SETD6 isoform X2 [Heterocephalus glaber];XP_030617583.1//N-lysine methyltransferase SETD6 isoform X3 [Delphinapterus leucas];XP_004843296.1//N-lysine methyltransferase SETD6 isoform X1 [Heterocephalus glaber]	67163	'Ccdc47'	54.972
ENSHGLG00100013659	NA	ENSHGLT00100018722,ENSHGLT00100018723,ENSHGLT00100018724,ENSHGLT00100018725	27.9033	XP_004870166.1//clathrin light chain A isoform X1 [Heterocephalus glaber];XP_004870169.1//clathrin light chain A isoform X4 [Heterocephalus glaber];XP_021104168.1//clathrin light chain A isoform X3 [Heterocephalus glaber];XP_004870167.1//clathrin light chain A isoform X2 [Heterocephalus glaber]	192292	'Nrbp1'	54.948
ENSHGLG00100012179	NA	BGI_novel_T011929,ENSHGLT00100016674	27.8967	XP_012929991.1//biogenesis of lysosome-related organelles complex 1 subunit 6 [Heterocephalus glaber]	16905	'Lmna'	54.938
ENSHGLG00100004605	NA	BGI_novel_T008734,BGI_novel_T008735,BGI_novel_T008736,BGI_novel_T008737,BGI_novel_T008738,ENSHGLT00100006198	27.895	EHB07828.1//hypothetical protein GW7_00641 [Heterocephalus glaber];XP_021115098.1//LOW QUALITY PROTEIN: armadillo repeat-containing protein 12 [Heterocephalus glaber];XP_020024502.1//armadillo repeat-containing protein 12 isoform X1 [Castor canadensis];KFO23157.1//hypothetical protein H920_15495 [Fukomys damarensis]	17850	'Mmut'	54.852
ENSHGLG00100002602	NA	BGI_novel_T003015,BGI_novel_T003016,BGI_novel_T003017,BGI_novel_T003018,ENSHGLT00100003482	27.8917	KAF6474637.1//karyopherin subunit alpha 1 [Rousettus aegyptiacus];EHB00954.1//Importin subunit alpha-1 [Heterocephalus glaber]	20848	'Stat3'	54.806
ENSHGLG00100010408	NA	ENSHGLT00100014230	27.89	KAF6367875.1//CDC42 effector protein 1 [Myotis myotis]	26754	'Cops5'	54.796
ENSHGLG00100016494	NA	BGI_novel_T008116,ENSHGLT00100022660	27.8867	EPQ02749.1//Pre-mRNA-processing-splicing factor 8 [Myotis brandtii]	54130	'Actr1a'	54.66
ENSHGLG00100013233	NA	BGI_novel_T013371,ENSHGLT00100018141	27.8783	XP_004857361.1//E3 ubiquitin-protein ligase RNF167 isoform X1 [Heterocephalus glaber]	56407	'Trpc4ap'	54.648
BGI_novel_G000220	NA	BGI_novel_T002713	27.8483	KAF0879641.1//PCBP1 protein, partial [Crocuta crocuta]	26894	'Cops7a'	54.612
ENSHGLG00100009406	NA	BGI_novel_T008616,BGI_novel_T008617,ENSHGLT00100012847	27.8467	XP_022409894.1//integrin beta-1-binding protein 1 isoform X1 [Delphinapterus leucas];XP_007053242.1//integrin beta-1-binding protein 1 [Chelonia mydas];XP_029088541.1//integrin beta-1-binding protein 1 isoform X2 [Monodon monoceros]	11518	'Add1'	54.576
ENSHGLG00100009540	NA	BGI_novel_T005621,BGI_novel_T005622,ENSHGLT00100013029,ENSHGLT00100013030	27.8417	XP_008696068.1//PREDICTED: LOW QUALITY PROTEIN: echinoderm microtubule-associated protein-like 1 [Ursus maritimus];XP_027660811.1//echinoderm microtubule-associated protein-like 1 isoform X10 [Falco cherrug];XP_034761079.1//echinoderm microtubule-associated protein-like 1 isoform X1 [Acipenser ruthenus];XP_007065019.2//echinoderm microtubule-associated protein-like 1 [Chelonia mydas]	19744	'Rheb'	54.568
ENSHGLG00100012127	NA	ENSHGLT00100016602,ENSHGLT00100016603	27.825	XP_004840685.1//TBC1 domain family member 20 isoform X1 [Heterocephalus glaber]	19358	'Rad23a'	54.474
ENSHGLG00100012129	NA	BGI_novel_T007574,ENSHGLT00100016605	27.825	EHB06506.1//Fat storage-inducing transmembrane protein 2 [Heterocephalus glaber];XP_004858249.1//fat storage-inducing transmembrane protein 2 [Heterocephalus glaber]	106628	'Trip10'	54.338
ENSHGLG00100018961	NA	BGI_novel_T010144,ENSHGLT00100026120	27.8083	XP_012923157.1//transcription elongation factor SPT4 isoform X3 [Heterocephalus glaber];XP_004090373.1//transcription elongation factor SPT4 [Nomascus leucogenys]	71853	'Pdia6'	54.21
ENSHGLG00100004757	NA	BGI_novel_T013261,BGI_novel_T013262,BGI_novel_T013263,BGI_novel_T013264,BGI_novel_T013265,BGI_novel_T013266,ENSHGLT00100006434	27.7967	XP_025841091.1//splicing factor U2AF 65 kDa subunit isoform X2 [Vulpes vulpes];XP_025841090.1//splicing factor U2AF 65 kDa subunit isoform X1 [Vulpes vulpes];NP_009210.1//splicing factor U2AF 65 kDa subunit isoform a [Homo sapiens]	109108	'Slc30a9'	54.158
ENSHGLG00100005407	NA	BGI_novel_T013274,ENSHGLT00100007301	27.7967	TKC36505.1//hypothetical protein EI555_020534 [Monodon monoceros];XP_025704616.1//60S ribosomal protein L28-like [Callorhinus ursinus]	53333	'Tomm40'	54.158
ENSHGLG00100002313	NA	ENSHGLT00100003062,ENSHGLT00100003063	27.7667	XP_004842840.1//heat shock factor-binding protein 1 [Heterocephalus glaber];XP_032950459.1//heat shock factor-binding protein 1-like [Rhinolophus ferrumequinum]	21922	'Clec3b'	54.15
ENSHGLG00100015340	NA	BGI_novel_T017747,BGI_novel_T017748,BGI_novel_T017749,BGI_novel_T017750,BGI_novel_T017751,BGI_novel_T017752,BGI_novel_T017753,ENSHGLT00100021032	27.7217	XP_021101290.1//leucine zipper putative tumor suppressor 2 isoform X4 [Heterocephalus glaber];EHB18511.1//Leucine zipper putative tumor suppressor 2 [Heterocephalus glaber]	56430	'Clip1'	54.022
ENSHGLG00100007225	NA	ENSHGLT00100009857	27.7167	XP_003365330.2//dolichyl-diphosphooligosaccharide--protein glycosyltransferase subunit STT3A isoform X1 [Equus caballus]	216344	'Rab21'	53.992
ENSHGLG00100013500	NA	ENSHGLT00100018505,ENSHGLT00100018506	27.695	XP_019652500.1//reticulon-3 isoform X1 [Ailuropoda melanoleuca];XP_027437081.1//reticulon-3 isoform X2 [Zalophus californianus]	12527	'Cd9'	53.976
ENSHGLG00100015635	NA	ENSHGLT00100021459	27.6683	ELR52666.1//hypothetical protein M91_02221, partial [Bos mutus]	13717	'Eln'	53.936
ENSHGLG00100001718	NA	BGI_novel_T011156,ENSHGLT00100002248,ENSHGLT00100002249	27.6467	XP_010641285.1//next to BRCA1 gene 1 protein isoform X1 [Fukomys damarensis];XP_012933172.1//next to BRCA1 gene 1 protein [Heterocephalus glaber]	15901	'Id1'	53.936
ENSHGLG00100009343	NA	BGI_novel_T002330,BGI_novel_T002331,ENSHGLT00100012758	27.645	VTJ57894.1//Hypothetical predicted protein [Marmota monax]	110379	'Sec13'	53.892
ENSHGLG00100001944	NA	BGI_novel_T015231,BGI_novel_T015232,ENSHGLT00100002549,ENSHGLT00100002550,ENSHGLT00100002551	27.5933	NP_001125367.1//ER membrane protein complex subunit 4 [Pongo abelii]	245828	'Trappc1'	53.876
ENSHGLG00100002325	NA	BGI_novel_T016962,BGI_novel_T016963,BGI_novel_T016964,BGI_novel_T016965,BGI_novel_T016966,BGI_novel_T016967,BGI_novel_T016968,BGI_novel_T016969,BGI_novel_T016970,ENSHGLT00100003078,ENSHGLT00100003079	27.5733	XP_005515326.1//collagen alpha-2(VI) chain isoform X2 [Columba livia];XP_032625340.1//collagen alpha-2(VI) chain isoform X1 [Chelonoidis abingdonii];XP_009678861.1//PREDICTED: collagen alpha-2(VI) chain isoform X2 [Struthio camelus australis];OPJ90245.1//collagen alpha-2(VI) chain [Patagioenas fasciata monilis]	24017	'Rnf13'	53.788
ENSHGLG00100010772	NA	ENSHGLT00100014720	27.57	XP_004850257.1//double-strand-break repair protein rad21 homolog [Heterocephalus glaber]	12306	'Anxa2'	53.78
ENSHGLG00100005467	NA	ENSHGLT00100007385	27.5333	XP_032008460.1//uncharacterized protein LOC116468627 [Hylobates moloch]	67374	'Jam2'	53.584
ENSHGLG00100018260	NA	BGI_novel_T016478,BGI_novel_T016479,BGI_novel_T016480,BGI_novel_T016481,BGI_novel_T016482,BGI_novel_T016483,BGI_novel_T016484,ENSHGLT00100025128,ENSHGLT00100025129,ENSHGLT00100025130	27.525	XP_011815975.1//PREDICTED: general transcription factor II-I isoform X1 [Colobus angolensis palliatus];XP_012925933.2//general transcription factor II-I isoform X7 [Heterocephalus glaber];EHB17071.1//General transcription factor II-I [Heterocephalus glaber];XP_010617348.1//general transcription factor II-I isoform X8 [Fukomys damarensis];XP_021110016.1//general transcription factor II-I isoform X…	66256	'Ssr2'	53.522
ENSHGLG00100008148	NA	ENSHGLT00100011095	27.5233	XP_004874881.1//fumarylacetoacetase [Heterocephalus glaber]	105559	'Mbnl2'	53.474
ENSHGLG00100009324	NA	BGI_novel_T012640,ENSHGLT00100012726,ENSHGLT00100012727	27.5217	XP_023568791.1//probable bifunctional methylenetetrahydrofolate dehydrogenase/cyclohydrolase 2 isoform X2 [Octodon degus];XP_019065570.1//probable bifunctional methylenetetrahydrofolate dehydrogenase/cyclohydrolase 2 isoform X1 [Fukomys damarensis];XP_005401361.1//PREDICTED: probable bifunctional methylenetetrahydrofolate dehydrogenase/cyclohydrolase 2 isoform X1 [Chinchilla lanigera]	19025	'Ctsa'	53.44
ENSHGLG00100013789	NA	BGI_novel_T002541,BGI_novel_T002542,BGI_novel_T002543,ENSHGLT00100018891	27.5117	XP_004863907.1//cyclin-L2 isoform X2 [Heterocephalus glaber]	238564	'Mylk4'	53.422
ENSHGLG00100017122	NA	ENSHGLT00100023546	27.51	XP_027472337.1//LOW QUALITY PROTEIN: mitochondrial import receptor subunit TOM5 homolog [Zalophus californianus]	15469	'Prmt1'	53.396
ENSHGLG00100006081	NA	BGI_novel_T016543,ENSHGLT00100008280	27.4917	XP_004867947.1//acetyl-coenzyme A synthetase, cytoplasmic isoform X1 [Heterocephalus glaber];EHB17147.1//Acetyl-coenzyme A synthetase, cytoplasmic [Heterocephalus glaber]	22138	'Ttn'	53.388
ENSHGLG00100004894	NA	BGI_novel_T003840,ENSHGLT00100006614,ENSHGLT00100006615,ENSHGLT00100006616	27.4817	XP_027804010.2//adenylyl cyclase-associated protein 2 isoform X4 [Marmota flaviventris];EHB01844.1//Adenylyl cyclase-associated protein 2 [Heterocephalus glaber];XP_011956643.2//adenylyl cyclase-associated protein 2 [Ovis aries]	17261	'Mef2d'	53.376
ENSHGLG00100018921	NA	BGI_novel_T002159,BGI_novel_T002160,BGI_novel_T002161,BGI_novel_T002162,BGI_novel_T002163,BGI_novel_T002164,BGI_novel_T002165,BGI_novel_T002166,BGI_novel_T002167,BGI_novel_T002168,ENSHGLT00100026062,ENSHGLT00100026063,ENSHGLT00100026064	27.4617	XP_023422653.1//apoptotic chromatin condensation inducer in the nucleus isoform X2 [Cavia porcellus];EHB00014.1//Apoptotic chromatin condensation inducer in the nucleus [Heterocephalus glaber];XP_004864238.1//LOW QUALITY PROTEIN: apoptotic chromatin condensation inducer in the nucleus [Heterocephalus glaber]	56692	'Lamtor3'	53.348
ENSHGLG00100014764	NA	BGI_novel_T000409,ENSHGLT00100020243	27.455	XP_004872089.1//mannose-6-phosphate isomerase isoform X5 [Heterocephalus glaber]	67896	'Ccdc80'	53.264
ENSHGLG00100018237	NA	BGI_novel_T000767,BGI_novel_T000768,ENSHGLT00100025089	27.44	XP_004859102.1//26S proteasome non-ATPase regulatory subunit 8 [Heterocephalus glaber]	108679	'Cops8'	53.22
ENSHGLG00100011637	NA	ENSHGLT00100015937	27.4383	EHB18709.1//Dihydrolipoyllysine-residue acetyltransferase component of pyruvate dehydrogenase complex, mitochondrial [Heterocephalus glaber]	66390	'Prelid3b'	53.214
ENSHGLG00100015914	NA	ENSHGLT00100021853	27.4367	XP_004838887.1//thioredoxin-dependent peroxide reductase, mitochondrial [Heterocephalus glaber]	30953	'Schip1'	53.178
ENSHGLG00100008154	NA	BGI_novel_T002556,ENSHGLT00100011101	27.435	XP_004863939.1//45 kDa calcium-binding protein isoform X1 [Heterocephalus glaber]	68514	'Micu2'	53.176
ENSHGLG00100003075	NA	BGI_novel_T015272,ENSHGLT00100004096,ENSHGLT00100004097	27.4067	XP_021120071.1//39S ribosomal protein L23, mitochondrial isoform X1 [Heterocephalus glaber];XP_004852148.1//39S ribosomal protein L23, mitochondrial isoform X5 [Heterocephalus glaber];XP_033612586.1//39S ribosomal protein L23, mitochondrial isoform X3 [Fukomys damarensis]	225791	'Zadh2'	53.164
ENSHGLG00100006889	NA	ENSHGLT00100009406,ENSHGLT00100009407	27.3667	ERE70665.1//proteasomal ubiquitin receptor ADRM1-like protein [Cricetulus griseus];XP_004841062.1//proteasomal ubiquitin receptor ADRM1 isoform X1 [Heterocephalus glaber]	26572	'Cops3'	53.13
[truncated: 18,831 more rows]
