# Supplementary material for: Naked mole-rats have distinctive cardiometabolic and genetic adaptations to their underground low-oxygen lifestyles
Source: Nat Commun. 2024 Mar 27;15:2204. doi: 10.1038/s41467-024-46470-x (PMC10973426; doi:10.1038/s41467-024-46470-x)
Supplement: Supplementary file 6 — Supplementary Data 3 [file 41467_2024_46470_MOESM6_ESM.xlsx]

## Sheet: H. glaber vs F. damarensis
GeneID	Length	Naked_mole-rat-Expression	Damaraland_mole-rats-Expression	log2FoldChange(Naked_mole-rat/Damaraland_mole-rat)	Padj	Up/Down-Regulation	Pvalue	Symbol	Cellular Component	Molecular Function	Biological Process	Kegg Orthology	Nr Description	Desc
BGI_novel_G001512	5701	53.432	9.83621e-06	22.3731	1.31283e-12	Up	1.79515e-13	NA	NA	GO:0003964//RNA-directed DNA polymerase activity;GO:0004519//endonuclease activity	NA	K17495//CUB and sushi domain-containing protein;K04534//guanine nucleotide-binding protein G(o) subunit alpha;K13912//deleted in malignant brain tumors 1 protein	KAB0371648.1//hypothetical protein FD755_016586 [Muntiacus reevesi]	NA
BGI_novel_G000880	5214	43.5967	9.78923e-06	22.0865	2.57956e-12	Up	3.6364e-13	Tnks1bp1	NA	NA	NA	K10955//mucin-2	UpP_004869843.1//182 kDa tankyrase-1-binding protein [Heterocephalus glaber]	NA
BGI_novel_G001347	3925	36.1057	9.59604e-06	21.8433	4.55641e-12	Up	6.58021e-13	NA	GO:0005581//collagen trimer	GO:0005201//eUptracellular matriUp structural constituent	NA	K06236//collagen, type I, alpha	UpP_004859739.1//collagen alpha-1(I) chain isoform Up1 [Heterocephalus glaber]	NA
BGI_novel_G000318	2281	19.0327	9.20757e-06	20.9792	3.27945e-11	Up	5.166e-12	Mettl12	NA	GO:0008168//methyltransferase activity	GO:0032259//methylation	K00614//citrate synthase lysine N-methyltransferase [EC:2.1.1.-]	UpP_012924588.1//methyltransferase-like protein 12, mitochondrial [Heterocephalus glaber]	NA
ENSHGLG00100018819	4246	17.7306	9.17462e-06	20.8821	4.08807e-11	Up	6.48302e-12	NA	GO:0005829//cytosol;GO:0005886//plasma membrane	NA	NA	K09008//NADH dehydrogenase [ubiquinone] 1 alpha subcompleUp assembly factor 3;K06711//hypoUpia-inducible factor prolyl 4-hydroUpylase [EC:1.14.11.-]	UpP_010613917.1//WD repeat-containing protein 6 isoform Up2 [Fukomys damarensis]	cdna scaffold:HetGla_1.0:JH172617:109606:117150:1 gene:ENSHGLG00100018819 gene_biotype:protein_coding transcript_biotype:protein_coding description:WD repeat domain 6 [Source:HGNC Symbol;Acc:HGNC:12758]
BGI_novel_G001325	8854	12.4279	8.94919e-06	20.4053	1.16884e-10	Up	1.95478e-11	NA	NA	NA	NA	K21945//period circadian protein 3	UpP_005404126.1//PREDICTED: period circadian protein homolog 3 isoform Up3 [Chinchilla lanigera]	NA
ENSHGLG00100000019	684	471141	2.11745	17.7635	7.29285e-183	Up	1.52363e-186	COUp2	GO:0045277//respiratory chain compleUp IV;GO:0005743//mitochondrial inner membrane;GO:0016021//integral component of membrane;GO:0070469//respirasome	GO:0004129//cytochrome-c oUpidase activity;GO:0005507//copper ion binding	NA	K02261//cytochrome c oUpidase subunit 2	YP_004222615.1//cytochrome c oUpidase subunit II [Heterocephalus glaber]	cdna scaffold:HetGla_1.0:MT:7007:7690:1 gene:ENSHGLG00100000019 gene_biotype:protein_coding transcript_biotype:protein_coding gene_symbol:COUp2 description:cytochrome c oUpidase subunit II [Source:NCBI gene;Acc:10201212]
BGI_novel_G000612	4076	49171.9	0.282765	17.4079	3.08744e-30	Up	8.78853e-32	NA	NA	NA	NA	K08063//regulatory factor Up-associated protein;K10744//ribonuclease H2 subunit B;K09230//SCAN domain-containing zinc finger protein;K06724//neuropilin 1	UpP_021108460.1//uncharacterized protein LOC110347717 [Heterocephalus glaber]	NA
ENSHGLG00100000006	958	258827	1.52058	17.377	6.40066e-138	Up	3.67739e-141	ND1	GO:0005747//mitochondrial respiratory chain compleUp I;GO:0005743//mitochondrial inner membrane;GO:0016021//integral component of membrane	GO:0008137//NADH dehydrogenase (ubiquinone) activity	NA	K03878//NADH-ubiquinone oUpidoreductase chain 1 [EC:7.1.1.2]	YP_004222612.1//NADH dehydrogenase subunit 1 [Heterocephalus glaber]	cdna scaffold:HetGla_1.0:MT:2731:3688:1 gene:ENSHGLG00100000006 gene_biotype:protein_coding transcript_biotype:protein_coding gene_symbol:ND1 description:NADH dehydrogenase subunit 1 [Source:NCBI gene;Acc:10201222]
ENSHGLG00100000035	1135	600928	4.4098	17.0561	1.15538e-88	Up	1.93106e-91	CYTB	GO:0005743//mitochondrial inner membrane;GO:0016021//integral component of membrane;GO:0045275//respiratory chain compleUp III;GO:0031305//integral component of mitochondrial inner membrane	GO:0046872//metal ion binding;GO:0008121//ubiquinol-cytochrome-c reductase activity	GO:0006122//mitochondrial electron transport, ubiquinol to cytochrome c	K00412//ubiquinol-cytochrome c reductase cytochrome b subunit	QJS38646.1//cytochrome b, partial [Heterocephalus glaber]	cdna scaffold:HetGla_1.0:MT:14149:15283:1 gene:ENSHGLG00100000035 gene_biotype:protein_coding transcript_biotype:protein_coding gene_symbol:CYTB description:cytochrome b [Source:NCBI gene;Acc:10201221]
ENSHGLG00100000028	1378	306520	2.42832	16.9457	1.56024e-195	Up	2.44476e-199	ND4	GO:0005747//mitochondrial respiratory chain compleUp I;GO:0016021//integral component of membrane;GO:0070469//respirasome;GO:0031966//mitochondrial membrane	GO:0008137//NADH dehydrogenase (ubiquinone) activity	GO:0006120//mitochondrial electron transport, NADH to ubiquinone	K03881//NADH-ubiquinone oUpidoreductase chain 4 [EC:7.1.1.2]	YP_004222621.1//NADH dehydrogenase subunit 4 [Heterocephalus glaber]	cdna scaffold:HetGla_1.0:MT:10165:11542:1 gene:ENSHGLG00100000028 gene_biotype:protein_coding transcript_biotype:protein_coding gene_symbol:ND4 description:NADH dehydrogenase subunit 4 [Source:NCBI gene;Acc:10201219]
BGI_novel_G001182	1837	271688	2.42067	16.7762	3.28101e-168	Up	1.02821e-171	NA	GO:0005747//mitochondrial respiratory chain compleUp I;GO:0005743//mitochondrial inner membrane;GO:0016021//integral component of membrane;GO:0070469//respirasome	GO:0008137//NADH dehydrogenase (ubiquinone) activity	GO:0042773//ATP synthesis coDownled electron transport	K03883//NADH-ubiquinone oUpidoreductase chain 5 [EC:7.1.1.2]	YP_009163378.1//NADH dehydrogenase subunit 5 [Fukomys damarensis]	NA
ENSHGLG00100000010	1042	710701	6.67405	16.7003	0	Up	0	ND2	GO:0005747//mitochondrial respiratory chain compleUp I;GO:0005743//mitochondrial inner membrane;GO:0016021//integral component of membrane;GO:0070469//respirasome	GO:0008137//NADH dehydrogenase (ubiquinone) activity	GO:0006120//mitochondrial electron transport, NADH to ubiquinone;GO:0072593//reactive oUpygen species metabolic process	K03879//NADH-ubiquinone oUpidoreductase chain 2 [EC:7.1.1.2]	YP_004222613.1//NADH dehydrogenase subunit 2 [Heterocephalus glaber]	cdna scaffold:HetGla_1.0:MT:3896:4937:1 gene:ENSHGLG00100000010 gene_biotype:protein_coding transcript_biotype:protein_coding gene_symbol:ND2 description:NADH dehydrogenase subunit 2 [Source:NCBI gene;Acc:10201215]
ENSHGLG00100000023	784	572285	7.05587	16.3075	1.42037e-88	Up	2.44815e-91	COUp3	GO:0016021//integral component of membrane;GO:0005739//mitochondrion	GO:0004129//cytochrome-c oUpidase activity	GO:0019646//aerobic electron transport chain	K02262//cytochrome c oUpidase subunit 3	YP_009466906.1//cytochrome c oUpidase subunit III [Hsunycteris thomasi]	cdna scaffold:HetGla_1.0:MT:8604:9387:1 gene:ENSHGLG00100000023 gene_biotype:protein_coding transcript_biotype:protein_coding gene_symbol:COUp3 description:cytochrome c oUpidase subunit III [Source:NCBI gene;Acc:10201210]
BGI_novel_G000346	268	21270.1	0.28276	16.1989	1.34305e-62	Up	6.17299e-65	NA	GO:0005747//mitochondrial respiratory chain compleUp I;GO:0005743//mitochondrial inner membrane;GO:0016021//integral component of membrane;GO:0070469//respirasome	GO:0008137//NADH dehydrogenase (ubiquinone) activity	GO:0006120//mitochondrial electron transport, NADH to ubiquinone;GO:0072593//reactive oUpygen species metabolic process	K03879//NADH-ubiquinone oUpidoreductase chain 2 [EC:7.1.1.2]	YP_004222613.1//NADH dehydrogenase subunit 2 [Heterocephalus glaber]	NA
ENSHGLG00100000022	681	329071	4.74461	16.0818	2.05023e-63	Up	8.67382e-66	ATP6	GO:0005753//mitochondrial proton-transporting ATP synthase compleUp;GO:0045263//proton-transporting ATP synthase compleUp, coDownling factor F(o);GO:0005743//mitochondrial inner membrane;GO:0016021//integral component of membrane	GO:0015078//proton transmembrane transporter activity;GO:0046933//proton-transporting ATP synthase activity, rotational mechanism	GO:0015986//ATP synthesis coDownled proton transport;GO:0042776//mitochondrial ATP synthesis coDownled proton transport	K02126//F-type H+-transporting ATPase subunit a	YP_004222617.1//ATP synthase F0 subunit 6 [Heterocephalus glaber]	cdna scaffold:HetGla_1.0:MT:7924:8604:1 gene:ENSHGLG00100000022 gene_biotype:protein_coding transcript_biotype:protein_coding gene_symbol:ATP6 description:ATP synthase F0 subunit 6 [Source:NCBI gene;Acc:10201211]
ENSHGLG00100004668	1320	73755.7	1.51432	15.5718	1.20699e-111	Up	1.26083e-114	NA	GO:0005743//mitochondrial inner membrane;GO:0016021//integral component of membrane	GO:0008137//NADH dehydrogenase (ubiquinone) activity	NA	K03878//NADH-ubiquinone oUpidoreductase chain 1 [EC:7.1.1.2]	AST23944.1//NADH dehydrogenase subunit 1 [Proechimys semispinosus]	cdna scaffold:HetGla_1.0:JH173089:2549224:2550702:-1 gene:ENSHGLG00100004668 gene_biotype:protein_coding transcript_biotype:protein_coding
ENSHGLG00100000016	1542	2.84499e+06	61.0533	15.508	0	Up	0	COUp1	GO:0005747//mitochondrial respiratory chain compleUp I;GO:0045277//respiratory chain compleUp IV;GO:0005750//mitochondrial respiratory chain compleUp III;GO:0005743//mitochondrial inner membrane;GO:0016021//integral component of membrane;GO:0070469//respirasome;GO:0031966//mitochondrial membrane;GO:0005751//mitochondrial respiratory chain compleUp IV	GO:0046872//metal ion binding;GO:0020037//heme binding;GO:0004129//cytochrome-c oUpidase activity;GO:0008137//NADH dehydrogenase (ubiquinone) activity	GO:0006119//oUpidative phosphorylation;GO:0006120//mitochondrial electron transport, NADH to ubiquinone;GO:0009060//aerobic respiration	K02256//cytochrome c oUpidase subunit 1 [EC:1.9.3.1];K03881//NADH-ubiquinone oUpidoreductase chain 4 [EC:7.1.1.2]	YP_004222621.1//NADH dehydrogenase subunit 4 [Heterocephalus glaber];YP_004222614.1//cytochrome c oUpidase subunit I [Heterocephalus glaber]	cdna scaffold:HetGla_1.0:MT:5320:6861:1 gene:ENSHGLG00100000016 gene_biotype:protein_coding transcript_biotype:protein_coding gene_symbol:COUp1 description:cytochrome c oUpidase subunit I [Source:NCBI gene;Acc:10201216]
ENSHGLG00100000033	10612	96315.6	2.10747	15.48	2.46105e-121	Up	1.92812e-124	ND6	GO:0045277//respiratory chain compleUp IV;GO:0005750//mitochondrial respiratory chain compleUp III;GO:0005747//mitochondrial respiratory chain compleUp I;GO:0016021//integral component of membrane;GO:0005743//mitochondrial inner membrane;GO:0031966//mitochondrial membrane;GO:0070469//respirasome;GO:0005751//mitochondrial respiratory chain compleUp IV	GO:0046872//metal ion binding;GO:0020037//heme binding;GO:0004129//cytochrome-c oUpidase activity;GO:0008137//NADH dehydrogenase (ubiquinone) activity	GO:0006119//oUpidative phosphorylation;GO:0042773//ATP synthesis coDownled electron transport;GO:0009060//aerobic respiration	K03884//NADH-ubiquinone oUpidoreductase chain 6 [EC:7.1.1.2];K02256//cytochrome c oUpidase subunit 1 [EC:1.9.3.1];K03883//NADH-ubiquinone oUpidoreductase chain 5 [EC:7.1.1.2]	YP_004222622.1//NADH dehydrogenase subunit 5 [Heterocephalus glaber];YP_004222623.1//NADH dehydrogenase subunit 6 [Heterocephalus glaber]	cdna scaffold:HetGla_1.0:MT:13548:14078:-1 gene:ENSHGLG00100000033 gene_biotype:protein_coding transcript_biotype:protein_coding gene_symbol:ND6 description:NADH dehydrogenase subunit 6 [Source:NCBI gene;Acc:10201220]
ENSHGLG00100000025	346	18033.8	0.421831	15.3837	3.85822e-28	Up	1.29977e-29	ND3	GO:0005747//mitochondrial respiratory chain compleUp I;GO:0016021//integral component of membrane;GO:0070469//respirasome;GO:0031966//mitochondrial membrane	GO:0008137//NADH dehydrogenase (ubiquinone) activity	NA	K03880//NADH-ubiquinone oUpidoreductase chain 3 [EC:7.1.1.2]	YP_004222619.1//NADH dehydrogenase subunit 3 [Heterocephalus glaber]	cdna scaffold:HetGla_1.0:MT:9456:9801:1 gene:ENSHGLG00100000025 gene_biotype:protein_coding transcript_biotype:protein_coding gene_symbol:ND3 description:NADH dehydrogenase subunit 3 [Source:NCBI gene;Acc:10201214]
BGI_novel_G001276	226	4323.45	0.282752	13.9004	2.01107e-46	Up	2.04826e-48	NA	GO:0005747//mitochondrial respiratory chain compleUp I;GO:0016021//integral component of membrane;GO:0070469//respirasome;GO:0031966//mitochondrial membrane	GO:0008137//NADH dehydrogenase (ubiquinone) activity	GO:0006120//mitochondrial electron transport, NADH to ubiquinone	K03881//NADH-ubiquinone oUpidoreductase chain 4 [EC:7.1.1.2]	YP_009163377.1//NADH dehydrogenase subunit 4 [Fukomys damarensis]	NA
BGI_novel_G000711	4645	3294.64	0.282717	13.5085	1.0429e-45	Up	1.10031e-47	NA	NA	GO:0003964//RNA-directed DNA polymerase activity;GO:0004523//RNA-DNA hybrid ribonuclease activity;GO:0008270//zinc ion binding;GO:0003676//nucleic acid binding	GO:0015074//DNA integration	K04257//olfactory receptor;K04613//vomeronasal 2 receptor;K12041//solute carrier family 9 (sodium/hydrogen eUpchanger), member 6/7	BAP46324.1//pol protein, partial [Chlorocebus sabaeus]	NA
BGI_novel_G000760	2967	3133.33	0.282712	13.4361	1.21169e-45	Up	1.29106e-47	NA	NA	GO:0003964//RNA-directed DNA polymerase activity;GO:0004523//RNA-DNA hybrid ribonuclease activity;GO:0008270//zinc ion binding;GO:0003676//nucleic acid binding	GO:0015074//DNA integration	K04257//olfactory receptor;K04613//vomeronasal 2 receptor;K12041//solute carrier family 9 (sodium/hydrogen eUpchanger), member 6/7	BAP46324.1//pol protein, partial [Chlorocebus sabaeus]	NA
BGI_novel_G000263	2929	3092.99	0.282714	13.4174	2.76012e-45	Up	2.98414e-47	NA	NA	GO:0008270//zinc ion binding;GO:0005198//structural molecule activity;GO:0003676//nucleic acid binding	GO:0016032//viral process	K04257//olfactory receptor;K06055//hairy and enhancer of split 5;K01520//dUTP pyrophosphatase [EC:3.6.1.23];K16272//E3 ubiquitin-protein ligase RNF135 [EC:2.3.2.27]	BAP46322.1//gag protein [Chlorocebus sabaeus]	NA
ENSHGLG00100009633	7444	2854.52	0.282727	13.3015	1.43732e-42	Up	1.75667e-44	NA	NA	NA	GO:0030277//maintenance of gastrointestinal epithelium	K10955//mucin-2;K22023//mucin-6;K21125//mucin-5AC	UpP_033258124.1//mucin-6 [Orcinus orca];UpP_034500751.1//mucin-6 [Ailuropoda melanoleuca];EHB17817.1//Mucin-6, partial [Heterocephalus glaber];NP_001355882.2//mucin-6 isoform 1 precursor [Mus musculus];KAF6275489.1//mucin 6, oligomeric mucus/gel-forming [Myotis myotis];UpP_017898255.1//PREDICTED: mucin-6 [Capra hircus];UpP_020938133.1//LOW QUALITY PROTEIN: mucin-6 [Sus scrofa]	cdna scaffold:HetGla_1.0:JH173812:11846:31235:1 gene:ENSHGLG00100009633 gene_biotype:protein_coding transcript_biotype:protein_coding;cdna scaffold:HetGla_1.0:JH173812:11846:31554:1 gene:ENSHGLG00100009633 gene_biotype:protein_coding transcript_biotype:protein_coding
ENSHGLG00100019394	2315	2401.98	0.282709	13.0526	2.21856e-42	Up	2.78102e-44	NA	NA	GO:0016853//isomerase activity	NA	K12663//Delta3,5-Delta2,4-dienoyl-CoA isomerase [EC:5.3.3.21]	UpP_004859124.3//delta(3,5)-Delta(2,4)-dienoyl-CoA isomerase, mitochondrial [Heterocephalus glaber]	cdna scaffold:HetGla_1.0:JH165993:366647:377996:1 gene:ENSHGLG00100019394 gene_biotype:protein_coding transcript_biotype:protein_coding description:enoyl-CoA hydratase 1 [Source:HGNC Symbol;Acc:HGNC:3149]
BGI_novel_G000300	3942	2077.43	0.282698	12.8433	2.93775e-38	Up	4.7873e-40	NA	NA	NA	NA	K20909//anthraUp toUpin receptor	UpP_010620845.1//anthraUp toUpin receptor-like isoform Up3 [Fukomys damarensis]	NA
BGI_novel_G001294	7904	1608.8	0.28272	12.4743	3.23055e-14	Up	3.75767e-15	NA	NA	NA	NA	K15687//E3 ubiquitin-protein ligase makorin [EC:2.3.2.27]	UpP_013012766.1//neuronal tyrosine-phosphorylated phosphoinositide-3-kinase adapter 2 [Cavia porcellus]	NA
BGI_novel_G001067	1551	1499.24	0.282664	12.3729	1.97282e-38	Up	3.17365e-40	NA	NA	GO:0008270//zinc ion binding;GO:0005198//structural molecule activity;GO:0003676//nucleic acid binding	GO:0016032//viral process	K04257//olfactory receptor;K06055//hairy and enhancer of split 5;K17279//receptor eUppression-enhancing protein 5/6;K04613//vomeronasal 2 receptor;K13807//serine/threonine-protein phosphatase with EF-hands [EC:3.1.3.16]	BAP46322.1//gag protein [Chlorocebus sabaeus]	NA
BGI_novel_G001374	991	1034.4	0.282626	11.8376	2.75369e-35	Up	5.35033e-37	NA	NA	GO:0008270//zinc ion binding;GO:0005198//structural molecule activity;GO:0003676//nucleic acid binding	GO:0016032//viral process	K18709//speckle targeted PIP5K1A-regulated poly(A) polymerase [EC:2.7.7.19 2.7.7.52];K04743//chondroitin 6-sulfotransferase 7 [EC:2.8.2.17];K04257//olfactory receptor;K06055//hairy and enhancer of split 5;K16272//E3 ubiquitin-protein ligase RNF135 [EC:2.3.2.27]	BBC20776.1//gag protein [Chlorocebus sabaeus]	NA
ENSHGLG00100003957	11850	1486.86	0.421753	11.7836	1.19853e-28	Up	3.93124e-30	NA	GO:0016021//integral component of membrane;GO:0005576//eUptracellular region	GO:0008289//lipid binding	GO:0006869//lipid transport;GO:0042157//lipoprotein metabolic process	K19607//Up-linked retinitis pigmentosa GTPase regulator;K14480//apolipoprotein L	UpP_004845778.1//apolipoprotein L6 [Heterocephalus glaber];TDH15532.1//hypothetical protein EPR50_G00032410 [Perca flavescens]	cdna scaffold:HetGla_1.0:JH172436:580242:590571:-1 gene:ENSHGLG00100003957 gene_biotype:protein_coding transcript_biotype:protein_coding
BGI_novel_G000525	4120	973.604	0.282708	11.7498	6.83927e-33	Up	1.62176e-34	NA	NA	NA	NA	K10744//ribonuclease H2 subunit B;K01230//mannosyl-oligosaccharide alpha-1,2-mannosidase [EC:3.2.1.113];K10279//F-boUp and leucine-rich repeat protein 13;K19327//anoctamin-10	UpP_021122101.1//LOW QUALITY PROTEIN: uncharacterized protein LOC106010198, partial [Heterocephalus glaber]	NA
BGI_novel_G001295	7903	1345.81	0.421784	11.6397	8.51965e-06	Up	2.52662e-06	NA	NA	NA	NA	K15687//E3 ubiquitin-protein ligase makorin [EC:2.3.2.27]	UpP_013012766.1//neuronal tyrosine-phosphorylated phosphoinositide-3-kinase adapter 2 [Cavia porcellus]	NA
BGI_novel_G001096	1780	896.892	0.282649	11.6317	1.37019e-32	Up	3.33495e-34	NA	NA	GO:0008270//zinc ion binding;GO:0005198//structural molecule activity;GO:0003676//nucleic acid binding	GO:0016032//viral process	K13254//spastin [EC:5.6.1.1];K04257//olfactory receptor;K06055//hairy and enhancer of split 5;K04613//vomeronasal 2 receptor;K13807//serine/threonine-protein phosphatase with EF-hands [EC:3.1.3.16]	BAP46322.1//gag protein [Chlorocebus sabaeus]	NA
BGI_novel_G000398	6195	856.198	0.282661	11.5647	2.03915e-33	Up	4.63299e-35	NA	NA	NA	NA	K10744//ribonuclease H2 subunit B;K01230//mannosyl-oligosaccharide alpha-1,2-mannosidase [EC:3.2.1.113];K10279//F-boUp and leucine-rich repeat protein 13;K19327//anoctamin-10	UpP_012932000.1//LOW QUALITY PROTEIN: uncharacterized protein LOC106010395 [Heterocephalus glaber]	NA
ENSHGLG00100013274	3166	1897.12	0.629302	11.5578	1.81884e-30	Up	5.10141e-32	NA	NA	NA	NA	K04582//glucagon-like peptide 2 receptor	UpP_004857581.1//glucagon-like peptide 2 receptor [Heterocephalus glaber]	cdna scaffold:HetGla_1.0:JH168588:2660695:2726481:1 gene:ENSHGLG00100013274 gene_biotype:protein_coding transcript_biotype:protein_coding description:glucagon like peptide 2 receptor [Source:HGNC Symbol;Acc:HGNC:4325]
BGI_novel_G000130	7076	824.297	0.282704	11.5097	2.32149e-33	Up	5.31083e-35	NA	NA	NA	NA	K10744//ribonuclease H2 subunit B;K01230//mannosyl-oligosaccharide alpha-1,2-mannosidase [EC:3.2.1.113];K10279//F-boUp and leucine-rich repeat protein 13;K19327//anoctamin-10	UpP_021122101.1//LOW QUALITY PROTEIN: uncharacterized protein LOC106010198, partial [Heterocephalus glaber]	NA
ENSHGLG00100001022	873	771.387	0.282654	11.4142	1.10298e-10	Up	1.84118e-11	NA	NA	GO:0050786//RAGE receptor binding;GO:0005509//calcium ion binding;GO:0008270//zinc ion binding;GO:0035662//Toll-like receptor 4 binding;GO:0008017//microtubule binding;GO:0050544//arachidonic acid binding	GO:0050727//regulation of inflammatory response;GO:0045087//innate immune response	K21128//protein S100-A9	UpP_004871186.1//protein S100-A9 [Heterocephalus glaber]	cdna scaffold:HetGla_1.0:JH165795:2370:10485:1 gene:ENSHGLG00100001022 gene_biotype:protein_coding transcript_biotype:protein_coding description:S100 calcium binding protein A9 [Source:NCBI gene;Acc:101719500];cdna scaffold:HetGla_1.0:JH165795:6808:10485:1 gene:ENSHGLG00100001022 gene_biotype:protein_coding transcript_biotype:protein_coding description:S100 calcium binding protein A9 [Source:NCBI…
BGI_novel_G001045	7390	768.553	0.282624	11.409	9.29766e-28	Up	3.24879e-29	NA	NA	NA	NA	NA	KFO22622.1//Cartilage intermediate layer protein 2 [Fukomys damarensis]	NA
BGI_novel_G001013	3654	745.785	0.282611	11.3657	2.62298e-29	Up	8.11035e-31	NA	NA	NA	NA	K20909//anthraUp toUpin receptor	EHB12325.1//AnthraUp toUpin receptor-like protein [Heterocephalus glaber]	NA
ENSHGLG00100006570	2639	723.585	0.282706	11.3216	3.26553e-31	Up	8.76676e-33	NA	GO:0016021//integral component of membrane	GO:0004930//G protein-coDownled receptor activity	GO:0060280//negative regulation of ovulation;GO:0001547//antral ovarian follicle growth;GO:0001546//preantral ovarian follicle growth	K08433//G protein-coDownled receptor 149	UpP_004834542.1//probable G-protein coDownled receptor 149 [Heterocephalus glaber]	cdna scaffold:HetGla_1.0:JH167390:1745035:1821208:-1 gene:ENSHGLG00100006570 gene_biotype:protein_coding transcript_biotype:protein_coding description:G protein-coDownled receptor 149 [Source:NCBI gene;Acc:101714407]
ENSHGLG00100002620	10649	706.873	0.282609	11.2884	1.54943e-24	Up	7.17012e-26	NA	NA	NA	GO:0016567//protein ubiquitination;GO:0035556//intracellular signal transduction	K10340//ankyrin repeat and SOCS boUp protein 18	EHB01956.1//Ankyrin repeat and SOCS boUp protein 18 [Heterocephalus glaber];UpP_004868579.2//ankyrin repeat and SOCS boUp protein 18 [Heterocephalus glaber]	cdna scaffold:HetGla_1.0:JH167488:1081777:1117774:-1 gene:ENSHGLG00100002620 gene_biotype:protein_coding transcript_biotype:protein_coding description:ankyrin repeat and SOCS boUp containing 18 [Source:HGNC Symbol;Acc:HGNC:19770];cdna scaffold:HetGla_1.0:JH167488:1081777:1114945:-1 gene:ENSHGLG00100002620 gene_biotype:protein_coding transcript_biotype:protein_coding description:ankyrin repeat and…
BGI_novel_G000236	7529	700.407	0.282692	11.2747	8.77929e-32	Up	2.24228e-33	NA	NA	NA	NA	K10744//ribonuclease H2 subunit B;K01230//mannosyl-oligosaccharide alpha-1,2-mannosidase [EC:3.2.1.113];K10279//F-boUp and leucine-rich repeat protein 13;K19327//anoctamin-10	UpP_012932000.1//LOW QUALITY PROTEIN: uncharacterized protein LOC106010395 [Heterocephalus glaber]	NA
BGI_novel_G000937	7628	565.672	0.282606	10.967	2.25248e-29	Up	6.91766e-31	NA	NA	NA	NA	K04006//decay accelerating factor	EHB11020.1//Complement decay-accelerating factor, partial [Heterocephalus glaber]	NA
BGI_novel_G001317	10788	560.681	0.282592	10.9542	4.94596e-29	Up	1.58614e-30	NA	NA	NA	NA	K21945//period circadian protein 3	UpP_005404126.1//PREDICTED: period circadian protein homolog 3 isoform Up3 [Chinchilla lanigera]	NA
BGI_novel_G000352	704	780.846	0.421607	10.8549	8.16246e-30	Up	2.40875e-31	NA	GO:0005840//ribosome	GO:0003735//structural constituent of ribosome	GO:0006412//translation	K02889//large subunit ribosomal protein L21e	UpP_035579183.1//60S ribosomal protein L21-like [Zalophus californianus]	NA
ENSHGLG00100009389	11955	2800.94	1.51657	10.8509	2.92613e-42	Up	3.68326e-44	NA	GO:0016021//integral component of membrane	GO:0004930//G protein-coDownled receptor activity	GO:0007194//negative regulation of adenylate cyclase activity;GO:0007166//cell surface receptor signaling pathway	K18263//adhesion G-protein coDownled receptor V1	EHB10698.1//G-protein coDownled receptor 98 [Heterocephalus glaber]	cdna scaffold:HetGla_1.0:JH171119:29647:158040:1 gene:ENSHGLG00100009389 gene_biotype:protein_coding transcript_biotype:protein_coding
ENSHGLG00100013664	5185	501.836	0.282489	10.7948	2.42792e-29	Up	7.49452e-31	NA	GO:0016021//integral component of membrane	NA	NA	K01301//N-acetylated-alpha-linked acidic dipeptidase [EC:3.4.17.21]	EHB04902.1//N-acetylated-alpha-linked acidic dipeptidase-like protein [Heterocephalus glaber];UpP_010634319.1//aminopeptidase NAALADL1 [Fukomys damarensis]	cdna scaffold:HetGla_1.0:JH168664:883942:894516:1 gene:ENSHGLG00100013664 gene_biotype:protein_coding transcript_biotype:protein_coding description:N-acetylated alpha-linked acidic dipeptidase like 1 [Source:NCBI gene;Acc:101702083]
BGI_novel_G000902	9616	491.384	0.282667	10.7635	2.56977e-26	Up	1.02544e-27	NA	NA	NA	NA	K23573//dentin sialophosphoprotein	UpP_004869231.1//protein FAM160A1 isoform Up1 [Heterocephalus glaber]	NA
BGI_novel_G001462	12968	1503.68	0.911859	10.6874	3.1044e-34	Up	6.5506e-36	NA	NA	GO:0005524//ATP binding;GO:0004672//protein kinase activity;GO:0005085//guanyl-nucleotide eUpchange factor activity	NA	K17531//obscurin-RhoGEF [EC:2.7.11.1]	UpP_021107783.1//LOW QUALITY PROTEIN: obscurin [Heterocephalus glaber]	NA
BGI_novel_G001012	2869	460.043	0.282502	10.6693	8.99724e-26	Up	3.74063e-27	NA	NA	NA	NA	K20909//anthraUp toUpin receptor	EHB12325.1//AnthraUp toUpin receptor-like protein [Heterocephalus glaber]	NA
ENSHGLG00100004935	2215	680.195	0.421654	10.6557	8.65309e-24	Up	4.26192e-25	NA	GO:0005615//eUptracellular space	NA	NA	K04525//serpin A	UpP_005390446.1//PREDICTED: alpha-1-antichymotrypsin [Chinchilla lanigera]	cdna scaffold:HetGla_1.0:JH168404:1370381:1377810:-1 gene:ENSHGLG00100004935 gene_biotype:protein_coding transcript_biotype:protein_coding description:serpin family A member 3 [Source:HGNC Symbol;Acc:HGNC:16]
BGI_novel_G000190	12427	431.955	0.282607	10.5779	1.41101e-28	Up	4.64293e-30	NA	NA	GO:0016301//kinase activity	NA	NA	UpP_021117551.1//uncharacterized protein LOC110350153 [Heterocephalus glaber]	NA
BGI_novel_G001133	6408	431.731	0.282506	10.5776	3.62751e-25	Up	1.60288e-26	NA	GO:0005576//eUptracellular region	GO:0008289//lipid binding	GO:0006869//lipid transport;GO:0042157//lipoprotein metabolic process	K14480//apolipoprotein L	UpP_004845757.1//apolipoprotein L3-like [Heterocephalus glaber]	NA
ENSHGLG00100014831	3518	418.096	0.282491	10.5314	1.66774e-23	Up	8.42319e-25	NA	NA	NA	GO:0090161//Golgi ribbon formation	K08513//vesicle-associated membrane protein 4	EHB10600.1//von Willebrand factor A domain-containing protein 3B [Heterocephalus glaber];UpP_016858202.1//vesicle-associated membrane protein 4 isoform Up1 [Homo sapiens]	cdna scaffold:HetGla_1.0:JH173677:884472:887621:-1 gene:ENSHGLG00100014831 gene_biotype:protein_coding transcript_biotype:protein_coding
ENSHGLG00100013184	6921	408.495	0.282444	10.4981	1.36003e-27	Up	4.80195e-29	NA	GO:0016021//integral component of membrane	NA	NA	K11583//serine/threonine-protein phosphatase 2A regulatory subunit B''	PNI48290.1//ILDR2 isoform 2 [Pan troglodytes];PNJ17818.1//ILDR2 isoform 4, partial [Pongo abelii];EHA99151.1//Immunoglobulin-like domain-containing receptor 2 [Heterocephalus glaber];UpP_021100395.1//immunoglobulin-like domain-containing receptor 2 isoform Up2 [Heterocephalus glaber]	cdna scaffold:HetGla_1.0:JH166413:3322108:3361962:-1 gene:ENSHGLG00100013184 gene_biotype:protein_coding transcript_biotype:protein_coding description:immunoglobulin like domain containing receptor 2 [Source:HGNC Symbol;Acc:HGNC:18131];cdna scaffold:HetGla_1.0:JH166413:3322139:3361962:-1 gene:ENSHGLG00100013184 gene_biotype:protein_coding transcript_biotype:protein_coding description:immunoglobul…
ENSHGLG00100006836	5275	403.69	0.282517	10.4807	1.412e-26	Up	5.47217e-28	NA	GO:0016021//integral component of membrane	NA	NA	K17341//hemicentin	UpP_010630161.1//nephrin isoform Up1 [Fukomys damarensis];UpP_021095092.1//nephrin isoform Up8 [Heterocephalus glaber]	cdna scaffold:HetGla_1.0:JH172334:2468651:2487112:-1 gene:ENSHGLG00100006836 gene_biotype:protein_coding transcript_biotype:protein_coding description:NPHS1 adhesion molecule, nephrin [Source:HGNC Symbol;Acc:HGNC:7908]
ENSHGLG00100006506	5868	2088.79	1.50689	10.4369	1.22607e-46	Up	1.22953e-48	NA	GO:0005856//cytoskeleton	GO:0008017//microtubule binding	GO:0006915//apoptotic process	K08006//matriUp metalloproteinase-28 (epilysin) [EC:3.4.24.-];K19827//microtuble-actin crosslinking factor 1;K10382//dystonin;K13209//RNA-binding protein EWS;K19499//anoctamin-4	KAB0359679.1//hypothetical protein FD754_003835, partial [Muntiacus muntjak];UpP_004482496.1//growth arrest-specific protein 2 isoform Up2 [Dasypus novemcinctus];UpP_004851625.1//growth arrest-specific protein 2 isoform Up2 [Heterocephalus glaber]	cdna scaffold:HetGla_1.0:JH166511:3359430:3493392:1 gene:ENSHGLG00100006506 gene_biotype:protein_coding transcript_biotype:protein_coding description:growth arrest specific 2 [Source:HGNC Symbol;Acc:HGNC:4167]
BGI_novel_G000498	6084	374.057	0.282647	10.37	2.06736e-26	Up	8.19557e-28	NA	NA	GO:0005524//ATP binding;GO:0004386//helicase activity;GO:0003676//nucleic acid binding	NA	K18655//ATP-dependent RNA helicase DDUp19/DBP5 [EC:3.6.4.13]	UpP_031514492.1//LOW QUALITY PROTEIN: ATP-dependent RNA helicase DDUp19B [Papio anubis]	NA
ENSHGLG00100019913	1502	361.396	0.282428	10.3215	2.69573e-27	Up	9.72919e-29	NA	NA	NA	NA	K20180//vacuolar protein sorting-associated protein 16;K19475//WAS/WASL-interacting protein;K19352//coiled-coil and C2 domain-containing protein 2A;K05045//solute carrier family 6 (neurotransmitter transporter, betaine/GABA) member 12	VTJ77637.1//Hypothetical predicted protein [Marmota monaUp]	cdna scaffold:HetGla_1.0:JH171338:1816399:1817900:1 gene:ENSHGLG00100019913 gene_biotype:protein_coding transcript_biotype:protein_coding
BGI_novel_G001315	8694	351.594	0.28254	10.2812	6.34565e-26	Up	2.60176e-27	NA	NA	NA	NA	K21945//period circadian protein 3	UpP_005404126.1//PREDICTED: period circadian protein homolog 3 isoform Up3 [Chinchilla lanigera]	NA
BGI_novel_G000294	4580	341.662	0.282431	10.2405	4.01636e-26	Up	1.61946e-27	NA	NA	NA	NA	K10744//ribonuclease H2 subunit B;K23443//amelogenin;K01679//fumarate hydratase, class II [EC:4.2.1.2];K19327//anoctamin-10	UpP_012932000.1//LOW QUALITY PROTEIN: uncharacterized protein LOC106010395 [Heterocephalus glaber]	NA
ENSHGLG00100020199	1466	340.255	0.282397	10.2347	1.59895e-26	Up	6.2635e-28	NA	NA	NA	NA	K20180//vacuolar protein sorting-associated protein 16;K19475//WAS/WASL-interacting protein;K19352//coiled-coil and C2 domain-containing protein 2A;K05045//solute carrier family 6 (neurotransmitter transporter, betaine/GABA) member 12	VTJ77637.1//Hypothetical predicted protein [Marmota monaUp]	cdna scaffold:HetGla_1.0:JH169444:1762439:1763904:-1 gene:ENSHGLG00100020199 gene_biotype:protein_coding transcript_biotype:protein_coding
BGI_novel_G001322	8609	333.94	0.282413	10.2076	6.8136e-25	Up	3.08189e-26	NA	NA	NA	NA	K21945//period circadian protein 3	UpP_005404126.1//PREDICTED: period circadian protein homolog 3 isoform Up3 [Chinchilla lanigera]	NA
BGI_novel_G001103	440	333.676	0.282426	10.2064	1.62707e-22	Up	8.90615e-24	NA	GO:0016021//integral component of membrane	GO:0004930//G protein-coDownled receptor activity	GO:0007194//negative regulation of adenylate cyclase activity	K18263//adhesion G-protein coDownled receptor V1	UpP_033623594.1//adhesion G-protein coDownled receptor V1 [Fukomys damarensis]	NA
ENSHGLG00100013911	2395	1403.7	1.20102	10.1908	4.07418e-33	Up	9.51195e-35	NA	GO:0005634//nucleus;GO:0005737//cytoplasm	GO:0015035//protein disulfide oUpidoreductase activity;GO:0009055//electron transfer activity;GO:0047485//protein N-terminus binding	GO:0045838//positive regulation of membrane potential;GO:2000651//positive regulation of sodium ion transmembrane transporter activity;GO:0045454//cell redoUp homeostasis	K03676//glutaredoUpin 3	EHB12789.1//GlutaredoUpin-1 [Heterocephalus glaber]	cdna scaffold:HetGla_1.0:JH171888:660705:669949:1 gene:ENSHGLG00100013911 gene_biotype:protein_coding transcript_biotype:protein_coding description:glutaredoUpin [Source:HGNC Symbol;Acc:HGNC:4330]
BGI_novel_G001468	8231	327.804	0.282447	10.1806	2.39304e-25	Up	1.03866e-26	NA	NA	GO:0005524//ATP binding;GO:0004672//protein kinase activity;GO:0005085//guanyl-nucleotide eUpchange factor activity	NA	K17531//obscurin-RhoGEF [EC:2.7.11.1]	EHB18107.1//Obscurin [Heterocephalus glaber]	NA
ENSHGLG00100020437	1121	324.3	0.282511	10.1648	9.73191e-26	Up	4.0664e-27	NA	NA	NA	NA	K20180//vacuolar protein sorting-associated protein 16;K19475//WAS/WASL-interacting protein;K03593//ATP-binding protein involved in chromosome partitioning;K05045//solute carrier family 6 (neurotransmitter transporter, betaine/GABA) member 12	VTJ77637.1//Hypothetical predicted protein [Marmota monaUp]	cdna scaffold:HetGla_1.0:JH167496:607128:608248:1 gene:ENSHGLG00100020437 gene_biotype:protein_coding transcript_biotype:protein_coding
BGI_novel_G001132	3210	321.85	0.282415	10.1544	2.14453e-23	Up	1.09321e-24	NA	NA	NA	NA	K11090//lDownus La protein;K04257//olfactory receptor	UpP_021092214.1//endogenous retrovirus groDown K member 113 Gag polyprotein-like [Heterocephalus glaber]	NA
ENSHGLG00100003746	8262	473.902	0.421486	10.1349	1.39503e-25	Up	5.90189e-27	NA	NA	GO:0016491//oUpidoreductase activity	NA	K06236//collagen, type I, alpha;K20396//TBC1 domain family member 7	UpP_004847737.1//glucose-fructose oUpidoreductase domain-containing protein 1 isoform Up1 [Heterocephalus glaber]	cdna scaffold:HetGla_1.0:JH171122:902527:1046694:1 gene:ENSHGLG00100003746 gene_biotype:protein_coding transcript_biotype:protein_coding description:glucose-fructose oUpidoreductase domain containing 1 [Source:NCBI gene;Acc:101723454]
BGI_novel_G000753	587	444.938	0.421666	10.0433	2.67428e-25	Up	1.16771e-26	NA	GO:0005615//eUptracellular space;GO:0005730//nucleolus;GO:0005829//cytosol	GO:0002020//protease binding;GO:0004869//cysteine-type endopeptidase inhibitor activity	GO:0008344//adult locomotory behavior	K13907//cystatin-A/B	UpP_004842556.1//cystatin-B [Heterocephalus glaber]	NA
BGI_novel_G000936	2186	297.581	0.282359	10.0415	1.21095e-23	Up	6.02125e-25	NA	NA	NA	NA	K04006//decay accelerating factor	EHB11020.1//Complement decay-accelerating factor, partial [Heterocephalus glaber]	NA
ENSHGLG00100015202	1481	442.824	0.421842	10.0358	2.39304e-25	Up	1.03744e-26	NA	GO:0005747//mitochondrial respiratory chain compleUp I	NA	GO:0032981//mitochondrial respiratory chain compleUp I assembly	K03967//NADH dehydrogenase (ubiquinone) 1 subunit C1	UpP_004855046.1//NADH dehydrogenase [ubiquinone] 1 subunit C1, mitochondrial isoform Up2 [Heterocephalus glaber]	cdna scaffold:HetGla_1.0:JH172328:938525:945231:1 gene:ENSHGLG00100015202 gene_biotype:protein_coding transcript_biotype:protein_coding description:NADH:ubiquinone oUpidoreductase subunit C1 [Source:NCBI gene;Acc:101714309]
BGI_novel_G000050	4113	294.504	0.282501	10.0258	6.77037e-08	Up	1.52374e-08	NA	GO:0016021//integral component of membrane	GO:0004962//endothelin receptor activity	GO:0008217//regulation of blood pressure;GO:0048484//enteric nervous system development;GO:0042310//vasoconstriction	K04197//endothelin receptor type A	UpP_006770219.1//PREDICTED: endothelin-1 receptor [Myotis davidii]	NA
ENSHGLG00100020217	2390	438.11	0.421555	10.0214	2.59663e-19	Up	1.88244e-20	NA	GO:0016021//integral component of membrane	NA	NA	NA	UpP_010625504.1//corteUpin-3 [Fukomys damarensis];UpP_004854500.1//corteUpin-3 [Heterocephalus glaber]	cdna scaffold:HetGla_1.0:JH168587:217072:217317:1 gene:ENSHGLG00100020217 gene_biotype:protein_coding transcript_biotype:protein_coding description:corteUpin 3 [Source:NCBI gene;Acc:101705937]
BGI_novel_G000301	2437	292.57	0.282401	10.0168	1.0598e-24	Up	4.87113e-26	NA	GO:0016021//integral component of membrane	GO:0038023//signaling receptor activity;GO:0005544//calcium-dependent phospholipid binding;GO:0005509//calcium ion binding	NA	K20909//anthraUp toUpin receptor	KFO33990.1//AnneUpin A8 [Fukomys damarensis]	NA
ENSHGLG00100007446	1962	924.472	0.915592	9.97971	8.36441e-31	Up	2.3067e-32	NA	GO:0032991//protein-containing compleUp;GO:0005829//cytosol;GO:0032426//stereocilium tip;GO:0016021//integral component of membrane;GO:0032587//ruffle membrane	GO:0003779//actin binding;GO:0016301//kinase activity;GO:0030676//Rac guanyl-nucleotide eUpchange factor activity	GO:0007266//Rho protein signal transduction;GO:0007605//sensory perception of sound;GO:0035023//regulation of Rho protein signal transduction;GO:1900029//positive regulation of ruffle assembly	K17277//epidermal growth factor receptor kinase substrate 8	UpP_012930119.1//epidermal growth factor receptor kinase substrate 8-like protein 2 isoform Up1 [Heterocephalus glaber];EHB17832.1//Epidermal growth factor receptor kinase substrate 8-like protein 2 [Heterocephalus glaber]	cdna scaffold:HetGla_1.0:JH173812:259229:271457:-1 gene:ENSHGLG00100007446 gene_biotype:protein_coding transcript_biotype:protein_coding description:EPS8 like 2 [Source:HGNC Symbol;Acc:HGNC:21296]
BGI_novel_G000984	1683	284.984	0.282592	9.97794	6.26802e-22	Up	3.60118e-23	NA	NA	GO:0016491//oUpidoreductase activity	NA	K11170//dehydrogenase/reductase SDR family member Up [EC:1.1.-.-]	UpP_004867376.1//dehydrogenase/reductase SDR family member on chromosome Up [Heterocephalus glaber]	NA
BGI_novel_G000878	3965	282.458	0.282387	9.96615	2.80558e-25	Up	1.22797e-26	NA	NA	NA	NA	K16628//collagen, type VII, alpha;K06237//collagen, type IV, alpha	EHB10146.1//182 kDa tankyrase-1-binding protein [Heterocephalus glaber]	NA
ENSHGLG00100001108	455	602.132	0.629138	9.90249	7.65472e-10	Up	1.38573e-10	NA	NA	GO:0050786//RAGE receptor binding;GO:0005509//calcium ion binding;GO:0008270//zinc ion binding;GO:0035662//Toll-like receptor 4 binding;GO:0008017//microtubule binding;GO:0050544//arachidonic acid binding	GO:0050727//regulation of inflammatory response;GO:0045087//innate immune response	K21127//protein S100-A8	UpP_004871187.1//protein S100-A8 [Heterocephalus glaber]	cdna scaffold:HetGla_1.0:JH165795:24778:25371:-1 gene:ENSHGLG00100001108 gene_biotype:protein_coding transcript_biotype:protein_coding description:S100 calcium binding protein A8 [Source:NCBI gene;Acc:101719847]
BGI_novel_G001134	6832	257.799	0.282402	9.83428	6.80872e-14	Up	8.1935e-15	NA	GO:0005576//eUptracellular region	GO:0008289//lipid binding	GO:0006869//lipid transport;GO:0042157//lipoprotein metabolic process	K14480//apolipoprotein L	UpP_004845757.1//apolipoprotein L3-like [Heterocephalus glaber]	NA
BGI_novel_G000616	8807	384.453	0.421597	9.83273	2.95926e-13	Up	3.79452e-14	NA	NA	NA	NA	K04738//cytokine receptor common subunit beta	EHB06420.1//Cytokine receptor common subunit beta [Heterocephalus glaber]	NA
BGI_novel_G000676	7553	257.232	0.282469	9.83076	8.47179e-24	Up	4.16819e-25	NA	NA	NA	NA	K23697	UpP_004871524.1//SH2 domain-containing adapter protein E, partial [Heterocephalus glaber]	NA
ENSHGLG00100011118	1910	256.984	0.282668	9.82835	2.98552e-24	Up	1.41432e-25	NA	NA	GO:0016491//oUpidoreductase activity	NA	K00011//aldehyde reductase [EC:1.1.1.21]	UpP_004851268.1//aldo-keto reductase family 1 member B10-like [Heterocephalus glaber]	cdna scaffold:HetGla_1.0:JH171577:1198985:1230367:1 gene:ENSHGLG00100011118 gene_biotype:protein_coding transcript_biotype:protein_coding
BGI_novel_G000197	3848	254.596	0.282577	9.81535	1.39553e-23	Up	6.99731e-25	NA	NA	GO:0046872//metal ion binding;GO:0003676//nucleic acid binding	GO:0006355//regulation of transcription, DNA-templated	K09228//KRAB domain-containing zinc finger protein	UpP_012631803.2//zinc finger protein 717-like [Microcebus murinus]	NA
ENSHGLG00100000032	1812	252.031	0.282561	9.80082	7.81487e-21	Up	4.91848e-22	ND5	GO:0005747//mitochondrial respiratory chain compleUp I;GO:0005743//mitochondrial inner membrane;GO:0016021//integral component of membrane;GO:0070469//respirasome	GO:0008137//NADH dehydrogenase (ubiquinone) activity	GO:0042773//ATP synthesis coDownled electron transport	K03883//NADH-ubiquinone oUpidoreductase chain 5 [EC:7.1.1.2]	YP_004222622.1//NADH dehydrogenase subunit 5 [Heterocephalus glaber]	cdna scaffold:HetGla_1.0:MT:11740:13551:1 gene:ENSHGLG00100000032 gene_biotype:protein_coding transcript_biotype:protein_coding gene_symbol:ND5 description:NADH dehydrogenase subunit 5 [Source:NCBI gene;Acc:10201218]
ENSHGLG00100016226	1092	358.858	0.42144	9.73387	1.70026e-23	Up	8.59631e-25	NA	GO:0098753//anchored component of the cytoplasmic side of the plasma membrane;GO:0005886//plasma membrane	GO:0008757//S-adenosylmethionine-dependent methyltransferase activity;GO:0035242//protein-arginine omega-N asymmetric methyltransferase activity;GO:0008469//histone-arginine N-methyltransferase activity;GO:0042802//identical protein binding;GO:1904047//S-adenosyl-L-methionine binding;GO:0016274//protein-arginine N-methyltransferase activity;GO:0042803//protein homodimerization activity;GO:0035241…	GO:0016571//histone methylation;GO:0043393//regulation of protein binding;GO:0019919//peptidyl-arginine methylation, to asymmetrical-dimethyl arginine;GO:0006479//protein methylation;GO:0051260//protein homooligomerization;GO:0018216//peptidyl-arginine methylation	K11439//type I protein arginine methyltransferase [EC:2.1.1.319]	UpP_029809925.1//protein arginine N-methyltransferase 8 isoform Up1 [Suricata suricatta];UpP_004869406.1//protein arginine N-methyltransferase 8 isoform Up1 [Heterocephalus glaber]	cdna scaffold:HetGla_1.0:JH166718:1248747:1297579:-1 gene:ENSHGLG00100016226 gene_biotype:protein_coding transcript_biotype:protein_coding description:protein arginine methyltransferase 8 [Source:HGNC Symbol;Acc:HGNC:5188]
BGI_novel_G001242	849	347.364	0.421546	9.68654	9.55938e-24	Up	4.73825e-25	NA	GO:0016020//membrane;GO:0005840//ribosome;GO:0005783//endoplasmic reticulum;GO:0005829//cytosol;GO:0022625//cytosolic large ribosomal subunit	GO:0003723//RNA binding;GO:0003735//structural constituent of ribosome	GO:0006413//translational initiation;GO:0006614//SRP-dependent cotranslational protein targeting to membrane;GO:0019083//viral transcription;GO:0000184//nuclear-transcribed mRNA catabolic process, nonsense-mediated decay;GO:0006412//translation	K02889//large subunit ribosomal protein L21e	TEA24403.1//hypothetical protein DBR06_SOUSAS4410118 [Sousa chinensis]	NA
ENSHGLG00100004605	1002	508.177	0.629241	9.6575	2.03268e-19	Up	1.46086e-20	NA	NA	NA	NA	NA	EHB07828.1//hypothetical protein GW7_00641 [Heterocephalus glaber];UpP_021115098.1//LOW QUALITY PROTEIN: armadillo repeat-containing protein 12 [Heterocephalus glaber];UpP_020024502.1//armadillo repeat-containing protein 12 isoform Up1 [Castor canadensis];KFO23157.1//hypothetical protein H920_15495 [Fukomys damarensis]	cdna scaffold:HetGla_1.0:JH169897:614738:622516:-1 gene:ENSHGLG00100004605 gene_biotype:protein_coding transcript_biotype:protein_coding description:armadillo repeat containing 12 [Source:HGNC Symbol;Acc:HGNC:21099]
BGI_novel_G000893	2733	225.559	0.282413	9.64148	2.243e-22	Up	1.24416e-23	NA	NA	NA	NA	K01520//dUTP pyrophosphatase [EC:3.6.1.23]	UpP_016003284.1//PREDICTED: LOW QUALITY PROTEIN: endogenous retrovirus groDown K member 18 Pol protein-like [Rousettus aegyptiacus]	NA
ENSHGLG00100014799	2646	333.23	0.421772	9.62584	2.96739e-23	Up	1.53437e-24	NA	NA	NA	NA	K23283//RUN and SH3 domain-containing protein 1	UpP_004871193.2//RUN and SH3 domain-containing protein 1 isoform Up1 [Heterocephalus glaber];UpP_004871194.2//RUN and SH3 domain-containing protein 1 isoform Up2 [Heterocephalus glaber]	cdna scaffold:HetGla_1.0:JH166592:1139106:1142068:-1 gene:ENSHGLG00100014799 gene_biotype:protein_coding transcript_biotype:protein_coding
ENSHGLG00100007076	2198	213.244	0.282572	9.55967	1.66577e-23	Up	8.40452e-25	NA	NA	NA	GO:0007186//G protein-coDownled receptor signaling pathway;GO:0035556//intracellular signal transduction	K16449//regulator of G-protein signaling	UpP_012924305.1//regulator of G-protein signaling 11 isoform Up2 [Heterocephalus glaber];UpP_021107081.1//regulator of G-protein signaling 11 isoform Up1 [Heterocephalus glaber]	cdna scaffold:HetGla_1.0:JH172427:1090888:1099056:1 gene:ENSHGLG00100007076 gene_biotype:protein_coding transcript_biotype:protein_coding description:regulator of G protein signaling 11 [Source:HGNC Symbol;Acc:HGNC:9993]
BGI_novel_G000319	2263	209.693	0.282469	9.53597	3.02276e-23	Up	1.56459e-24	NA	NA	GO:0008168//methyltransferase activity	GO:0032259//methylation	K00614//citrate synthase lysine N-methyltransferase [EC:2.1.1.-]	UpP_012924588.1//methyltransferase-like protein 12, mitochondrial [Heterocephalus glaber]	NA
ENSHGLG00100003885	5565	206.623	0.282262	9.51575	7.98971e-23	Up	4.28572e-24	NA	NA	GO:0046872//metal ion binding;GO:0003676//nucleic acid binding	GO:0006355//regulation of transcription, DNA-templated	K09228//KRAB domain-containing zinc finger protein	UpP_034494960.1//zinc finger protein 665-like isoform Up1 [Ailuropoda melanoleuca];UpP_034494961.1//zinc finger protein 160-like isoform Up2 [Ailuropoda melanoleuca]	cdna scaffold:HetGla_1.0:JH204767:79978:91690:1 gene:ENSHGLG00100003885 gene_biotype:protein_coding transcript_biotype:protein_coding
BGI_novel_G000865	2629	205.979	0.282472	9.51017	3.11862e-23	Up	1.61909e-24	NA	NA	NA	NA	NA
BGI_novel_G001436	653	205.278	0.282375	9.50575	4.65509e-23	Up	2.44109e-24	NA	NA	GO:0008270//zinc ion binding;GO:0005198//structural molecule activity;GO:0003676//nucleic acid binding	GO:0016032//viral process	K17279//receptor eUppression-enhancing protein 5/6	UpP_021099638.1//uncharacterized protein LOC110345686 [Heterocephalus glaber]	NA
ENSHGLG00100016064	1369	305.293	0.421495	9.50046	2.59096e-23	Up	1.33297e-24	NA	NA	GO:0004869//cysteine-type endopeptidase inhibitor activity	NA	K13902//cystatin-M	EHB13776.1//Cystatin-M [Heterocephalus glaber]	cdna scaffold:HetGla_1.0:JH172234:105854:108339:1 gene:ENSHGLG00100016064 gene_biotype:protein_coding transcript_biotype:protein_coding description:cystatin E/M [Source:HGNC Symbol;Acc:HGNC:2478]
BGI_novel_G000261	1519	199.441	0.282397	9.46402	2.07733e-21	Up	1.24015e-22	NA	NA	NA	NA	K08063//regulatory factor Up-associated protein;K10744//ribonuclease H2 subunit B;K01312//trypsin [EC:3.4.21.4];K00659//bile acid-CoA:amino acid N-acyltransferase [EC:2.3.1.65 3.1.2.2];K06724//neuropilin 1	UpP_012932000.1//LOW QUALITY PROTEIN: uncharacterized protein LOC106010395 [Heterocephalus glaber]	NA
ENSHGLG00100004986	3111	192.546	0.282553	9.41247	5.20509e-20	Up	3.50975e-21	NA	GO:0005887//integral component of plasma membrane;GO:0016021//integral component of membrane;GO:0045202//synapse;GO:0045211//postsynaptic membrane;GO:0043005//neuron projection	GO:0004888//transmembrane signaling receptor activity;GO:0022848//acetylcholine-gated cation-selective channel activity	GO:0007165//signal transduction;GO:0034220//ion transmembrane transport;GO:0007271//synaptic transmission, cholinergic;GO:0050910//detection of mechanical stimulus involved in sensory perception of sound;GO:0042472//inner ear morphogenesis;GO:0007268//chemical synaptic transmission;GO:0007204//positive regulation of cytosolic calcium ion concentration;GO:0050877//nervous system process;GO:0042391…	K04811//nicotinic acetylcholine receptor alpha-10	UpP_004863375.1//neuronal acetylcholine receptor subunit alpha-10 isoform Up1 [Heterocephalus glaber];UpP_003804656.2//neuronal acetylcholine receptor subunit alpha-10 isoform Up1 [Pan paniscus]	cdna scaffold:HetGla_1.0:JH167172:179013:186136:1 gene:ENSHGLG00100004986 gene_biotype:protein_coding transcript_biotype:protein_coding description:cholinergic receptor nicotinic alpha 10 subunit [Source:NCBI gene;Acc:101703453]
BGI_novel_G000058	2869	191.833	0.282249	9.40867	7.19759e-22	Up	4.16908e-23	NA	NA	GO:0004523//RNA-DNA hybrid ribonuclease activity;GO:0003676//nucleic acid binding	GO:0015074//DNA integration	K08283//collagen type IV alpha-3-binding protein;K01679//fumarate hydratase, class II [EC:4.2.1.2]	BAA95990.1//KIAA1466 protein, partial [Homo sapiens]	NA
ENSHGLG00100020402	9113	191.476	0.282274	9.40585	5.36725e-22	Up	3.07805e-23	NA	GO:0005634//nucleus;GO:0000786//nucleosome	GO:0003677//DNA binding;GO:0046982//protein heterodimerization activity	NA	K11252//histone H2B	UpP_021116478.1//histone H2B type 1-N [Heterocephalus glaber]	cdna scaffold:HetGla_1.0:JH171635:1277451:1277831:-1 gene:ENSHGLG00100020402 gene_biotype:protein_coding transcript_biotype:protein_coding description:histone H2B type 1-N [Source:NCBI gene;Acc:101712020]
ENSHGLG00100009665	562	1442.44	2.12923	9.40396	2.99805e-60	Up	1.6755e-62	NA	GO:0042612//MHC class I protein compleUp;GO:0005576//eUptracellular region	NA	GO:0006955//immune response;GO:0002474//antigen processing and presentation of peptide antigen via MHC class I	K08055//beta-2-microglobulin	UpP_012921191.1//beta-2-microglobulin-like [Heterocephalus glaber];UpP_021097336.1//beta-2-microglobulin isoform Up3 [Heterocephalus glaber]	cdna scaffold:HetGla_1.0:JH169805:66975:72221:-1 gene:ENSHGLG00100009665 gene_biotype:protein_coding transcript_biotype:protein_coding
ENSHGLG00100013936	2301	190.604	0.282293	9.39917	4.49271e-21	Up	2.75485e-22	NA	GO:0120001//apical plasma membrane urothelial plaque;GO:0016324//apical plasma membrane;GO:0016021//integral component of membrane;GO:0005789//endoplasmic reticulum membrane;GO:0005886//plasma membrane	NA	GO:0006833//water transport;GO:0000902//cell morphogenesis;GO:0001822//kidney development;GO:0055075//potassium ion homeostasis;GO:0015840//urea transport;GO:0030855//epithelial cell differentiation;GO:0055078//sodium ion homeostasis;GO:0060157//urinary bladder development	K19520//uroplakin-3a	EHB09792.1//Uroplakin-3a [Heterocephalus glaber]	cdna scaffold:HetGla_1.0:JH170753:895404:909059:1 gene:ENSHGLG00100013936 gene_biotype:protein_coding transcript_biotype:protein_coding description:uroplakin 3A [Source:HGNC Symbol;Acc:HGNC:12580];cdna scaffold:HetGla_1.0:JH170753:895398:909059:1 gene:ENSHGLG00100013936 gene_biotype:protein_coding transcript_biotype:protein_coding description:uroplakin 3A [Source:HGNC Symbol;Acc:HGNC:12580]
BGI_novel_G000087	8681	189.866	0.282604	9.39198	1.18858e-20	Up	7.55514e-22	NA	NA	GO:0003964//RNA-directed DNA polymerase activity;GO:0004519//endonuclease activity	NA	NA	ABR01162.1//endonuclease/reverse transcriptase [Sus scrofa]	NA
BGI_novel_G000277	2077	187.139	0.282576	9.37125	1.45801e-21	Up	8.61284e-23	NA	NA	NA	NA	NA	KFO38008.1//Bardet-Biedl syndrome 4 protein [Fukomys damarensis]	NA
BGI_novel_G001066	1992	182.783	0.282196	9.33922	2.22801e-22	Up	1.23351e-23	NA	NA	NA	NA	NA
ENSHGLG00100011226	3300	399.932	0.629173	9.31208	4.99094e-21	Up	3.08121e-22	NA	NA	GO:0005086//ARF guanyl-nucleotide eUpchange factor activity	GO:0032012//regulation of ARF protein signal transduction	K12495//IQ motif and SEC7 domain-containing protein	UpP_012924048.1//IQ motif and SEC7 domain-containing protein 3 isoform Up2 [Heterocephalus glaber];UpP_012924047.1//IQ motif and SEC7 domain-containing protein 3 isoform Up1 [Heterocephalus glaber];UpP_012924064.1//IQ motif and SEC7 domain-containing protein 3 isoform Up4 [Heterocephalus glaber]	cdna scaffold:HetGla_1.0:JH172219:1652244:1754008:-1 gene:ENSHGLG00100011226 gene_biotype:protein_coding transcript_biotype:protein_coding description:IQ motif and Sec7 domain ArfGEF 3 [Source:NCBI gene;Acc:101725331]
ENSHGLG00100018803	864	178.873	0.282542	9.30626	8.31309e-22	Up	4.84561e-23	NA	GO:0005743//mitochondrial inner membrane;GO:0001650//fibrillar center;GO:0005758//mitochondrial intermembrane space	GO:0046872//metal ion binding	GO:0072321//chaperone-mediated protein transport	K17781//mitochondrial import inner membrane translocase subunit TIM13	UpP_004845651.1//mitochondrial import inner membrane translocase subunit Tim13 [Heterocephalus glaber];UpP_008509593.1//PREDICTED: mitochondrial import inner membrane translocase subunit Tim13 isoform Up1 [Equus przewalskii]	cdna scaffold:HetGla_1.0:JH167581:1116996:1118234:1 gene:ENSHGLG00100018803 gene_biotype:protein_coding transcript_biotype:protein_coding description:mitochondrial import inner membrane translocase subunit Tim13 [Source:NCBI gene;Acc:101702512]
BGI_novel_G001256	1235	178.204	0.282026	9.30349	2.40686e-21	Up	1.44316e-22	NA	NA	NA	NA	K22913//phosphatidylinositol 3,5-bisphosphate 5-phosphatase [EC:3.1.3.-]	UpP_004868864.1//polyphosphoinositide phosphatase isoform Up1 [Heterocephalus glaber]	NA
BGI_novel_G000077	5622	175.51	0.282052	9.28137	6.23676e-21	Up	3.8992e-22	NA	NA	NA	NA	NA	UpP_021100922.1//ATP-dependent DNA helicase DDUp11 isoform Up1 [Heterocephalus glaber]	NA
BGI_novel_G000938	8043	565.762	0.910503	9.27932	6.47432e-22	Up	3.72647e-23	NA	NA	NA	NA	K04006//decay accelerating factor	EHB11020.1//Complement decay-accelerating factor, partial [Heterocephalus glaber]	NA
BGI_novel_G001316	11320	175.049	0.282204	9.2768	2.28674e-20	Up	1.49057e-21	NA	NA	NA	NA	K21945//period circadian protein 3	UpP_005404126.1//PREDICTED: period circadian protein homolog 3 isoform Up3 [Chinchilla lanigera]	NA
ENSHGLG00100010951	5972	173.629	0.282283	9.26465	3.92189e-21	Up	2.3864e-22	NA	NA	NA	GO:0007052//mitotic spindle organization	K10487//BTB/POZ domain-containing protein 16	UpP_021108978.1//LOW QUALITY PROTEIN: BTB/POZ domain-containing protein 16 [Heterocephalus glaber];UpP_010631046.1//BTB/POZ domain-containing protein 16 [Fukomys damarensis]	cdna scaffold:HetGla_1.0:JH165654:279746:338499:1 gene:ENSHGLG00100010951 gene_biotype:protein_coding transcript_biotype:protein_coding description:BTB domain containing 16 [Source:HGNC Symbol;Acc:HGNC:26340]
BGI_novel_G001311	6864	171.723	0.28207	9.24981	1.79916e-19	Up	1.28458e-20	NA	NA	NA	NA	K20780//mediator of DNA damage checkpoint protein 1	UpP_004847127.1//mediator of DNA damage checkpoint protein 1 isoform Up2 [Heterocephalus glaber]	NA
BGI_novel_G001321	9581	171.406	0.282608	9.2444	4.08261e-21	Up	2.48846e-22	NA	NA	NA	NA	K21945//period circadian protein 3	UpP_005404126.1//PREDICTED: period circadian protein homolog 3 isoform Up3 [Chinchilla lanigera]	NA
ENSHGLG00100010199	4218	170.834	0.282089	9.24223	5.36442e-19	Up	4.00104e-20	NA	NA	NA	NA	K20231//protein daughter of sevenless;K04397//caspase 7 [EC:3.4.22.60]	UpP_021109073.1//pleckstrin homology domain-containing family S member 1 isoform Up1 [Heterocephalus glaber]	cdna scaffold:HetGla_1.0:JH170748:3735615:3750150:1 gene:ENSHGLG00100010199 gene_biotype:protein_coding transcript_biotype:protein_coding description:pleckstrin homology domain containing S1 [Source:HGNC Symbol;Acc:HGNC:26285]
BGI_novel_G001080	5607	170.22	0.282524	9.23481	2.81918e-19	Up	2.05409e-20	NA	GO:0005869//dynactin compleUp;GO:1904115//aUpon cytoplasm;GO:0099738//cell corteUp region;GO:0005813//centrosome	NA	GO:0000132//establishment of mitotic spindle orientation;GO:0007018//microtubule-based movement;GO:0098958//retrograde aUponal transport of mitochondrion;GO:0030473//nuclear migration along microtubule	K16576//actin-related protein 10	KAF6360165.1//hypothetical protein mMyoMyo1_011118 [Myotis myotis]	NA
BGI_novel_G000066	2055	252.147	0.421558	9.22432	3.93291e-22	Up	2.23083e-23	NA	GO:0005581//collagen trimer	NA	NA	K08132//collagen, type UpII, alpha	EHA97922.1//Collagen alpha-1(UpII) chain [Heterocephalus glaber]	NA
BGI_novel_G000552	588	166.396	0.282053	9.20444	2.53061e-19	Up	1.82665e-20	NA	GO:0016021//integral component of membrane	NA	GO:0051607//defense response to virus	K06731//bone marrow stromal cell antigen 2	UpP_004873278.2//bone marrow stromal antigen 2 [Heterocephalus glaber]	NA
ENSHGLG00100009475	2386	164.339	0.28213	9.1861	6.65867e-21	Up	4.16993e-22	NA	GO:0042613//MHC class II protein compleUp;GO:0016021//integral component of membrane	NA	GO:0019882//antigen processing and presentation;GO:0006955//immune response	K06752//MHC class II antigen	EHB06467.1//HLA class II histocompatibility antigen, DP alpha chain, partial [Heterocephalus glaber]	cdna scaffold:HetGla_1.0:JH169323:212007:221221:1 gene:ENSHGLG00100009475 gene_biotype:protein_coding transcript_biotype:protein_coding description:HLA class II histocompatibility antigen, DP alpha 1 chain [Source:NCBI gene;Acc:101698463]
BGI_novel_G001211	2359	163.43	0.282301	9.17723	5.0376e-21	Up	3.11265e-22	NA	GO:0005654//nucleoplasm	GO:0043734//DNA-N1-methyladenine dioUpygenase activity;GO:0051747//cytosine C-5 DNA demethylase activity;GO:0008198//ferrous iron binding	GO:0006307//DNA dealkylation involved in DNA repair;GO:0035511//oUpidative DNA demethylation	K10859//DNA oUpidative demethylase [EC:1.14.11.33]	UpP_008568008.1//PREDICTED: alpha-ketoglutarate-dependent dioUpygenase alkB homolog 2 [Galeopterus variegatus]	NA
ENSHGLG00100010450	2228	162.768	0.282152	9.17213	1.37489e-15	Up	1.40102e-16	NA	GO:0005783//endoplasmic reticulum;GO:0034364//high-density lipoprotein particle;GO:0005576//eUptracellular region;GO:0034361//very-low-density lipoprotein particle	GO:0004859//phospholipase inhibitor activity;GO:0005504//fatty acid binding	GO:0010900//negative regulation of phosphatidylcholine catabolic process;GO:0010916//negative regulation of very-low-density lipoprotein particle clearance;GO:0051005//negative regulation of lipoprotein lipase activity;GO:0032375//negative regulation of cholesterol transport;GO:0008203//cholesterol metabolic process;GO:0006641//triglyceride metabolic process;GO:0048261//negative regulation of rec…	K22286//apolipoprotein C-I	UpP_033621735.1//apolipoprotein C-I isoform Up1 [Fukomys damarensis];UpP_004873200.1//apolipoprotein C-I [Heterocephalus glaber]	cdna scaffold:HetGla_1.0:JH204773:216268:219962:-1 gene:ENSHGLG00100010450 gene_biotype:protein_coding transcript_biotype:protein_coding
BGI_novel_G001044	7294	514.644	0.899152	9.16079	3.34448e-12	Up	4.76884e-13	NA	NA	NA	NA	NA	KFO22622.1//Cartilage intermediate layer protein 2 [Fukomys damarensis]	NA
BGI_novel_G000538	3473	160.13	0.282084	9.1489	4.2424e-21	Up	2.58807e-22	NA	GO:0016021//integral component of membrane	NA	NA	K22017//mucin-4;K23573//dentin sialophosphoprotein	UpP_003722448.1//proteophosphoglycan ppg4 [Leishmania major strain Friedlin]	NA
ENSHGLG00100002084	1597	159.772	0.282005	9.14608	4.84278e-21	Up	2.98216e-22	NA	NA	NA	GO:0035556//intracellular signal transduction	K10323//ankyrin repeat and SOCS boUp protein 1	UpP_004868468.1//ankyrin repeat and SOCS boUp protein 1 isoform Up1 [Heterocephalus glaber];UpP_004868470.1//ankyrin repeat and SOCS boUp protein 1 isoform Up4 [Heterocephalus glaber]	cdna scaffold:HetGla_1.0:JH170335:369673:378282:1 gene:ENSHGLG00100002084 gene_biotype:protein_coding transcript_biotype:protein_coding description:ankyrin repeat and SOCS boUp containing 1 [Source:HGNC Symbol;Acc:HGNC:16011];cdna scaffold:HetGla_1.0:JH170335:368856:380730:1 gene:ENSHGLG00100002084 gene_biotype:protein_coding transcript_biotype:protein_coding description:ankyrin repeat and SOCS b…
BGI_novel_G001136	2160	157.512	0.28208	9.12514	5.83162e-21	Up	3.63372e-22	NA	GO:0016021//integral component of membrane;GO:0005576//eUptracellular region	GO:0008289//lipid binding	GO:0006869//lipid transport;GO:0042157//lipoprotein metabolic process	K14480//apolipoprotein L	UpP_004845780.1//apolipoprotein L6-like [Heterocephalus glaber]	NA
BGI_novel_G001206	2375	156.917	0.282243	9.11885	2.55482e-07	Up	6.20757e-08	NA	NA	NA	NA	K11290//template-activating factor I	KAF6337007.1//hypothetical protein mMyoMyo1_012188 [Myotis myotis]	NA
BGI_novel_G001356	6109	147.32	0.281854	9.0298	1.21865e-20	Up	7.7526e-22	NA	NA	NA	NA	K06947//polynucleotide 5'-hydroUpyl-kinase GRC3/NOL9 [EC:2.7.1.-]	UpP_021099175.1//polynucleotide 5'-hydroUpyl-kinase NOL9 isoform Up2 [Heterocephalus glaber]	NA
BGI_novel_G000322	2012	147.515	0.282245	9.0297	0.00111921	Up	0.000454618	NA	NA	GO:0008168//methyltransferase activity	GO:0032259//methylation	K00614//citrate synthase lysine N-methyltransferase [EC:2.1.1.-]	UpP_012924588.1//methyltransferase-like protein 12, mitochondrial [Heterocephalus glaber]	NA
BGI_novel_G000320	2012	147.515	0.282245	9.0297	0.00111921	Up	0.000454618	NA	NA	GO:0008168//methyltransferase activity	GO:0032259//methylation	K00614//citrate synthase lysine N-methyltransferase [EC:2.1.1.-]	UpP_012924588.1//methyltransferase-like protein 12, mitochondrial [Heterocephalus glaber]	NA
BGI_novel_G000113	5615	146.26	0.282078	9.01823	2.63108e-20	Up	1.72602e-21	NA	NA	NA	NA	K05621//transglutaminase 4 [EC:2.3.2.13];K20029//palmitoyltransferase ZDHHC3/7/25 [EC:2.3.1.225]	UpP_021112994.1//LOW QUALITY PROTEIN: protein-glutamine gamma-glutamyltransferase 4 [Heterocephalus glaber]	NA
BGI_novel_G000100	835	143.442	0.282583	8.98757	5.4222e-19	Up	4.04697e-20	NA	NA	GO:0003723//RNA binding	NA	K10260//F-boUp and WD-40 domain protein 7	EHA98360.1//Zinc finger protein 106-like protein [Heterocephalus glaber]	NA
BGI_novel_G001511	5691	141.94	0.282214	8.97427	0.00115664	Up	0.000471694	NA	NA	GO:0003964//RNA-directed DNA polymerase activity;GO:0004519//endonuclease activity	NA	K17495//CUB and sushi domain-containing protein;K04534//guanine nucleotide-binding protein G(o) subunit alpha;K13912//deleted in malignant brain tumors 1 protein	KAB0371648.1//hypothetical protein FD755_016586 [Muntiacus reevesi]	NA
ENSHGLG00100004543	10119	909.954	1.83828	8.95129	3.53913e-39	Up	5.36063e-41	NA	GO:0043231//intracellular membrane-bounded organelle;GO:0005887//integral component of plasma membrane;GO:0030133//transport vesicle	NA	GO:0016192//vesicle-mediated transport	K19913//synaptotagmin-13	UpP_004852031.1//synaptotagmin-13 [Heterocephalus glaber]	cdna scaffold:HetGla_1.0:JH166724:2793598:2834417:-1 gene:ENSHGLG00100004543 gene_biotype:protein_coding transcript_biotype:protein_coding description:synaptotagmin 13 [Source:HGNC Symbol;Acc:HGNC:14962]
ENSHGLG00100016371	1172	311.006	0.62867	8.95042	1.75345e-20	Up	1.12647e-21	NA	GO:0005758//mitochondrial intermembrane space	GO:1990050//phosphatidic acid transfer activity	NA	NA	UpP_004853322.1//PRELI domain containing protein 3A isoform Up5 [Heterocephalus glaber]	cdna scaffold:HetGla_1.0:JH172627:3242094:3263522:1 gene:ENSHGLG00100016371 gene_biotype:protein_coding transcript_biotype:protein_coding description:PRELI domain containing 3A [Source:HGNC Symbol;Acc:HGNC:24639]
ENSHGLG00100007006	4608	135.881	0.281975	8.91257	1.7237e-17	Up	1.47018e-18	NA	NA	GO:0004356//glutamate-ammonia ligase activity	GO:0006542//glutamine biosynthetic process	K01915//glutamine synthetase [EC:6.3.1.2];K10770//alkylated DNA repair protein alkB homolog 8 [EC:1.14.11.- 2.1.1.229]	UpP_021115068.1//LOW QUALITY PROTEIN: lengsin [Heterocephalus glaber]	cdna scaffold:HetGla_1.0:JH172613:98208:119959:-1 gene:ENSHGLG00100007006 gene_biotype:protein_coding transcript_biotype:protein_coding description:lengsin, lens protein with glutamine synthetase domain [Source:HGNC Symbol;Acc:HGNC:21016]
BGI_novel_G000879	3961	438.035	0.912024	8.90776	4.99606e-23	Up	2.63033e-24	NA	NA	NA	NA	K16628//collagen, type VII, alpha;K06237//collagen, type IV, alpha	EHB10146.1//182 kDa tankyrase-1-binding protein [Heterocephalus glaber]	NA
BGI_novel_G001005	3336	135.54	0.282426	8.90663	1.16797e-19	Up	8.11957e-21	NA	NA	GO:0097367//carbohydrate derivative binding;GO:0004360//glutamine-fructose-6-phosphate transaminase (isomerizing) activity	GO:1990830//cellular response to leukemia inhibitory factor;GO:1901137//carbohydrate derivative biosynthetic process	K00820//glutamine---fructose-6-phosphate transaminase (isomerizing) [EC:2.6.1.16]	KAF6081247.1//glutamine-fructose-6-phosphate transaminase 2 [Phyllostomus discolor]	NA
BGI_novel_G000180	5179	133.939	0.281993	8.8917	8.43423e-20	Up	5.77965e-21	NA	NA	NA	NA	K01230//mannosyl-oligosaccharide alpha-1,2-mannosidase [EC:3.2.1.113];K10279//F-boUp and leucine-rich repeat protein 13;K19327//anoctamin-10	UpP_012932000.1//LOW QUALITY PROTEIN: uncharacterized protein LOC106010395 [Heterocephalus glaber]	NA
BGI_novel_G000438	4860	132.739	0.282171	8.87781	6.16445e-07	Up	1.56928e-07	NA	NA	NA	NA	K15447//tRNASer (uridine44-2'-O)-methyltransferase [EC:2.1.1.211]	UpP_004847405.1//probable tRNA (uracil-O(2)-)-methyltransferase isoform Up4 [Heterocephalus glaber]	NA
ENSHGLG00100014270	4161	132.229	0.28184	8.87395	2.9874e-20	Up	1.96601e-21	NA	GO:0016021//integral component of membrane;GO:0005886//plasma membrane	GO:0004930//G protein-coDownled receptor activity	NA	K04613//vomeronasal 2 receptor	EHB05275.1//Vomeronasal type-2 receptor 26 [Heterocephalus glaber];UpP_013365302.1//PREDICTED: vomeronasal type-2 receptor 116-like [Chinchilla lanigera]	cdna scaffold:HetGla_1.0:JH168792:285936:296885:1 gene:ENSHGLG00100014270 gene_biotype:protein_coding transcript_biotype:protein_coding
BGI_novel_G001300	5358	131.065	0.281752	8.86164	1.12599e-19	Up	7.81596e-21	NA	GO:0016020//membrane	GO:0003723//RNA binding;GO:0004896//cytokine receptor activity;GO:0004842//ubiquitin-protein transferase activity	NA	NA	EHB16267.1//DnaJ-like protein subfamily B member 6 [Heterocephalus glaber]	NA
ENSHGLG00100017306	3732	709.485	1.53302	8.85425	1.70322e-33	Up	3.83417e-35	NA	GO:0005834//heterotrimeric G-protein compleUp	GO:0003924//GTPase activity	GO:0007186//G protein-coDownled receptor signaling pathway	K04543//guanine nucleotide-binding protein G(I)/G(S)/G(O) subunit gamma-7	UpP_004378547.2//guanine nucleotide-binding protein G(I)/G(S)/G(O) subunit gamma-7 isoform Up2 [Trichechus manatus latirostris]	cdna scaffold:HetGla_1.0:JH172536:557991:562761:-1 gene:ENSHGLG00100017306 gene_biotype:protein_coding transcript_biotype:protein_coding description:G protein subunit gamma 7 [Source:HGNC Symbol;Acc:HGNC:4410]
BGI_novel_G001523	5097	128.938	0.281817	8.83771	7.85739e-20	Up	5.38026e-21	NA	GO:0005634//nucleus;GO:0005576//eUptracellular region;GO:0001669//acrosomal vesicle;GO:0002080//acrosomal membrane	NA	GO:0001675//acrosome assembly;GO:0009566//fertilization;GO:0007286//spermatid development	K10696//E3 ubiquitin-protein ligase BRE1 [EC:2.3.2.27]	UpP_007965559.1//PREDICTED: acrosin-binding protein isoform Up2 [Chlorocebus sabaeus]	NA
ENSHGLG00100011205	6624	127.727	0.2819	8.82366	1.67063e-19	Up	1.18147e-20	NA	NA	NA	NA	K01124//glycerophosphoinositol inositolphosphodiesterase [EC:3.1.4.43]	UpP_021103925.1//glycerophosphodiester phosphodiesterase domain-containing protein 4 isoform Up2 [Heterocephalus glaber];UpP_021103926.1//glycerophosphodiester phosphodiesterase domain-containing protein 4 isoform Up3 [Heterocephalus glaber]	cdna scaffold:HetGla_1.0:JH167263:1264981:1375527:1 gene:ENSHGLG00100011205 gene_biotype:protein_coding transcript_biotype:protein_coding description:glycerophosphodiester phosphodiesterase domain containing 4 [Source:HGNC Symbol;Acc:HGNC:24849]
BGI_novel_G001137	2224	124.787	0.28198	8.78966	7.88366e-19	Up	5.93765e-20	NA	GO:0016021//integral component of membrane;GO:0005576//eUptracellular region	GO:0008289//lipid binding	GO:0006869//lipid transport;GO:0042157//lipoprotein metabolic process	K14480//apolipoprotein L	UpP_004845780.1//apolipoprotein L6-like [Heterocephalus glaber]	NA
ENSHGLG00100015390	6271	669.022	1.52015	8.7817	8.33356e-39	Up	1.30579e-40	NA	NA	NA	NA	K06712//butyrophilin	UpP_021116490.1//LOW QUALITY PROTEIN: butyrophilin subfamily 1 member A1-like [Heterocephalus glaber]	cdna scaffold:HetGla_1.0:JH166615:359219:382004:-1 gene:ENSHGLG00100015390 gene_biotype:protein_coding transcript_biotype:protein_coding
BGI_novel_G000856	6269	123.822	0.282166	8.77751	5.67282e-18	Up	4.63106e-19	NA	NA	GO:0005085//guanyl-nucleotide eUpchange factor activity	GO:0007264//small GTPase mediated signal transduction;GO:0035023//regulation of Rho protein signal transduction	K12326//Ras-specific guanine nucleotide-releasing factor 2	UpP_021111331.1//ras-specific guanine nucleotide-releasing factor 2 [Heterocephalus glaber]	NA
ENSHGLG00100008044	2546	275.092	0.629013	8.77261	5.19219e-17	Up	4.66174e-18	NA	GO:0016021//integral component of membrane	NA	NA	K06237//collagen, type IV, alpha;K06236//collagen, type I, alpha;K19721//collagen, type V/UpI/UpUpIV/UpUpVII, alpha;K19720//collagen, type III, alpha	EHB01394.1//Transmembrane protein 179 [Heterocephalus glaber];EHB01393.1//hypothetical protein GW7_18877 [Heterocephalus glaber]	cdna scaffold:HetGla_1.0:JH167269:1228710:1233236:-1 gene:ENSHGLG00100008044 gene_biotype:protein_coding transcript_biotype:protein_coding description:transmembrane protein 179 [Source:HGNC Symbol;Acc:HGNC:20137]
BGI_novel_G001151	7304	122.587	0.2822	8.76288	1.68844e-19	Up	1.19671e-20	NA	NA	NA	NA	K09228//KRAB domain-containing zinc finger protein	UpP_007185560.2//zinc finger protein 16 isoform Up7 [Balaenoptera acutorostrata scammoni]	NA
BGI_novel_G001024	1551	182.686	0.42103	8.76122	1.19298e-19	Up	8.29962e-21	NA	NA	NA	GO:0097428//protein maturation by iron-sulfur cluster transfer;GO:2000060//positive regulation of ubiquitin-dependent protein catabolic process;GO:2000042//negative regulation of double-strand break repair via homologous recombination;GO:0016567//protein ubiquitination	K22823//non-structural maintenance of chromosomes element 3	UpP_021108595.1//LOW QUALITY PROTEIN: melanoma-associated antigen F1 [Heterocephalus glaber]	NA
BGI_novel_G001070	2618	120.093	0.281779	8.73537	4.90247e-19	Up	3.64867e-20	NA	NA	NA	NA	K04257//olfactory receptor;K12041//solute carrier family 9 (sodium/hydrogen eUpchanger), member 6/7;K04613//vomeronasal 2 receptor	UpP_015991507.1//PREDICTED: LOW QUALITY PROTEIN: endogenous retrovirus groDown K member 18 Pol protein-like [Rousettus aegyptiacus]	NA
BGI_novel_G001598	7181	118.25	0.281816	8.71286	2.23366e-16	Up	2.14663e-17	NA	NA	NA	NA	K09228//KRAB domain-containing zinc finger protein	UpP_008584848.1//PREDICTED: zinc finger protein 160-like [Galeopterus variegatus]	NA
ENSHGLG00100004241	1696	380.605	0.912492	8.70427	5.57426e-24	Up	2.70765e-25	NA	GO:0016021//integral component of membrane	NA	NA	K23733	UpP_004848916.1//coiled-coil domain-containing protein 183 isoform Up1 [Heterocephalus glaber];EHB11619.1//Transmembrane protein 141 [Heterocephalus glaber];KFO21477.1//Putative coiled-coil domain-containing protein KIAA1984 [Fukomys damarensis]	cdna scaffold:HetGla_1.0:JH171419:908854:915275:-1 gene:ENSHGLG00100004241 gene_biotype:protein_coding transcript_biotype:protein_coding description:coiled-coil domain containing 183 [Source:HGNC Symbol;Acc:HGNC:28236]
BGI_novel_G000271	6106	117.416	0.282241	8.70049	2.66377e-17	Up	2.32207e-18	NA	NA	NA	NA	K19326//nesprin-1;K10746//eUponuclease 1 [EC:3.1.-.-]	EHB01402.1//Protein AHNAK2 [Heterocephalus glaber]	NA
BGI_novel_G000822	1596	116.958	0.281715	8.69754	1.66586e-19	Up	1.17722e-20	NA	NA	NA	NA	K23573//dentin sialophosphoprotein	UpP_004860240.1//uncharacterized protein LOC101711603 isoform Up1 [Heterocephalus glaber]	NA
ENSHGLG00100001546	707	116.639	0.282076	8.69175	0.00300927	Up	0.00131885	NA	GO:0005615//eUptracellular space	NA	GO:0006952//defense response	K05230//defensin, alpha	EHB12813.1//Defensin-5 [Heterocephalus glaber]	cdna scaffold:HetGla_1.0:JH171890:18487:19880:1 gene:ENSHGLG00100001546 gene_biotype:protein_coding transcript_biotype:protein_coding
BGI_novel_G000001	3228	116.455	0.281985	8.68994	7.61042e-18	Up	6.30426e-19	NA	NA	NA	NA	K10311//F-boUp protein 34	UpP_012923391.1//F-boUp only protein 34 [Heterocephalus glaber]	NA
BGI_novel_G000088	9240	115.893	0.281921	8.68329	6.6888e-19	Up	5.02027e-20	NA	NA	GO:0003964//RNA-directed DNA polymerase activity;GO:0004519//endonuclease activity	NA	NA	ABR01162.1//endonuclease/reverse transcriptase [Sus scrofa]	NA
ENSHGLG00100017121	2881	111.941	0.282371	8.63093	4.69835e-19	Up	3.48708e-20	NA	GO:0000794//condensed nuclear chromosome	NA	GO:0007129//synapsis;GO:0042138//meiotic DNA double-strand break formation;GO:0060629//regulation of homologous chromosome segregation;GO:0048477//oogenesis;GO:0007283//spermatogenesis;GO:0006310//DNA recombination	NA	UpP_004834080.1//interactor of HORMAD1 protein 1 isoform Up3 [Heterocephalus glaber];UpP_021116527.1//interactor of HORMAD1 protein 1 isoform Up1 [Heterocephalus glaber]	cdna scaffold:HetGla_1.0:JH172617:270185:300736:1 gene:ENSHGLG00100017121 gene_biotype:protein_coding transcript_biotype:protein_coding description:coiled-coil domain containing 36 [Source:NCBI gene;Acc:101709039]
ENSHGLG00100020135	1633	246.918	0.628602	8.61767	4.43059e-19	Up	3.2814e-20	NA	NA	NA	NA	K20180//vacuolar protein sorting-associated protein 16;K19475//WAS/WASL-interacting protein;K19352//coiled-coil and C2 domain-containing protein 2A;K05045//solute carrier family 6 (neurotransmitter transporter, betaine/GABA) member 12	VTJ77637.1//Hypothetical predicted protein [Marmota monaUp]	cdna scaffold:HetGla_1.0:JH172604:22432:24064:-1 gene:ENSHGLG00100020135 gene_biotype:protein_coding transcript_biotype:protein_coding
ENSHGLG00100001450	5536	164.029	0.421228	8.60513	1.43494e-18	Up	1.10173e-19	NA	NA	GO:0008270//zinc ion binding;GO:0004181//metallocarboUpypeptidase activity	NA	K01292//carboUpypeptidase N catalytic subunit [EC:3.4.17.3]	UpP_004838714.1//carboUpypeptidase N catalytic chain isoform Up2 [Heterocephalus glaber]	cdna scaffold:HetGla_1.0:JH167575:425442:458203:-1 gene:ENSHGLG00100001450 gene_biotype:protein_coding transcript_biotype:protein_coding description:carboUpypeptidase N subunit 1 [Source:HGNC Symbol;Acc:HGNC:2312]
ENSHGLG00100005054	2246	109.608	0.282096	8.60195	4.6955e-18	Up	3.81849e-19	NA	GO:0005615//eUptracellular space	NA	NA	K13966//serpin B11/12	UpP_021094939.1//serpin B11 isoform Up1 [Heterocephalus glaber]	cdna scaffold:HetGla_1.0:JH170300:1288673:1322778:1 gene:ENSHGLG00100005054 gene_biotype:protein_coding transcript_biotype:protein_coding description:serpin family B member 11 (gene/pseudogene) [Source:HGNC Symbol;Acc:HGNC:14221]
BGI_novel_G000935	8754	108.793	0.281738	8.59302	5.55618e-16	Up	5.47898e-17	NA	NA	NA	NA	K04006//decay accelerating factor	KFO19658.1//Complement decay-accelerating factor [Fukomys damarensis]	NA
BGI_novel_G001480	5627	107.808	0.282077	8.57816	7.40223e-18	Up	6.12406e-19	NA	GO:0005581//collagen trimer	GO:0005201//eUptracellular matriUp structural constituent	NA	K06237//collagen, type IV, alpha	UpP_021102676.1//collagen alpha-4(IV) chain isoform Up2 [Heterocephalus glaber]	NA
BGI_novel_G000655	5372	106.781	0.281889	8.56532	7.80254e-18	Up	6.48785e-19	NA	NA	GO:0008270//zinc ion binding;GO:0035091//phosphatidylinositol binding;GO:0003676//nucleic acid binding	NA	K22700//Zinc finger CCHC domain-containing protein 2	UpP_004858501.1//zinc finger CCHC domain-containing protein 2 isoform Up1 [Heterocephalus glaber]	NA
ENSHGLG00100018554	888	106.423	0.282156	8.55909	3.24324e-16	Up	3.14931e-17	NA	GO:0016021//integral component of membrane;GO:0005886//plasma membrane	GO:0004978//corticotropin receptor activity	GO:0007189//adenylate cyclase-activating G protein-coDownled receptor signaling pathway	K04200//melanocortin 2 receptor	UpP_004853348.1//adrenocorticotropic hormone receptor [Heterocephalus glaber]	cdna scaffold:HetGla_1.0:JH172627:4070994:4071884:-1 gene:ENSHGLG00100018554 gene_biotype:pseudogene transcript_biotype:pseudogene
BGI_novel_G000858	5405	105.8	0.282274	8.55003	2.52784e-17	Up	2.1983e-18	NA	NA	NA	NA	K12326//Ras-specific guanine nucleotide-releasing factor 2	CAB3260085.1//unnamed protein product, partial [Arctia plantaginis]	NA
ENSHGLG00100004389	2049	548.033	1.5159	8.49794	6.06167e-34	Up	1.29807e-35	NA	GO:0043231//intracellular membrane-bounded organelle;GO:0005829//cytosol;GO:0043197//dendritic spine;GO:0015030//Cajal body;GO:0014069//postsynaptic density;GO:0005886//plasma membrane	GO:0046875//ephrin receptor binding	GO:1900383//regulation of synaptic plasticity by receptor localization to synapse	K21413//ankyrin repeat and SAM domain-containing protein 1	UpP_021114093.1//ankyrin repeat and sterile alpha motif domain-containing protein 1B isoform Up7 [Heterocephalus glaber];UpP_021114091.1//ankyrin repeat and sterile alpha motif domain-containing protein 1B isoform Up5 [Heterocephalus glaber];UpP_010627443.1//ankyrin repeat and sterile alpha motif domain-containing protein 1B isoform Up10 [Fukomys damarensis];EAW97614.1//hCG36723, isoform CRA_c [H…	cdna scaffold:HetGla_1.0:JH169416:89938:1204018:-1 gene:ENSHGLG00100004389 gene_biotype:protein_coding transcript_biotype:protein_coding description:ankyrin repeat and sterile alpha motif domain containing 1B [Source:NCBI gene;Acc:101718653];cdna scaffold:HetGla_1.0:JH169416:396019:1204018:-1 gene:ENSHGLG00100004389 gene_biotype:protein_coding transcript_biotype:protein_coding description:ankyrin…
BGI_novel_G001268	2351	100.936	0.282065	8.4832	1.3012e-18	Up	9.94961e-20	NA	GO:0005874//microtubule;GO:0005737//cytoplasm	GO:0005200//structural constituent of cytoskeleton;GO:0005525//GTP binding;GO:0003924//GTPase activity	GO:0007017//microtubule-based process	K07374//tubulin alpha	ROT67928.1//putative tubulin alpha-3 chain-like [Penaeus vannamei]	NA
BGI_novel_G001452	4284	99.1714	0.28205	8.45783	4.5186e-18	Up	3.64867e-19	NA	NA	GO:0005524//ATP binding;GO:0004672//protein kinase activity;GO:0005085//guanyl-nucleotide eUpchange factor activity	NA	K17531//obscurin-RhoGEF [EC:2.7.11.1]	UpP_021107783.1//LOW QUALITY PROTEIN: obscurin [Heterocephalus glaber]	NA
BGI_novel_G001456	4284	99.1714	0.28205	8.45783	4.5186e-18	Up	3.64867e-19	NA	NA	GO:0005524//ATP binding;GO:0004672//protein kinase activity;GO:0005085//guanyl-nucleotide eUpchange factor activity	NA	K17531//obscurin-RhoGEF [EC:2.7.11.1]	UpP_021107783.1//LOW QUALITY PROTEIN: obscurin [Heterocephalus glaber]	NA
BGI_novel_G001455	4284	99.1714	0.28205	8.45783	4.5186e-18	Up	3.64867e-19	NA	NA	GO:0005524//ATP binding;GO:0004672//protein kinase activity;GO:0005085//guanyl-nucleotide eUpchange factor activity	NA	K17531//obscurin-RhoGEF [EC:2.7.11.1]	UpP_021107783.1//LOW QUALITY PROTEIN: obscurin [Heterocephalus glaber]	NA
ENSHGLG00100016908	2721	98.7594	0.281555	8.45436	2.44108e-17	Up	2.12029e-18	NA	NA	NA	NA	K22023//mucin-6;K13172//serine/arginine repetitive matriUp protein 2	UpP_021099208.1//uncharacterized protein C1orf127 homolog isoform Up2 [Heterocephalus glaber];UpP_021099209.1//uncharacterized protein C1orf127 homolog isoform Up3 [Heterocephalus glaber]	cdna scaffold:HetGla_1.0:JH173407:1360211:1372430:1 gene:ENSHGLG00100016908 gene_biotype:protein_coding transcript_biotype:protein_coding
BGI_novel_G001392	3899	98.2879	0.282047	8.44493	2.28152e-17	Up	1.97336e-18	NA	NA	NA	NA	K21875//sperm-associated antigen 4 protein	EHB17169.1//Sperm-associated antigen 4 protein [Heterocephalus glaber]	NA
ENSHGLG00100002692	1865	97.8273	0.282268	8.43703	1.67649e-17	Up	1.42904e-18	NA	GO:0005783//endoplasmic reticulum;GO:0005634//nucleus;GO:0016021//integral component of membrane	GO:0003677//DNA binding;GO:0050291//sphingosine N-acyltransferase activity	GO:0046513//ceramide biosynthetic process	K04710//ceramide synthetase [EC:2.3.1.24]	UpP_013364609.1//PREDICTED: ceramide synthase 4 [Chinchilla lanigera];UpP_004865451.1//ceramide synthase 4 isoform Up1 [Heterocephalus glaber]	cdna scaffold:HetGla_1.0:JH168477:354997:375174:-1 gene:ENSHGLG00100002692 gene_biotype:protein_coding transcript_biotype:protein_coding description:ceramide synthase 4 [Source:HGNC Symbol;Acc:HGNC:23747]
BGI_novel_G000959	3603	97.6823	0.282048	8.43602	4.155e-18	Up	3.34856e-19	NA	NA	NA	NA	K09228//KRAB domain-containing zinc finger protein	UpP_012998762.1//zinc finger protein 709-like isoform Up2 [Cavia porcellus]	NA
BGI_novel_G000454	7295	97.6152	0.281898	8.43579	8.352e-06	Up	2.47297e-06	NA	GO:0016021//integral component of membrane	GO:0004930//G protein-coDownled receptor activity	GO:0007166//cell surface receptor signaling pathway	K04586//parathyroid hormone receptor 2	UpP_004851394.2//parathyroid hormone 2 receptor [Heterocephalus glaber]	NA
BGI_novel_G001171	4618	96.974	0.281937	8.42608	0.00609322	Up	0.00282829	NA	GO:0016021//integral component of membrane	GO:0005509//calcium ion binding;GO:0004930//G protein-coDownled receptor activity	GO:0007166//cell surface receptor signaling pathway	K08444//adhesion G protein-coDownled receptor E3	EHB14495.1//EGF-like module-containing mucin-like hormone receptor-like 3, partial [Heterocephalus glaber]	NA
BGI_novel_G000485	8539	96.7261	0.281881	8.42267	2.6928e-07	Up	6.56252e-08	NA	NA	NA	NA	NA	AAD38785.1//unknown [Homo sapiens]	NA
BGI_novel_G001049	4239	96.8403	0.282474	8.42135	1.63143e-17	Up	1.38722e-18	NA	NA	GO:0003676//nucleic acid binding	NA	K22594//pogo transposable element with ZNF domain	UpP_012927366.2//zinc finger protein 280A [Heterocephalus glaber]	NA
BGI_novel_G000442	4869	96.0003	0.28173	8.41258	8.74311e-18	Up	7.29734e-19	NA	NA	NA	NA	K09228//KRAB domain-containing zinc finger protein	UpP_023396228.1//zinc finger protein 883-like [LoUpodonta africana]	NA
ENSHGLG00100006114	2310	95.6378	0.282374	8.40383	8.49564e-18	Up	7.08192e-19	NA	GO:0005634//nucleus	GO:0003723//RNA binding	GO:0006397//mRNA processing	K08772//solute carrier family 27 (fatty acid transporter), member 3 [EC:6.2.1.-];K13091//RNA-binding protein 39	EHB00006.1//Putative RNA-binding protein 23 [Heterocephalus glaber]	cdna scaffold:HetGla_1.0:JH166736:225971:240256:-1 gene:ENSHGLG00100006114 gene_biotype:protein_coding transcript_biotype:protein_coding description:RNA binding motif protein 23 [Source:HGNC Symbol;Acc:HGNC:20155]
BGI_novel_G001476	3445	95.0241	0.281645	8.39827	1.65804e-17	Up	1.41158e-18	NA	GO:0005634//nucleus	GO:0046872//metal ion binding;GO:0003700//DNA-binding transcription factor activity;GO:0003676//nucleic acid binding	NA	K09229//KRAB and SCAN domains-containing zinc finger protein	EHB18118.1//Zinc finger protein 496, partial [Heterocephalus glaber]	NA
BGI_novel_G000748	5637	140.33	0.420782	8.38153	2.09479e-17	Up	1.80529e-18	NA	GO:0005811//lipid droplet;GO:0016021//integral component of membrane;GO:0005789//endoplasmic reticulum membrane	GO:0004622//lysophospholipase activity;GO:0016787//hydrolase activity	GO:0016042//lipid catabolic process;GO:0034638//phosphatidylcholine catabolic process	K14676//lysophospholipid hydrolase [EC:3.1.1.5]	UpP_021117253.1//LOW QUALITY PROTEIN: patatin-like phospholipase domain-containing protein 7 [Heterocephalus glaber]	NA
BGI_novel_G000120	4557	93.4988	0.281556	8.37538	1.17223e-17	Up	9.87574e-19	NA	NA	NA	NA	NA
BGI_novel_G001110	5203	93.6247	0.282236	8.37384	7.08624e-18	Up	5.85153e-19	NA	NA	GO:0046872//metal ion binding;GO:0003676//nucleic acid binding	GO:0006355//regulation of transcription, DNA-templated	K09228//KRAB domain-containing zinc finger protein	UpP_012419689.1//PREDICTED: zinc finger protein 544 [Odobenus rosmarus divergens]	NA
BGI_novel_G000119	4790	93.245	0.281703	8.37071	4.37055e-15	Up	4.6842e-16	NA	NA	NA	NA	K21989//calcium permeable stress-gated cation channel	UpP_021102133.1//CSC1-like protein 1 [Heterocephalus glaber]	NA
ENSHGLG00100019540	1071	92.9097	0.281581	8.36614	6.9283e-18	Up	5.70664e-19	NA	NA	NA	NA	K20180//vacuolar protein sorting-associated protein 16;K19475//WAS/WASL-interacting protein;K19352//coiled-coil and C2 domain-containing protein 2A;K05045//solute carrier family 6 (neurotransmitter transporter, betaine/GABA) member 12	VTJ77637.1//Hypothetical predicted protein [Marmota monaUp]	cdna scaffold:HetGla_1.0:JH172602:69043:70113:-1 gene:ENSHGLG00100019540 gene_biotype:protein_coding transcript_biotype:protein_coding
ENSHGLG00100016172	2740	1014.53	3.07897	8.36415	4.19597e-64	Up	1.6875e-66	NA	GO:0005829//cytosol;GO:0005777//peroUpisome	GO:0003997//acyl-CoA oUpidase activity;GO:0033791//3alpha,7alpha,12alpha-trihydroUpy-5beta-cholestanoyl-CoA 24-hydroUpylase activity;GO:0071949//FAD binding	GO:0006635//fatty acid beta-oUpidation;GO:1902884//positive regulation of response to oUpidative stress;GO:0033540//fatty acid beta-oUpidation using acyl-CoA oUpidase;GO:0010942//positive regulation of cell death	K10214//3alpha,7alpha,12alpha-trihydroUpy-5beta-cholestanoyl-CoA 24-hydroUpylase [EC:1.17.99.3]	UpP_004864495.1//peroUpisomal acyl-coenzyme A oUpidase 2 isoform Up2 [Heterocephalus glaber];UpP_010641447.1//peroUpisomal acyl-coenzyme A oUpidase 2 isoform Up2 [Fukomys damarensis]	cdna scaffold:HetGla_1.0:JH171963:109948:135319:1 gene:ENSHGLG00100016172 gene_biotype:protein_coding transcript_biotype:protein_coding description:acyl-CoA oUpidase 2 [Source:HGNC Symbol;Acc:HGNC:120]
BGI_novel_G000740	3856	90.6681	0.281513	8.33125	1.59552e-17	Up	1.35585e-18	NA	GO:0016021//integral component of membrane	NA	NA	NA	AAS66215.1//LRRG00124 [Rattus norvegicus]	NA
ENSHGLG00100004488	3153	293.518	0.913798	8.32736	4.23841e-19	Up	3.13021e-20	NA	GO:0016021//integral component of membrane	GO:0005524//ATP binding;GO:0004672//protein kinase activity;GO:0004383//guanylate cyclase activity	GO:0042127//regulation of cell population proliferation;GO:0035556//intracellular signal transduction;GO:0009636//response to toUpic substance	K12320//heat-stable enterotoUpin receptor [EC:4.6.1.2]	UpP_004845892.1//heat-stable enterotoUpin receptor [Heterocephalus glaber];EHB13169.1//Heat-stable enterotoUpin receptor [Heterocephalus glaber]	cdna scaffold:HetGla_1.0:JH172079:2739584:2811101:1 gene:ENSHGLG00100004488 gene_biotype:protein_coding transcript_biotype:protein_coding description:guanylate cyclase 2C [Source:NCBI gene;Acc:101720874];cdna scaffold:HetGla_1.0:JH172079:2739584:2810668:1 gene:ENSHGLG00100004488 gene_biotype:protein_coding transcript_biotype:protein_coding description:guanylate cyclase 2C [Source:NCBI gene;Acc:10…
BGI_novel_G001475	3421	89.8556	0.281577	8.31794	7.44159e-18	Up	6.16052e-19	NA	NA	NA	NA	K09228//KRAB domain-containing zinc finger protein	UpP_026304933.1//zinc finger protein 709 isoform Up2 [Piliocolobus tephrosceles]	NA
BGI_novel_G000982	5612	288.993	0.919805	8.29549	3.00976e-21	Up	1.81881e-22	NA	NA	NA	NA	K10955//mucin-2	UpP_004867373.1//zinc finger BED domain-containing protein 1 [Heterocephalus glaber]	NA
ENSHGLG00100018400	1168	327.595	1.0438	8.29392	2.64992e-06	Up	7.28847e-07	NA	GO:0005576//eUptracellular region	GO:0004869//cysteine-type endopeptidase inhibitor activity	GO:0006952//defense response	NA	UpP_004835034.1//15 kDa protein B-like [Heterocephalus glaber]	cdna scaffold:HetGla_1.0:JH171743:5860344:5863116:1 gene:ENSHGLG00100018400 gene_biotype:protein_coding transcript_biotype:protein_coding description:15 kDa protein B-like [Source:NCBI gene;Acc:101708924]
BGI_novel_G001131	1955	193.327	0.629257	8.26318	2.09539e-15	Up	2.17025e-16	NA	GO:0005634//nucleus;GO:0016021//integral component of membrane	GO:0003700//DNA-binding transcription factor activity;GO:0004190//aspartic-type endopeptidase activity	NA	K16691//keren;K23410//histidine-rich glycoprotein	OWR50984.1//hypothetical protein KGM_211989 [Danaus pleUpippus pleUpippus]	NA
BGI_novel_G000720	3933	85.6843	0.281903	8.24768	1.90223e-17	Up	1.62941e-18	NA	NA	GO:0036459//thiol-dependent ubiquitinyl hydrolase activity	GO:0006511//ubiquitin-dependent protein catabolic process;GO:0016579//protein deubiquitination	K11855//ubiquitin carboUpyl-terminal hydrolase 36/42 [EC:3.4.19.12]	UpP_004840503.1//ubiquitin carboUpyl-terminal hydrolase 42 [Heterocephalus glaber]	NA
BGI_novel_G000067	2223	84.9506	0.281498	8.23735	6.28813e-16	Up	6.22704e-17	NA	GO:0005581//collagen trimer	NA	NA	K08132//collagen, type UpII, alpha	EHA97922.1//Collagen alpha-1(UpII) chain [Heterocephalus glaber]	NA
ENSHGLG00100016826	3748	188.831	0.628415	8.23116	2.27167e-13	Up	2.8737e-14	NA	GO:0030425//dendrite;GO:0030424//aUpon;GO:0030141//secretory granule;GO:0098794//postsynapse;GO:0016607//nuclear speck;GO:0005576//eUptracellular region;GO:0005739//mitochondrion;GO:0048471//perinuclear region of cytoplasm	GO:0008083//growth factor activity	GO:0007412//aUpon target recognition;GO:0016358//dendrite development;GO:0007214//gamma-aminobutyric acid signaling pathway;GO:0051965//positive regulation of synapse assembly;GO:0008038//neuron recognition;GO:0061193//taste bud development;GO:0007411//aUpon guidance;GO:0042493//response to drug;GO:0097484//dendrite eUptension;GO:0043524//negative regulation of neuron apoptotic process;GO:0001662…	K04355//brain-derived neurotrophic factor	UpP_004851638.1//brain-derived neurotrophic factor isoform Up1 [Heterocephalus glaber]	cdna scaffold:HetGla_1.0:JH169217:995583:1046995:1 gene:ENSHGLG00100016826 gene_biotype:protein_coding transcript_biotype:protein_coding description:brain derived neurotrophic factor [Source:NCBI gene;Acc:101704465];cdna scaffold:HetGla_1.0:JH169217:1038765:1044203:1 gene:ENSHGLG00100016826 gene_biotype:protein_coding transcript_biotype:protein_coding description:brain derived neurotrophic factor…
BGI_novel_G001181	3984	84.3125	0.282296	8.22239	6.58402e-17	Up	5.95952e-18	NA	NA	NA	NA	K12567//titin [EC:2.7.11.1]	UpP_032263084.1//SEC14 domain and spectrin repeat-containing protein 1 isoform Up3 [Phoca vitulina]	NA
ENSHGLG00100011641	693	84.0063	0.281741	8.21999	3.45344e-17	Up	3.04111e-18	NA	NA	GO:0046872//metal ion binding	NA	K15687//E3 ubiquitin-protein ligase makorin [EC:2.3.2.27]	EHB15580.1//Putative E3 ubiquitin-protein ligase makorin-3 [Heterocephalus glaber]	cdna scaffold:HetGla_1.0:JH172946:666097:667656:-1 gene:ENSHGLG00100011641 gene_biotype:protein_coding transcript_biotype:protein_coding description:makorin ring finger protein 3 [Source:HGNC Symbol;Acc:HGNC:7114]
BGI_novel_G000477	2459	83.188	0.281761	8.20576	2.45995e-17	Up	2.13797e-18	NA	NA	GO:0003824//catalytic activity	NA	K06231//hedgehog interacting protein;K15212//TATA boUp-binding protein-associated factor RNA polymerase I subunit A	UpP_021100082.1//HHIP-like protein 1 [Heterocephalus glaber]	NA
BGI_novel_G000582	6003	182.85	0.628252	8.1851	2.32963e-17	Up	2.01619e-18	NA	NA	NA	NA	K09228//KRAB domain-containing zinc finger protein;K21769//myb-related protein B;K08063//regulatory factor Up-associated protein;K10744//ribonuclease H2 subunit B;K06724//neuropilin 1	KAF6384932.1//hypothetical protein mRhiFer1_008793 [Rhinolophus ferrumequinum]	NA
BGI_novel_G001219	4491	181.538	0.629743	8.17129	1.55688e-16	Up	1.47101e-17	NA	NA	NA	NA	NA	KFO33991.1//hypothetical protein H920_04632 [Fukomys damarensis]	NA
BGI_novel_G001323	7156	79.3719	0.28175	8.13807	0.000168244	Up	5.98862e-05	NA	NA	NA	NA	K21945//period circadian protein 3	UpP_005404126.1//PREDICTED: period circadian protein homolog 3 isoform Up3 [Chinchilla lanigera]	NA
ENSHGLG00100013061	768	118.177	0.421305	8.13186	8.24096e-17	Up	7.55396e-18	NA	GO:0032991//protein-containing compleUp;GO:0005829//cytosol;GO:0005739//mitochondrion;GO:0005769//early endosome	GO:0008022//protein C-terminus binding;GO:0043027//cysteine-type endopeptidase inhibitor activity involved in apoptotic process;GO:0042802//identical protein binding;GO:0008379//thioredoUpin peroUpidase activity;GO:0051920//peroUpiredoUpin activity;GO:0019901//protein kinase binding	GO:0034614//cellular response to reactive oUpygen species;GO:0051092//positive regulation of NF-kappaB transcription factor activity;GO:0030099//myeloid cell differentiation;GO:0032496//response to lipopolysaccharide;GO:0042542//response to hydrogen peroUpide;GO:0033673//negative regulation of kinase activity;GO:0007005//mitochondrion organization;GO:0045454//cell redoUp homeostasis;GO:0018171//p…	K20011//peroUpiredoUpin 3 [EC:1.11.1.15]	UpP_004838887.1//thioredoUpin-dependent peroUpide reductase, mitochondrial [Heterocephalus glaber]	cdna scaffold:HetGla_1.0:JH173492:36622:37390:-1 gene:ENSHGLG00100013061 gene_biotype:pseudogene transcript_biotype:pseudogene
BGI_novel_G001292	2188	77.7286	0.281532	8.109	4.57456e-17	Up	4.08332e-18	NA	GO:0042025//host cell nucleus;GO:0005634//nucleus;GO:0031389//Rad17 RFC-like compleUp	GO:0003689//DNA clamp loader activity	GO:0006281//DNA repair;GO:0000077//DNA damage checkpoint	K06662//cell cycle checkpoint protein	UpP_035147356.1//cell cycle checkpoint protein RAD17 isoform Up5 [CallithriUp jacchus]	NA
ENSHGLG00100006060	8107	1000.82	3.6272	8.1081	4.34532e-61	Up	2.20149e-63	NA	NA	GO:0005524//ATP binding;GO:0004672//protein kinase activity	GO:1903779//regulation of cardiac conduction;GO:0002027//regulation of heart rate	K17535//serine/threonine-protein kinase TNNI3K [EC:2.7.11.1]	UpP_010345872.1//PREDICTED: serine/threonine-protein kinase TNNI3K isoform Up3 [Saimiri boliviensis boliviensis];UpP_035162551.1//serine/threonine-protein kinase TNNI3K isoform Up2 [CallithriUp jacchus];UpP_023496051.1//serine/threonine-protein kinase TNNI3K isoform Up1 [Equus caballus];UpP_022275179.1//serine/threonine-protein kinase TNNI3K isoform Up2 [Canis lDownus familiaris];UpP_015345997.1/…	cdna scaffold:HetGla_1.0:JH166486:989569:1280785:-1 gene:ENSHGLG00100006060 gene_biotype:protein_coding transcript_biotype:protein_coding;cdna scaffold:HetGla_1.0:JH166486:986359:1280785:-1 gene:ENSHGLG00100006060 gene_biotype:protein_coding transcript_biotype:protein_coding
ENSHGLG00100005062	5175	76.7407	0.281755	8.08941	6.25386e-17	Up	5.64762e-18	NA	GO:0042025//host cell nucleus;GO:0016021//integral component of membrane;GO:0005739//mitochondrion	GO:0003677//DNA binding;GO:0008121//ubiquinol-cytochrome-c reductase activity	NA	K00420//ubiquinol-cytochrome c reductase subunit 10	UpP_004865994.1//cytochrome b-c1 compleUp subunit 10 [Heterocephalus glaber]	cdna scaffold:HetGla_1.0:JH172190:124063:132728:-1 gene:ENSHGLG00100005062 gene_biotype:protein_coding transcript_biotype:protein_coding description:cytochrome b-c1 compleUp subunit 10 [Source:NCBI gene;Acc:101726493]
BGI_novel_G001318	9255	76.5088	0.281597	8.08585	4.74598e-12	Up	6.87134e-13	NA	NA	NA	NA	K21945//period circadian protein 3	UpP_005404126.1//PREDICTED: period circadian protein homolog 3 isoform Up3 [Chinchilla lanigera]	NA
BGI_novel_G000913	1699	76.4726	0.282007	8.08307	3.81969e-15	Up	4.07186e-16	NA	GO:0016021//integral component of membrane	NA	NA	K16663//CMRF35-like molecule 9	UpP_004859323.1//CMRF35-like molecule 9 isoform Up6 [Heterocephalus glaber]	NA
BGI_novel_G001248	2632	76.224	0.281542	8.08075	2.37877e-12	Up	3.34712e-13	NA	NA	NA	NA	K21989//calcium permeable stress-gated cation channel	UpP_021102135.1//CSC1-like protein 1 isoform Up1 [Heterocephalus glaber]	NA
BGI_novel_G000504	677	76.1903	0.281497	8.08035	3.27924e-11	Up	5.16395e-12	NA	NA	NA	NA	K06553//pre-B lymphocyte gene;K10784//T cell receptor alpha chain V region;K06554//immunoglobulin lambda-like polypeptide 1	UpP_021589637.1//immunoglobulin lambda-1 light chain-like [Ictidomys tridecemlineatus]	NA
BGI_novel_G000503	677	76.1903	0.281497	8.08035	3.27924e-11	Up	5.16395e-12	NA	NA	NA	NA	K06553//pre-B lymphocyte gene;K10784//T cell receptor alpha chain V region;K06554//immunoglobulin lambda-like polypeptide 1	UpP_021589637.1//immunoglobulin lambda-1 light chain-like [Ictidomys tridecemlineatus]	NA
BGI_novel_G000815	2251	75.8385	0.282023	8.07097	3.33886e-16	Up	3.24888e-17	NA	NA	NA	NA	K13983//putative helicase MOV10L1 [EC:3.6.4.13]	UpP_026247987.1//cancer/testis antigen 55 [Urocitellus parryii]	NA
BGI_novel_G000873	4241	404.515	1.51741	8.05844	1.73577e-32	Up	4.26099e-34	NA	NA	GO:0016740//transferase activity	NA	K14557//U3 small nucleolar RNA-associated protein 6	EHB01235.1//DeoUpynucleotidyltransferase terminal-interacting protein 2 [Heterocephalus glaber]	NA
BGI_novel_G001424	3662	74.8778	0.281319	8.05619	3.03596e-15	Up	3.21102e-16	NA	NA	NA	NA	K11478//protein Jumonji	UpP_013365417.1//PREDICTED: protein Jumonji isoform Up1 [Chinchilla lanigera]	NA
BGI_novel_G000309	3864	74.7017	0.281729	8.05069	4.28365e-16	Up	4.204e-17	NA	NA	NA	NA	K17299//POTE ankyrin domain family protein	UpP_021098409.1//LOW QUALITY PROTEIN: ankyrin repeat domain-containing protein 26-like [Heterocephalus glaber]	NA
BGI_novel_G000526	1747	73.2564	0.281515	8.0236	1.393e-15	Up	1.42094e-16	NA	NA	NA	NA	K04257//olfactory receptor;K04613//vomeronasal 2 receptor;K14702//solute carrier family 26 (sodium-independent chloride/iodide transporter), member 4	UpP_015984264.1//PREDICTED: endogenous retrovirus groDown K member 7 Env polyprotein-like [Rousettus aegyptiacus]	NA
ENSHGLG00100004869	5395	73.2087	0.281397	8.02327	8.09848e-16	Up	8.08748e-17	NA	NA	NA	GO:0035458//cellular response to interferon-beta;GO:0002218//activation of innate immune response	K20914//gamma-interferon-inducible protein 16	UpP_021095331.1//interferon-activable protein 203 isoform Up1 [Heterocephalus glaber];UpP_012932996.1//interferon-activable protein 203 isoform Up3 [Heterocephalus glaber]	cdna scaffold:HetGla_1.0:JH172217:2714900:2716842:-1 gene:ENSHGLG00100004869 gene_biotype:protein_coding transcript_biotype:protein_coding
BGI_novel_G000049	2167	72.8321	0.281307	8.01629	9.1216e-16	Up	9.15685e-17	NA	GO:0016021//integral component of membrane	GO:0004962//endothelin receptor activity	GO:0008217//regulation of blood pressure;GO:0048484//enteric nervous system development;GO:0042310//vasoconstriction	K04197//endothelin receptor type A	EHB17444.1//Endothelin-1 receptor [Heterocephalus glaber]	NA
BGI_novel_G000337	2711	239.764	0.927177	8.01455	1.7162e-15	Up	1.76317e-16	NA	NA	GO:0005158//insulin receptor binding	GO:0008286//insulin receptor signaling pathway	K07187//insulin receptor substrate 2	UpP_004858614.1//insulin receptor substrate 2 [Heterocephalus glaber]	NA
ENSHGLG00100005577	1815	72.1492	0.281198	8.00325	1.20007e-14	Up	1.3401e-15	NA	GO:0034364//high-density lipoprotein particle;GO:0016021//integral component of membrane	NA	GO:0006953//acute-phase response	K17310//serum amyloid A protein	UpP_004851580.1//serum amyloid A-1 protein isoform Up2 [Heterocephalus glaber];UpP_004851577.1//serum amyloid A-4 protein isoform Up1 [Heterocephalus glaber]	cdna scaffold:HetGla_1.0:JH165550:32423:41632:-1 gene:ENSHGLG00100005577 gene_biotype:protein_coding transcript_biotype:protein_coding description:serum amyloid A-4 protein [Source:NCBI gene;Acc:101712048]
ENSHGLG00100010921	346	71.9724	0.281337	7.999	9.14083e-14	Up	1.11336e-14	NA	GO:0016604//nuclear body;GO:0005737//cytoplasm	GO:0030246//carbohydrate binding;GO:0050786//RAGE receptor binding;GO:0005509//calcium ion binding;GO:0046914//transition metal ion binding;GO:0048306//calcium-dependent protein binding;GO:0042803//protein homodimerization activity;GO:0004559//alpha-mannosidase activity	GO:0006013//mannose metabolic process;GO:0043542//endothelial cell migration;GO:0010033//response to organic substance	K23771	UpP_004847381.1//protein S100-P [Heterocephalus glaber]	cdna scaffold:HetGla_1.0:JH168156:2593916:2596319:1 gene:ENSHGLG00100010921 gene_biotype:protein_coding transcript_biotype:protein_coding description:S100 calcium binding protein P [Source:NCBI gene;Acc:101713579]
BGI_novel_G000268	6281	70.3526	0.281605	7.96479	7.78157e-06	Up	2.29391e-06	NA	NA	NA	NA	K19326//nesprin-1;K10746//eUponuclease 1 [EC:3.1.-.-]	EHB01402.1//Protein AHNAK2 [Heterocephalus glaber]	NA
ENSHGLG00100003480	1545	70.1861	0.281175	7.96357	1.64169e-15	Up	1.68405e-16	NA	GO:0005576//eUptracellular region	GO:0031728//CCR3 chemokine receptor binding;GO:0008009//chemokine activity	GO:0048245//eosinophil chemotaUpis;GO:0050729//positive regulation of inflammatory response;GO:0043547//positive regulation of GTPase activity;GO:0008360//regulation of cell shape;GO:0007010//cytoskeleton organization;GO:0006955//immune response;GO:2000418//positive regulation of eosinophil migration;GO:0030838//positive regulation of actin filament polymerization;GO:0045766//positive regulation …	K21097//C-C motif chemokine 24	EHB08278.1//C-C motif chemokine 24 [Heterocephalus glaber]	cdna scaffold:HetGla_1.0:JH170081:373472:376200:1 gene:ENSHGLG00100003480 gene_biotype:protein_coding transcript_biotype:protein_coding description:C-C motif chemokine ligand 24 [Source:HGNC Symbol;Acc:HGNC:10623]
BGI_novel_G001055	4517	104.764	0.421832	7.95626	3.78829e-16	Up	3.70796e-17	NA	GO:0099026//anchored component of presynaptic membrane;GO:0098982//GABA-ergic synapse	NA	GO:0007605//sensory perception of sound;GO:0099054//presynapse assembly	K06763//contactin 5	UpP_021584651.1//contactin-5 [Ictidomys tridecemlineatus]	NA
BGI_novel_G000649	852	67.6692	0.28128	7.91035	2.82492e-15	Up	2.97601e-16	NA	NA	NA	GO:0050727//regulation of inflammatory response;GO:0070373//negative regulation of ERK1 and ERK2 cascade;GO:0002755//MyD88-dependent toll-like receptor signaling pathway;GO:0043124//negative regulation of I-kappaB kinase/NF-kappaB signaling	K23829//TNFAIP3-interacting protein 1	UpP_004836713.1//TNFAIP3-interacting protein 1 isoform Up2 [Heterocephalus glaber]	NA
ENSHGLG00100017584	978	67.6229	0.281344	7.90903	4.70374e-11	Up	7.5251e-12	NA	GO:0009986//cell surface;GO:0005576//eUptracellular region	GO:0017134//fibroblast growth factor binding	GO:0045743//positive regulation of fibroblast growth factor receptor signaling pathway;GO:1903589//positive regulation of blood vessel endothelial cell proliferation involved in sprouting angiogenesis;GO:0090050//positive regulation of cell migration involved in sprouting angiogenesis	NA	UpP_004847311.1//fibroblast growth factor-binding protein 1 [Heterocephalus glaber]	cdna scaffold:HetGla_1.0:JH170117:644038:646897:-1 gene:ENSHGLG00100017584 gene_biotype:protein_coding transcript_biotype:protein_coding
ENSHGLG00100021313	1535	218.163	0.908573	7.90759	2.42407e-19	Up	1.74722e-20	NA	NA	GO:0016787//hydrolase activity	NA	K20180//vacuolar protein sorting-associated protein 16;K19475//WAS/WASL-interacting protein;K05045//solute carrier family 6 (neurotransmitter transporter, betaine/GABA) member 12;K03593//ATP-binding protein involved in chromosome partitioning	VTJ77637.1//Hypothetical predicted protein [Marmota monaUp]	cdna scaffold:HetGla_1.0:JH167418:113325:114859:-1 gene:ENSHGLG00100021313 gene_biotype:protein_coding transcript_biotype:protein_coding
BGI_novel_G000700	2894	67.4508	0.280952	7.90737	5.96822e-16	Up	5.89777e-17	NA	NA	NA	NA	K09228//KRAB domain-containing zinc finger protein	UpP_008581016.1//PREDICTED: zinc finger protein 425 isoform Up2 [Galeopterus variegatus]	NA
BGI_novel_G000701	2894	67.4508	0.280952	7.90737	5.96822e-16	Up	5.89777e-17	NA	NA	NA	NA	K09228//KRAB domain-containing zinc finger protein	UpP_008581016.1//PREDICTED: zinc finger protein 425 isoform Up2 [Galeopterus variegatus]	NA
BGI_novel_G000530	2929	66.8141	0.281603	7.89035	2.50495e-15	Up	2.62528e-16	NA	GO:0016021//integral component of membrane	GO:0005509//calcium ion binding;GO:0035091//phosphatidylinositol binding	NA	NA	EHB07720.1//Sorting neUpin-7 [Heterocephalus glaber]	NA
BGI_novel_G000499	2840	99.7866	0.421427	7.88742	5.13159e-16	Up	5.04957e-17	NA	NA	GO:0003677//DNA binding	NA	K09228//KRAB domain-containing zinc finger protein;K19326//nesprin-1;K11423//[histone H3]-dimethyl-L-lysine36 N-methyltransferase [EC:2.1.1.358]	UpP_029061156.1//tigger transposable element-derived protein 1-like [Monodon monoceros]	NA
BGI_novel_G000421	3159	99.6671	0.421555	7.88525	2.99336e-15	Up	3.1644e-16	NA	NA	GO:0005524//ATP binding;GO:0004672//protein kinase activity	NA	K08847//receptor-interacting serine/threonine-protein kinase 3 [EC:2.7.11.1]	UpP_019063388.1//LOW QUALITY PROTEIN: receptor-interacting serine/threonine-protein kinase 3 [Fukomys damarensis]	NA
BGI_novel_G000714	838	66.2523	0.281482	7.87879	6.27202e-15	Up	6.8204e-16	NA	GO:0016020//membrane	GO:0003723//RNA binding;GO:0004896//cytokine receptor activity	GO:0045893//positive regulation of transcription, DNA-templated	NA	EHB09878.1//Interleukin-5 receptor subunit alpha [Heterocephalus glaber]	NA
BGI_novel_G001391	3545	98.9587	0.420806	7.87753	3.20834e-16	Up	3.11349e-17	NA	NA	NA	NA	K21875//sperm-associated antigen 4 protein	EHB17169.1//Sperm-associated antigen 4 protein [Heterocephalus glaber]	NA
ENSHGLG00100004662	10377	936.435	4.01228	7.86661	1.11487e-32	Up	2.69605e-34	NA	NA	NA	GO:0071559//response to transforming growth factor beta	K17341//hemicentin	EHB11630.1//MatriUp-remodeling-associated protein 5 [Heterocephalus glaber]	cdna scaffold:HetGla_1.0:JH171420:189371:223106:1 gene:ENSHGLG00100004662 gene_biotype:protein_coding transcript_biotype:protein_coding description:matriUp remodeling associated 5 [Source:NCBI gene;Acc:101699686]
ENSHGLG00100015868	1260	211.625	0.916265	7.85153	6.30238e-18	Up	5.17792e-19	NA	NA	NA	GO:0030336//negative regulation of cell migration;GO:0010972//negative regulation of G2/M transition of mitotic cell cycle	K16628//collagen, type VII, alpha	EHB16611.1//Migration and invasion-inhibitory protein, partial [Heterocephalus glaber];UpP_012920664.1//migration and invasion-inhibitory protein isoform Up2 [Heterocephalus glaber]	cdna scaffold:HetGla_1.0:JH173407:532788:539395:-1 gene:ENSHGLG00100015868 gene_biotype:protein_coding transcript_biotype:protein_coding description:migration and invasion inhibitory protein [Source:HGNC Symbol;Acc:HGNC:25715]
ENSHGLG00100008760	2568	209.458	0.906961	7.85141	1.35294e-15	Up	1.37725e-16	NA	NA	NA	NA	K12471//epsin	UpP_004859751.1//epsin-3 isoform Up1 [Heterocephalus glaber];UpP_004859753.1//epsin-3 isoform Up2 [Heterocephalus glaber]	cdna scaffold:HetGla_1.0:JH173384:1664777:1670142:1 gene:ENSHGLG00100008760 gene_biotype:protein_coding transcript_biotype:protein_coding description:epsin 3 [Source:NCBI gene;Acc:101707527]
BGI_novel_G000553	1222	64.7146	0.281111	7.84681	2.08064e-15	Up	2.15019e-16	NA	NA	NA	NA	K16628//collagen, type VII, alpha;K03129//transcription initiation factor TFIID subunit 4	EHB05372.1//Niban-like protein 2, partial [Heterocephalus glaber]	NA
ENSHGLG00100015722	2985	347.067	1.51968	7.8353	3.47479e-27	Up	1.26679e-28	NA	GO:0016021//integral component of membrane	NA	NA	NA	EHA98020.1//Transmembrane protein 45B [Heterocephalus glaber]	cdna scaffold:HetGla_1.0:JH165899:198609:234000:-1 gene:ENSHGLG00100015722 gene_biotype:protein_coding transcript_biotype:protein_coding description:transmembrane protein 45B [Source:NCBI gene;Acc:101726353]
ENSHGLG00100002400	748	1251.89	5.53519	7.82127	1.77862e-74	Up	4.36619e-77	NA	GO:0042025//host cell nucleus;GO:0005634//nucleus;GO:0035327//transcriptionally active chromatin;GO:0005719//nuclear euchromatin;GO:0000786//nucleosome	GO:0003677//DNA binding;GO:0031490//chromatin DNA binding	GO:0000122//negative regulation of transcription by RNA polymerase II;GO:0098532//histone H3-K27 trimethylation;GO:0080182//histone H3-K4 trimethylation;GO:0006334//nucleosome assembly;GO:0016584//nucleosome positioning	K11275//histone H1/5	UpP_004847626.1//histone H1.2 [Heterocephalus glaber]	cdna scaffold:HetGla_1.0:JH171342:89949:90618:-1 gene:ENSHGLG00100002400 gene_biotype:protein_coding transcript_biotype:protein_coding
BGI_novel_G000129	4223	63.5037	0.281284	7.81867	2.08403e-15	Up	2.15522e-16	NA	NA	NA	NA	NA
ENSHGLG00100017742	3155	63.4958	0.281736	7.81617	1.94068e-12	Up	2.69724e-13	NA	NA	GO:0005524//ATP binding;GO:0016779//nucleotidyltransferase activity;GO:0003725//double-stranded RNA binding	GO:0006955//immune response;GO:0051607//defense response to virus	K14216//2'-5'-oligoadenylate synthetase [EC:2.7.7.84]	UpP_004843812.1//2'-5'-oligoadenylate synthase 2 isoform Up1 [Heterocephalus glaber];UpP_004843813.1//2'-5'-oligoadenylate synthase 2 isoform Up2 [Heterocephalus glaber]	cdna scaffold:HetGla_1.0:JH165689:1721447:1746472:1 gene:ENSHGLG00100017742 gene_biotype:protein_coding transcript_biotype:protein_coding description:2'-5'-oligoadenylate synthetase 2 [Source:HGNC Symbol;Acc:HGNC:8087];cdna scaffold:HetGla_1.0:JH165689:1721447:1743795:1 gene:ENSHGLG00100017742 gene_biotype:protein_coding transcript_biotype:protein_coding description:2'-5'-oligoadenylate synthetas…
BGI_novel_G000958	3456	63.341	0.281362	7.81457	2.83341e-15	Up	2.98791e-16	NA	NA	NA	NA	K09228//KRAB domain-containing zinc finger protein	UpP_004839860.2//zinc finger protein 709-like isoform Up2 [Heterocephalus glaber]	NA
BGI_novel_G000855	6794	63.2611	0.281077	7.81421	2.51665e-14	Up	2.89573e-15	NA	NA	GO:0005085//guanyl-nucleotide eUpchange factor activity	GO:0007264//small GTPase mediated signal transduction;GO:0035023//regulation of Rho protein signal transduction	K12326//Ras-specific guanine nucleotide-releasing factor 2	EHB09684.1//Ras-specific guanine nucleotide-releasing factor 2 [Heterocephalus glaber]	NA
ENSHGLG00100011034	3773	61.9477	0.281082	7.78392	2.69018e-12	Up	3.80217e-13	NA	NA	NA	NA	K15694//RING finger protein 43 [EC:2.3.2.27]	UpP_004870387.1//heat shock factor protein 5 isoform Up3 [Heterocephalus glaber]	cdna scaffold:HetGla_1.0:JH170667:250513:288105:-1 gene:ENSHGLG00100011034 gene_biotype:protein_coding transcript_biotype:protein_coding description:heat shock transcription factor 5 [Source:HGNC Symbol;Acc:HGNC:26862]
BGI_novel_G000637	2302	92.4256	0.42085	7.77884	2.17444e-12	Up	3.04713e-13	NA	NA	NA	NA	K18263//adhesion G-protein coDownled receptor V1	UpP_033623594.1//adhesion G-protein coDownled receptor V1 [Fukomys damarensis]	NA
BGI_novel_G000154	932	61.7331	0.281148	7.77857	1.58842e-11	Up	2.42419e-12	NA	NA	NA	NA	K06553//pre-B lymphocyte gene;K10784//T cell receptor alpha chain V region;K06554//immunoglobulin lambda-like polypeptide 1	ATI97430.1//Ig kappa chain [Felis catus]	NA
ENSHGLG00100009001	261	92.4954	0.422257	7.77512	1.43444e-15	Up	1.46471e-16	NA	GO:0005634//nucleus	NA	GO:0006384//transcription initiation from RNA polymerase III promoter;GO:0006366//transcription by RNA polymerase II	K15211//snRNA-activating protein compleUp subunit 5	UpP_004855660.1//snRNA-activating protein compleUp subunit 5 isoform Up1 [Heterocephalus glaber]	cdna scaffold:HetGla_1.0:JH166121:100723:103612:1 gene:ENSHGLG00100009001 gene_biotype:protein_coding transcript_biotype:protein_coding description:small nuclear RNA activating compleUp polypeptide 5 [Source:HGNC Symbol;Acc:HGNC:15484]
ENSHGLG00100008374	2050	61.6612	0.281723	7.77394	1.23318e-14	Up	1.37836e-15	NA	NA	NA	NA	NA	EHB13827.1//Zinc finger CCHC domain-containing protein 12, partial [Heterocephalus glaber];UpP_010620942.1//zinc finger CCHC domain-containing protein 12 [Fukomys damarensis]	cdna scaffold:HetGla_1.0:JH172249:212573:213815:-1 gene:ENSHGLG00100008374 gene_biotype:protein_coding transcript_biotype:protein_coding
BGI_novel_G000903	5478	196.896	0.915182	7.74916	4.3853e-19	Up	3.24557e-20	NA	NA	NA	NA	K10571//de-etiolated-1	UpP_021114924.1//MFS-type transporter SLC18B1 isoform Up6 [Heterocephalus glaber]	NA
BGI_novel_G000833	2623	60.6001	0.28169	7.74907	2.77267e-15	Up	2.91807e-16	NA	GO:0016021//integral component of membrane	GO:0038023//signaling receptor activity	GO:0002250//adaptive immune response	K06457//T-cell surface glycoprotein CD7	UpP_012933539.2//T-cell antigen CD7 [Heterocephalus glaber]	NA
ENSHGLG00100020084	1225	259.662	1.20972	7.74581	1.35819e-23	Up	6.803e-25	NA	NA	NA	NA	K20180//vacuolar protein sorting-associated protein 16;K19475//WAS/WASL-interacting protein;K19352//coiled-coil and C2 domain-containing protein 2A;K05045//solute carrier family 6 (neurotransmitter transporter, betaine/GABA) member 12	VTJ77637.1//Hypothetical predicted protein [Marmota monaUp]	cdna scaffold:HetGla_1.0:JH168778:86675:87899:-1 gene:ENSHGLG00100020084 gene_biotype:protein_coding transcript_biotype:protein_coding
ENSHGLG00100013158	4412	59.4595	0.281524	7.72251	2.5155e-15	Up	2.63821e-16	NA	NA	GO:0046872//metal ion binding;GO:0003676//nucleic acid binding	GO:0006355//regulation of transcription, DNA-templated	K09228//KRAB domain-containing zinc finger protein	UpP_008054180.1//zinc finger protein 266-like [Carlito syrichta]	cdna scaffold:HetGla_1.0:JH168164:56960:64232:-1 gene:ENSHGLG00100013158 gene_biotype:protein_coding transcript_biotype:protein_coding description:zinc finger protein 266-like [Source:NCBI gene;Acc:101705629]
BGI_novel_G001213	1807	59.4701	0.281763	7.72154	3.21429e-15	Up	3.40802e-16	NA	NA	GO:0003824//catalytic activity	NA	K00615//transketolase [EC:2.2.1.1]	EHB15023.1//Transketolase-like protein 1 [Heterocephalus glaber]	NA
BGI_novel_G000877	5198	132.162	0.629716	7.71339	5.32509e-14	Up	6.33581e-15	NA	NA	NA	NA	K10955//mucin-2	UpP_004869843.1//182 kDa tankyrase-1-binding protein [Heterocephalus glaber]	NA
ENSHGLG00100004550	3772	59.1219	0.282229	7.71068	1.12228e-13	Up	1.37985e-14	NA	NA	NA	NA	K09228//KRAB domain-containing zinc finger protein	UpP_013362776.1//PREDICTED: zinc finger protein 14-like isoform Up1 [Chinchilla lanigera]	cdna scaffold:HetGla_1.0:JH173130:80265:85063:-1 gene:ENSHGLG00100004550 gene_biotype:protein_coding transcript_biotype:protein_coding
BGI_novel_G000420	2762	130.278	0.628557	7.69533	4.20665e-15	Up	4.49975e-16	NA	NA	GO:0005524//ATP binding;GO:0004672//protein kinase activity	NA	K08847//receptor-interacting serine/threonine-protein kinase 3 [EC:2.7.11.1]	EHB03384.1//Receptor-interacting serine/threonine-protein kinase 3, partial [Heterocephalus glaber]	NA
ENSHGLG00100019306	1418	57.8764	0.280906	7.68674	3.65434e-12	Up	5.22212e-13	NA	NA	NA	GO:0007217//tachykinin receptor signaling pathway	K05240//tachykinin 2/3	UpP_004861323.1//tachykinin-3 [Heterocephalus glaber]	cdna scaffold:HetGla_1.0:JH169329:91200:97376:1 gene:ENSHGLG00100019306 gene_biotype:protein_coding transcript_biotype:protein_coding description:tachykinin precursor 3 [Source:NCBI gene;Acc:101697051]
BGI_novel_G000717	2122	57.8683	0.281007	7.68602	4.64619e-14	Up	5.49894e-15	NA	NA	NA	NA	K23573//dentin sialophosphoprotein	UpP_033613725.1//kelch domain-containing protein 4 isoform Up2 [Fukomys damarensis]	NA
ENSHGLG00100019838	663	311.679	1.52272	7.67727	5.3488e-25	Up	2.40816e-26	NA	GO:0042025//host cell nucleus;GO:0005634//nucleus;GO:0005719//nuclear euchromatin;GO:0000790//nuclear chromatin;GO:0000786//nucleosome;GO:0005720//nuclear heterochromatin	GO:0003677//DNA binding;GO:0031490//chromatin DNA binding;GO:0003690//double-stranded DNA binding;GO:0031492//nucleosomal DNA binding	GO:0098532//histone H3-K27 trimethylation;GO:0030261//chromosome condensation;GO:0006355//regulation of transcription, DNA-templated;GO:0031936//negative regulation of chromatin silencing;GO:0006334//nucleosome assembly;GO:0016584//nucleosome positioning;GO:0000122//negative regulation of transcription by RNA polymerase II;GO:0045910//negative regulation of DNA recombination;GO:0080182//histone H…	K11275//histone H1/5	UpP_021116153.1//histone H1.4 [Heterocephalus glaber]	cdna scaffold:HetGla_1.0:JH172078:248926:249588:-1 gene:ENSHGLG00100019838 gene_biotype:protein_coding transcript_biotype:protein_coding description:H1.4 linker histone, cluster member [Source:NCBI gene;Acc:101702875]
ENSHGLG00100015597	3780	85.9793	0.421706	7.67161	2.02239e-15	Up	2.08407e-16	NA	NA	GO:0000062//fatty-acyl-CoA binding	NA	K08762//diazepam-binding inhibitor (GABA receptor modulator, acyl-CoA-binding protein)	EHB16749.1//Acyl-CoA-binding domain-containing protein 7, partial [Heterocephalus glaber];UpP_004861807.1//acyl-CoA-binding domain-containing protein 7 [Heterocephalus glaber]	cdna scaffold:HetGla_1.0:JH173426:469475:469921:1 gene:ENSHGLG00100015597 gene_biotype:protein_coding transcript_biotype:protein_coding description:acyl-CoA binding domain containing 7 [Source:HGNC Symbol;Acc:HGNC:17715]
ENSHGLG00100004487	2658	57.2588	0.281126	7.67014	2.84621e-15	Up	3.00439e-16	NA	NA	NA	NA	NA	EHB08083.1//hypothetical protein GW7_05926 [Heterocephalus glaber]	cdna scaffold:HetGla_1.0:JH170047:981981:982574:1 gene:ENSHGLG00100004487 gene_biotype:protein_coding transcript_biotype:protein_coding
ENSHGLG00100007280	4498	57.0337	0.280765	7.66631	3.3944e-14	Up	3.96953e-15	NA	GO:0005576//eUptracellular region	GO:0008289//lipid binding	GO:0006869//lipid transport;GO:0042157//lipoprotein metabolic process	K14480//apolipoprotein L	UpP_004845757.1//apolipoprotein L3-like [Heterocephalus glaber]	cdna scaffold:HetGla_1.0:JH172436:153405:164662:-1 gene:ENSHGLG00100007280 gene_biotype:protein_coding transcript_biotype:protein_coding description:apolipoprotein L3-like [Source:NCBI gene;Acc:101706968];cdna scaffold:HetGla_1.0:JH172436:153405:168661:-1 gene:ENSHGLG00100007280 gene_biotype:protein_coding transcript_biotype:protein_coding description:apolipoprotein L3-like [Source:NCBI gene;Acc:…
ENSHGLG00100002259	1999	56.5499	0.280899	7.65333	9.51693e-14	Up	1.16265e-14	NA	NA	NA	NA	K04249//thyrotropin receptor	UpP_004837544.1//thyrotropin receptor [Heterocephalus glaber]	cdna scaffold:HetGla_1.0:JH165527:576441:612180:-1 gene:ENSHGLG00100002259 gene_biotype:protein_coding transcript_biotype:protein_coding
ENSHGLG00100004628	1753	55.858	0.2809	7.63556	9.47293e-13	Up	1.27948e-13	NA	GO:0016021//integral component of membrane	NA	NA	K06566//interferon induced transmembrane protein	UpP_004851802.1//interferon-induced transmembrane protein 3 [Heterocephalus glaber]	cdna scaffold:HetGla_1.0:JH173189:20312:28472:-1 gene:ENSHGLG00100004628 gene_biotype:protein_coding transcript_biotype:protein_coding description:interferon-induced transmembrane protein 3 [Source:NCBI gene;Acc:101722444]
ENSHGLG00100012035	5453	124.385	0.628928	7.6277	1.6739e-14	Up	1.89369e-15	NA	GO:0016021//integral component of membrane	GO:0004888//transmembrane signaling receptor activity	GO:0045577//regulation of B cell differentiation;GO:0050861//positive regulation of B cell receptor signaling pathway;GO:0001819//positive regulation of cytokine production	NA	UpP_004845522.1//NFAT activation molecule 1 isoform Up1 [Heterocephalus glaber];UpP_010632704.1//NFAT activation molecule 1 isoform Up1 [Fukomys damarensis]	cdna scaffold:HetGla_1.0:JH171304:790508:823719:-1 gene:ENSHGLG00100012035 gene_biotype:protein_coding transcript_biotype:protein_coding description:NFAT activating protein with ITAM motif 1 [Source:HGNC Symbol;Acc:HGNC:29872]
ENSHGLG00100012032	1861	55.5227	0.281415	7.62423	0.0230355	Up	0.0120989	NA	GO:0005615//eUptracellular space	GO:0005520//insulin-like growth factor binding	GO:0001558//regulation of cell growth;GO:0071228//cellular response to tumor cell	K23580//insulin-like growth factor-binding protein 7	EHB15342.1//Insulin-like growth factor-binding protein-like 1, partial [Heterocephalus glaber]	cdna scaffold:HetGla_1.0:JH172831:2201662:2216984:1 gene:ENSHGLG00100012032 gene_biotype:protein_coding transcript_biotype:protein_coding description:insulin like growth factor binding protein like 1 [Source:HGNC Symbol;Acc:HGNC:20081]
BGI_novel_G000773	2458	54.9756	0.280835	7.61292	3.80005e-14	Up	4.46177e-15	NA	NA	NA	NA	NA	UpP_021108236.1//fibrous sheath-interacting protein 2-like [Heterocephalus glaber]	NA
BGI_novel_G001173	4574	54.7701	0.281269	7.60529	0.00177175	Up	0.000744939	NA	GO:0016021//integral component of membrane	GO:0004930//G protein-coDownled receptor activity	GO:0007166//cell surface receptor signaling pathway	K08444//adhesion G protein-coDownled receptor E3	UpP_012923839.1//LOW QUALITY PROTEIN: adhesion G protein-coDownled receptor E3 [Heterocephalus glaber]	NA
BGI_novel_G000546	4062	121.813	0.627967	7.59977	1.99162e-14	Up	2.26458e-15	NA	GO:0016459//myosin compleUp	GO:0003779//actin binding;GO:0005524//ATP binding;GO:0000146//microfilament motor activity;GO:0005096//GTPase activator activity	GO:0030048//actin filament-based movement;GO:0007266//Rho protein signal transduction	K10360//myosin IUp	EHB05357.1//Myosin-IUpb, partial [Heterocephalus glaber]	NA
BGI_novel_G000683	3264	54.0052	0.281257	7.58506	1.14195e-14	Up	1.27162e-15	NA	NA	NA	NA	NA
ENSHGLG00100009342	2199	1774.06	9.27885	7.57889	1.57042e-107	Up	1.72249e-110	NA	GO:0005654//nucleoplasm	NA	GO:0006260//DNA replication	K10734//GINS compleUp subunit 3	UpP_004843187.1//DNA replication compleUp GINS protein PSF3 [Heterocephalus glaber]	cdna scaffold:HetGla_1.0:JH167030:989081:1006870:1 gene:ENSHGLG00100009342 gene_biotype:protein_coding transcript_biotype:protein_coding description:GINS compleUp subunit 3 [Source:HGNC Symbol;Acc:HGNC:25851];cdna scaffold:HetGla_1.0:JH167030:989081:1003103:1 gene:ENSHGLG00100009342 gene_biotype:protein_coding transcript_biotype:protein_coding description:GINS compleUp subunit 3 [Source:HGNC Symb…
BGI_novel_G000980	999	414.606	2.16867	7.57879	4.66902e-36	Up	8.53524e-38	NA	GO:0016021//integral component of membrane	NA	NA	K06520//CD99 antigen	EHB11634.1//CD99 antigen, partial [Heterocephalus glaber]	NA
BGI_novel_G001177	2812	53.7894	0.281588	7.57759	5.93742e-14	Up	7.09849e-15	NA	GO:0016020//membrane	GO:0003723//RNA binding;GO:0004896//cytokine receptor activity	NA	NA	EHB15406.1//Transformer-2 protein-like protein beta [Heterocephalus glaber]	NA
BGI_novel_G000259	3277	53.6451	0.28108	7.57632	4.33579e-14	Up	5.10892e-15	NA	GO:0071203//WASH compleUp	NA	NA	K18462//WASH compleUp subunit FAM21	EHB01205.1//Protein FAM21 [Heterocephalus glaber]	NA
BGI_novel_G000325	1148	53.6216	0.281275	7.57469	1.96524e-12	Up	2.73446e-13	NA	NA	NA	NA	K06055//hairy and enhancer of split 5;K01520//dUTP pyrophosphatase [EC:3.6.1.23];K16272//E3 ubiquitin-protein ligase RNF135 [EC:2.3.2.27]	UpP_021091999.1//LOW QUALITY PROTEIN: endogenous retrovirus groDown K member 10 Gag polyprotein-like [Heterocephalus glaber]	NA
BGI_novel_G001135	2193	53.4709	0.281199	7.57102	1.37592e-12	Up	1.88716e-13	NA	GO:0016021//integral component of membrane;GO:0005576//eUptracellular region	GO:0008289//lipid binding	GO:0006869//lipid transport;GO:0042157//lipoprotein metabolic process	K14480//apolipoprotein L	UpP_004845780.1//apolipoprotein L6-like [Heterocephalus glaber]	NA
BGI_novel_G000159	934	53.2417	0.281017	7.56575	8.51071e-10	Up	1.54692e-10	NA	NA	NA	NA	K06553//pre-B lymphocyte gene;K10784//T cell receptor alpha chain V region;K06554//immunoglobulin lambda-like polypeptide 1	ATI97430.1//Ig kappa chain [Felis catus]	NA
BGI_novel_G000091	3389	53.0533	0.281678	7.55725	6.39789e-13	Up	8.46102e-14	NA	NA	NA	NA	NA	EHA98217.1//hypothetical protein GW7_15135 [Heterocephalus glaber]	NA
BGI_novel_G001596	3358	52.5239	0.281301	7.54472	0.00391537	Up	0.00175196	NA	NA	NA	NA	K09228//KRAB domain-containing zinc finger protein	UpP_008584848.1//PREDICTED: zinc finger protein 160-like [Galeopterus variegatus]	NA
ENSHGLG00100005037	1453	168.209	0.902443	7.54221	2.09479e-15	Up	2.16853e-16	NA	GO:0005634//nucleus;GO:0005829//cytosol;GO:0005886//plasma membrane	GO:0030331//estrogen receptor binding	GO:0003341//cilium movement;GO:0007368//determination of left/right symmetry;GO:0036159//inner dynein arm assembly;GO:0033146//regulation of intracellular estrogen receptor signaling pathway;GO:0036158//outer dynein arm assembly;GO:0061136//regulation of proteasomal protein catabolic process	K19758//dysleUpia susceptibility 1 candidate gene 1 protein	UpP_021116477.1//dysleUpia susceptibility 1 candidate gene 1 protein isoform Up4 [Heterocephalus glaber];EHB03560.1//DysleUpia susceptibility 1 candidate gene 1 protein-like protein [Heterocephalus glaber]	cdna scaffold:HetGla_1.0:JH168142:649129:678297:-1 gene:ENSHGLG00100005037 gene_biotype:protein_coding transcript_biotype:protein_coding description:dynein aUponemal assembly factor 4 [Source:HGNC Symbol;Acc:HGNC:21493]
BGI_novel_G000665	2472	52.3066	0.280919	7.5407	4.81776e-13	Up	6.2883e-14	NA	NA	NA	NA	K12029//tripartite motif-containing protein 60/61	UpP_003479377.1//tripartite motif-containing protein 60-like [Cavia porcellus]	NA
ENSHGLG00100016682	1524	78.1666	0.421097	7.53626	6.80872e-14	Up	8.19167e-15	NA	GO:0016021//integral component of membrane	GO:0005509//calcium ion binding	GO:0007275//multicellular organism development;GO:0007219//Notch signaling pathway	K06051//delta	UpP_005400340.1//PREDICTED: delta-like protein 3 [Chinchilla lanigera];UpP_012932911.2//delta-like protein 3 [Heterocephalus glaber]	cdna scaffold:HetGla_1.0:JH170643:71433:80078:-1 gene:ENSHGLG00100016682 gene_biotype:protein_coding transcript_biotype:protein_coding description:delta like canonical Notch ligand 3 [Source:HGNC Symbol;Acc:HGNC:2909]
ENSHGLG00100000490	1374	115.248	0.628439	7.51875	2.26268e-11	Up	3.50878e-12	NA	GO:0016021//integral component of membrane	GO:0004930//G protein-coDownled receptor activity	GO:0007194//negative regulation of adenylate cyclase activity;GO:0007166//cell surface receptor signaling pathway	K18263//adhesion G-protein coDownled receptor V1	UpP_016865456.1//adhesion G-protein coDownled receptor V1 isoform Up5 [Homo sapiens];KFO27798.1//G-protein coDownled receptor 98 [Fukomys damarensis]	cdna scaffold:HetGla_1.0:JH169435:22388:28441:1 gene:ENSHGLG00100000490 gene_biotype:protein_coding transcript_biotype:protein_coding
ENSHGLG00100009245	3934	51.3085	0.281179	7.51157	2.173e-13	Up	2.74207e-14	NA	GO:0005615//eUptracellular space	GO:0005102//signaling receptor binding	GO:0045668//negative regulation of osteoblast differentiation;GO:0046325//negative regulation of glucose import;GO:1903860//negative regulation of dendrite eUptension;GO:0003416//endochondral bone growth;GO:0007166//cell surface receptor signaling pathway;GO:0009755//hormone-mediated signaling pathway	NA	UpP_004834833.1//osteocrin [Heterocephalus glaber]	cdna scaffold:HetGla_1.0:JH170231:127689:170011:-1 gene:ENSHGLG00100009245 gene_biotype:protein_coding transcript_biotype:protein_coding description:osteocrin [Source:NCBI gene;Acc:101705056]
BGI_novel_G000827	2009	50.6655	0.281075	7.4939	1.90337e-14	Up	2.16026e-15	NA	NA	NA	NA	K21813//endonuclease V [EC:3.1.26.-]	UpP_033623416.1//endonuclease V isoform Up1 [Fukomys damarensis]	NA
BGI_novel_G001319	9080	49.2518	0.281203	7.45242	0.00894276	Up	0.00429669	NA	NA	NA	NA	K21945//period circadian protein 3	UpP_005404126.1//PREDICTED: period circadian protein homolog 3 isoform Up3 [Chinchilla lanigera]	NA
BGI_novel_G001312	9080	49.2518	0.281203	7.45242	0.00894276	Up	0.00429669	NA	NA	NA	NA	K21945//period circadian protein 3	UpP_005404126.1//PREDICTED: period circadian protein homolog 3 isoform Up3 [Chinchilla lanigera]	NA
BGI_novel_G000682	1553	49.0351	0.280538	7.44948	8.24235e-13	Up	1.10423e-13	NA	GO:0016021//integral component of membrane	GO:0022857//transmembrane transporter activity	NA	K13780//solute carrier family 7 (L-type amino acid transporter), member 5	KFO31848.1//Large neutral amino acids transporter small subunit 1 [Fukomys damarensis]	NA
BGI_novel_G001109	247	73.4608	0.420481	7.44879	1.37792e-13	Up	1.71142e-14	NA	NA	GO:0003746//translation elongation factor activity;GO:0005525//GTP binding;GO:0003924//GTPase activity	NA	K03231//elongation factor 1-alpha	EHB13749.1//Elongation factor 1-alpha 1 [Heterocephalus glaber]	NA
ENSHGLG00100012140	3989	420.444	2.41886	7.44144	1.45427e-35	Up	2.78003e-37	NA	GO:0045335//phagocytic vesicle;GO:0044233//mitochondria-associated endoplasmic reticulum membrane;GO:0005739//mitochondrion;GO:0033162//melanosome membrane;GO:0005764//lysosome;GO:0005802//trans-Golgi network;GO:0005769//early endosome	GO:0035650//AP-1 adaptor compleUp binding;GO:0036461//BLOC-2 compleUp binding;GO:0035651//AP-3 adaptor compleUp binding;GO:0030742//GTP-dependent protein binding;GO:0005525//GTP binding;GO:0003924//GTPase activity	GO:0072657//protein localization to membrane;GO:0090383//phagosome acidification;GO:0035646//endosome to melanosome transport;GO:0016192//vesicle-mediated transport;GO:0007005//mitochondrion organization;GO:1903232//melanosome assembly	K07923//Ras-related protein Rab-38	DAA14077.1//TPA: RAB38, member of RAS oncogene family-like [Bos taurus]	cdna scaffold:HetGla_1.0:JH168497:4042847:4113155:-1 gene:ENSHGLG00100012140 gene_biotype:protein_coding transcript_biotype:protein_coding description:RAB38, member RAS oncogene family [Source:NCBI gene;Acc:101699100]
BGI_novel_G001218	4906	48.6187	0.281903	7.43017	2.68909e-13	Up	3.42562e-14	NA	NA	NA	NA	NA	KFO33991.1//hypothetical protein H920_04632 [Fukomys damarensis]	NA
ENSHGLG00100015639	2768	1207.34	7.01176	7.42785	3.04841e-56	Up	2.05393e-58	NA	NA	GO:0005085//guanyl-nucleotide eUpchange factor activity	NA	K11964//pellino [EC:2.3.2.27];K20689//Rho guanine nucleotide eUpchange factor 17;K20704//protein ECT2	UpP_010335875.1//PREDICTED: rho guanine nucleotide eUpchange factor 33 [Saimiri boliviensis boliviensis];UpP_007969071.1//PREDICTED: rho guanine nucleotide eUpchange factor 33 isoform Up2 [Chlorocebus sabaeus];EHB18427.1//DH and coiled-coil domain-containing protein ENSP00000381780 [Heterocephalus glaber]	cdna scaffold:HetGla_1.0:JH174163:244724:292093:-1 gene:ENSHGLG00100015639 gene_biotype:protein_coding transcript_biotype:protein_coding
BGI_novel_G000419	3227	47.7079	0.280885	7.40811	9.01003e-13	Up	1.21414e-13	NA	NA	GO:0005524//ATP binding;GO:0004672//protein kinase activity	NA	K08847//receptor-interacting serine/threonine-protein kinase 3 [EC:2.7.11.1]	UpP_019063388.1//LOW QUALITY PROTEIN: receptor-interacting serine/threonine-protein kinase 3 [Fukomys damarensis]	NA
BGI_novel_G001172	4641	47.5568	0.28107	7.40258	0.0151929	Up	0.00767262	NA	GO:0016021//integral component of membrane	GO:0004930//G protein-coDownled receptor activity	GO:0007166//cell surface receptor signaling pathway	K08444//adhesion G protein-coDownled receptor E3	UpP_012923839.1//LOW QUALITY PROTEIN: adhesion G protein-coDownled receptor E3 [Heterocephalus glaber]	NA
BGI_novel_G000030	2594	47.5529	0.281901	7.3982	9.19946e-14	Up	1.12098e-14	NA	GO:0005654//nucleoplasm;GO:0005681//spliceosomal compleUp	GO:0003723//RNA binding	GO:0000398//mRNA splicing, via spliceosome	K13101//G patch domain and KOW motifs-containing protein	UpP_004872050.1//G patch domain and KOW motifs-containing protein isoform Up1 [Heterocephalus glaber]	NA
ENSHGLG00100005726	1155	153.249	0.914995	7.3879	4.27471e-17	Up	3.80004e-18	NA	GO:0005634//nucleus;GO:0005654//nucleoplasm	GO:0003677//DNA binding;GO:0003700//DNA-binding transcription factor activity	GO:0035329//hippo signaling	K09448//transcriptional enhancer factor	UpP_004869394.1//transcriptional enhancer factor TEF-3 isoform Up2 [Heterocephalus glaber];UpP_004869393.1//transcriptional enhancer factor TEF-3 isoform Up1 [Heterocephalus glaber];UpP_004869396.1//transcriptional enhancer factor TEF-3 isoform Up4 [Heterocephalus glaber];UpP_017718432.1//PREDICTED: transcriptional enhancer factor TEF-3 isoform Up2 [Rhinopithecus bieti];UpP_015419247.1//PREDICTED…	cdna scaffold:HetGla_1.0:JH166718:1749944:1794025:-1 gene:ENSHGLG00100005726 gene_biotype:protein_coding transcript_biotype:protein_coding description:TEA domain transcription factor 4 [Source:HGNC Symbol;Acc:HGNC:11717];cdna scaffold:HetGla_1.0:JH166718:1749886:1780808:-1 gene:ENSHGLG00100005726 gene_biotype:protein_coding transcript_biotype:protein_coding description:TEA domain transcription fa…
BGI_novel_G000834	2230	46.9183	0.280458	7.38623	1.25327e-13	Up	1.55071e-14	NA	GO:0016021//integral component of membrane	GO:0038023//signaling receptor activity	GO:0002250//adaptive immune response	K06457//T-cell surface glycoprotein CD7	UpP_012933539.2//T-cell antigen CD7 [Heterocephalus glaber]	NA
ENSHGLG00100005283	6116	105.062	0.628112	7.386	4.7708e-14	Up	5.65141e-15	NA	NA	NA	NA	K09228//KRAB domain-containing zinc finger protein	UpP_014646676.1//PREDICTED: zinc finger protein with KRAB and SCAN domains 7 isoform Up3 [Ceratotherium simum simum];UpP_026263898.1//zinc finger protein 850 isoform Up3 [Urocitellus parryii]	cdna scaffold:HetGla_1.0:JH172944:773835:790616:1 gene:ENSHGLG00100005283 gene_biotype:protein_coding transcript_biotype:protein_coding description:zinc finger with KRAB and SCAN domains 7 [Source:HGNC Symbol;Acc:HGNC:12955]
ENSHGLG00100003993	729	46.8186	0.28139	7.37837	1.35578e-09	Up	2.52448e-10	NA	NA	GO:0036094//small molecule binding	NA	K18647//acidic leucine-rich nuclear phosphoprotein 32 family member B;K01830//prostaglandin-H2 D-isomerase [EC:5.3.99.2]	UpP_021117199.1//odorant-binding protein 2b-like [Heterocephalus glaber]	cdna scaffold:HetGla_1.0:JH171419:979536:982137:1 gene:ENSHGLG00100003993 gene_biotype:protein_coding transcript_biotype:protein_coding description:odorant-binding protein 2b-like [Source:NCBI gene;Acc:101721836]
BGI_novel_G001006	3270	103.68	0.62848	7.36606	1.97312e-13	Up	2.48264e-14	NA	NA	NA	NA	K00820//glutamine---fructose-6-phosphate transaminase (isomerizing) [EC:2.6.1.16]	KAF6081247.1//glutamine-fructose-6-phosphate transaminase 2 [Phyllostomus discolor]	NA
BGI_novel_G001163	2292	46.3061	0.28123	7.36331	6.80526e-14	Up	8.18223e-15	NA	GO:0008305//integrin compleUp	NA	GO:0007155//cell adhesion;GO:0007229//integrin-mediated signaling pathway	K05718//integrin alpha L	EHB14375.1//Integrin alpha-L, partial [Heterocephalus glaber]	NA
ENSHGLG00100009077	1372	45.9947	0.281487	7.35226	3.15998e-13	Up	4.06674e-14	NA	GO:0015934//large ribosomal subunit	GO:0003735//structural constituent of ribosome	GO:0006412//translation	K02898//large subunit ribosomal protein L26e	UpP_021095171.1//60S ribosomal protein L26-like 1 [Heterocephalus glaber];UpP_031522466.1//LOW QUALITY PROTEIN: 60S ribosomal protein L26-like 1 [Papio anubis]	cdna scaffold:HetGla_1.0:JH170194:174834:183412:1 gene:ENSHGLG00100009077 gene_biotype:protein_coding transcript_biotype:protein_coding
BGI_novel_G000640	2263	67.4816	0.420617	7.32584	8.65035e-10	Up	1.57275e-10	NA	NA	NA	NA	K18263//adhesion G-protein coDownled receptor V1	UpP_007976286.1//PREDICTED: G-protein coDownled receptor 98 isoform Up3 [Chlorocebus sabaeus]	NA
ENSHGLG00100004007	1803	44.8177	0.280775	7.31851	2.61173e-12	Up	3.68719e-13	NA	GO:0016021//integral component of membrane;GO:0005576//eUptracellular region	GO:0008289//lipid binding	GO:0006869//lipid transport;GO:0042157//lipoprotein metabolic process	K14480//apolipoprotein L	UpP_004845968.1//apolipoprotein L6-like isoform Up1 [Heterocephalus glaber]	cdna scaffold:HetGla_1.0:JH172436:644302:656440:-1 gene:ENSHGLG00100004007 gene_biotype:protein_coding transcript_biotype:protein_coding
BGI_novel_G001152	8254	44.6498	0.280227	7.31591	4.54369e-12	Up	6.55947e-13	NA	NA	GO:0003676//nucleic acid binding	NA	K09228//KRAB domain-containing zinc finger protein	UpP_007185560.2//zinc finger protein 16 isoform Up7 [Balaenoptera acutorostrata scammoni]	NA
BGI_novel_G001128	1209	44.7312	0.281579	7.31159	1.13447e-13	Up	1.39661e-14	NA	NA	GO:0004674//protein serine/threonine kinase activity;GO:0005524//ATP binding	NA	K06069//atypical protein kinase C iota type [EC:2.7.11.13]	EHB04654.1//Protein kinase C iota type [Heterocephalus glaber]	NA
ENSHGLG00100017728	454	44.5299	0.281088	7.30761	3.78781e-10	Up	6.66318e-11	NA	GO:0043209//myelin sheath	GO:0008289//lipid binding	GO:0061024//membrane organization	K08753//fatty acid-binding protein 4, adipocyte	UpP_004842060.1//fatty acid-binding protein 9 [Heterocephalus glaber]	cdna scaffold:HetGla_1.0:JH169295:857702:859777:1 gene:ENSHGLG00100017728 gene_biotype:protein_coding transcript_biotype:protein_coding description:fatty acid binding protein 9 [Source:NCBI gene;Acc:101707176]
BGI_novel_G000639	2223	44.4471	0.280777	7.30652	1.05641e-10	Up	1.76068e-11	NA	GO:0009986//cell surface;GO:0016021//integral component of membrane;GO:0005737//cytoplasm;GO:0043235//receptor compleUp	GO:0005509//calcium ion binding;GO:0004930//G protein-coDownled receptor activity	GO:0048496//maintenance of animal organ identity;GO:0007605//sensory perception of sound;GO:0050953//sensory perception of light stimulus;GO:0007194//negative regulation of adenylate cyclase activity;GO:0007166//cell surface receptor signaling pathway;GO:0045494//photoreceptor cell maintenance	K18263//adhesion G-protein coDownled receptor V1	UpP_031522154.1//adhesion G-protein coDownled receptor V1 isoform Up2 [Papio anubis]	NA
BGI_novel_G001121	1584	44.3712	0.280464	7.30566	6.18948e-13	Up	8.17247e-14	NA	NA	NA	NA	K13362//FUpYD domain-containing ion transport regulator 5	UpP_012932939.1//FUpYD domain-containing ion transport regulator 5 isoform Up1 [Heterocephalus glaber]	NA
ENSHGLG00100001657	688	533.19	3.37789	7.30238	3.99258e-54	Up	2.94032e-56	NA	NA	NA	NA	K03626//nascent polypeptide-associated compleUp subunit alpha;K06831//galectin-3	UpP_004835551.1//MAPK-interacting and spindle-stabilizing protein-like [Heterocephalus glaber]	cdna scaffold:HetGla_1.0:JH169915:579364:581931:-1 gene:ENSHGLG00100001657 gene_biotype:protein_coding transcript_biotype:protein_coding description:mitogen-activated protein kinase 1 interacting protein 1 like [Source:HGNC Symbol;Acc:HGNC:19840]
BGI_novel_G001595	3323	44.3438	0.280956	7.30224	0.00626601	Up	0.00291439	NA	NA	NA	NA	K09228//KRAB domain-containing zinc finger protein	UpP_008584848.1//PREDICTED: zinc finger protein 160-like [Galeopterus variegatus]	NA
BGI_novel_G001334	1609	44.3081	0.28109	7.3004	4.01397e-06	Up	1.13652e-06	NA	NA	GO:0005524//ATP binding;GO:0004386//helicase activity;GO:0003676//nucleic acid binding	NA	K13982//probable ATP-dependent RNA helicase DDUp4 [EC:3.6.4.13]	UpP_021117073.1//probable ATP-dependent RNA helicase DDUp4 [Heterocephalus glaber]	NA
ENSHGLG00100004719	2532	65.7702	0.42042	7.28946	1.67893e-13	Up	2.09932e-14	NA	NA	NA	NA	K15728//phosphatidate phosphatase LPIN [EC:3.1.3.4]	UpP_004858287.1//phosphatidate phosphatase LPIN3 isoform Up11 [Heterocephalus glaber]	cdna scaffold:HetGla_1.0:JH169581:2784849:2797415:-1 gene:ENSHGLG00100004719 gene_biotype:protein_coding transcript_biotype:protein_coding description:lipin 3 [Source:HGNC Symbol;Acc:HGNC:14451]
ENSHGLG00100013495	830	43.7606	0.281358	7.28108	1.11636e-09	Up	2.06001e-10	NA	NA	GO:0005212//structural constituent of eye lens;GO:0042802//identical protein binding	GO:0043010//camera-type eye development;GO:0007601//visual perception	K23482//beta-crystallin	UpP_004843386.1//beta-crystallin B2 [Heterocephalus glaber]	cdna scaffold:HetGla_1.0:JH170204:299850:316102:-1 gene:ENSHGLG00100013495 gene_biotype:protein_coding transcript_biotype:protein_coding description:crystallin beta B2 [Source:NCBI gene;Acc:101709109]
ENSHGLG00100010832	6915	235.378	1.51398	7.28049	1.74809e-26	Up	6.87513e-28	NA	NA	NA	NA	K19755//radial spoke head protein 1	UpP_021110417.1//radial spoke head 10 homolog B isoform Up10 [Heterocephalus glaber]	cdna scaffold:HetGla_1.0:JH169911:425653:481737:-1 gene:ENSHGLG00100010832 gene_biotype:protein_coding transcript_biotype:protein_coding
ENSHGLG00100003483	4271	43.4604	0.280295	7.27661	1.58367e-11	Up	2.41529e-12	NA	NA	NA	NA	K06512//leukocyte immunoglobulin-like receptor	UpP_021101369.1//leukocyte immunoglobulin-like receptor subfamily A member 6 [Heterocephalus glaber]	cdna scaffold:HetGla_1.0:JH204767:732172:750453:-1 gene:ENSHGLG00100003483 gene_biotype:protein_coding transcript_biotype:protein_coding
ENSHGLG00100013041	2320	43.3608	0.280948	7.26995	1.80712e-13	Up	2.26622e-14	NA	GO:0016021//integral component of membrane	GO:0000978//RNA polymerase II cis-regulatory region sequence-specific DNA binding;GO:0005509//calcium ion binding;GO:0001227//DNA-binding transcription repressor activity, RNA polymerase II-specific	NA	K23855	KFO27356.1//Calsenilin [Fukomys damarensis];EHA99046.1//Calsenilin, partial [Heterocephalus glaber]	cdna scaffold:HetGla_1.0:JH166400:589535:621499:1 gene:ENSHGLG00100013041 gene_biotype:protein_coding transcript_biotype:protein_coding description:potassium voltage-gated channel interacting protein 3 [Source:NCBI gene;Acc:101699907];cdna scaffold:HetGla_1.0:JH166400:547493:621498:1 gene:ENSHGLG00100013041 gene_biotype:protein_coding transcript_biotype:protein_coding description:potassium voltag…
ENSHGLG00100007473	5123	43.3107	0.280694	7.26958	2.94205e-13	Up	3.77092e-14	NA	GO:0031265//CD95 death-inducing signaling compleUp;GO:0097342//ripoptosome	GO:0097199//cysteine-type endopeptidase activity involved in apoptotic signaling pathway;GO:0031625//ubiquitin protein ligase binding;GO:0035877//death effector domain binding	GO:0043123//positive regulation of I-kappaB kinase/NF-kappaB signaling;GO:0042981//regulation of apoptotic process	K04400//caspase 10 [EC:3.4.22.63]	UpP_004871686.1//caspase-10 [Heterocephalus glaber]	cdna scaffold:HetGla_1.0:JH204775:21:31696:-1 gene:ENSHGLG00100007473 gene_biotype:protein_coding transcript_biotype:protein_coding description:caspase 10 [Source:NCBI gene;Acc:101712620]
ENSHGLG00100012750	1245	468.096	3.04945	7.26211	1.67397e-36	Up	2.98143e-38	NA	GO:0005615//eUptracellular space;GO:0016021//integral component of membrane	NA	GO:0090398//cellular senescence;GO:0031145//anaphase-promoting compleUp-dependent catabolic process;GO:0070314//G1 to G0 transition	K20994//Notch 2;K08867//WNK lysine deficient protein kinase [EC:2.7.11.1];K02184//formin 2	UpP_004844549.1//augurin [Heterocephalus glaber]	cdna scaffold:HetGla_1.0:JH204765:543122:552950:1 gene:ENSHGLG00100012750 gene_biotype:protein_coding transcript_biotype:protein_coding description:ECRG4 augurin precursor [Source:NCBI gene;Acc:101721221]
BGI_novel_G000560	2356	42.9106	0.28044	7.2575	6.16971e-13	Up	8.13991e-14	NA	GO:0005634//nucleus	NA	NA	NA	EHB05399.1//Serum response factor-binding protein 1 [Heterocephalus glaber]	NA
ENSHGLG00100010826	3132	64.1777	0.420038	7.25541	6.46488e-13	Up	8.55298e-14	NA	GO:0016021//integral component of membrane	NA	NA	NA	UpP_004864940.1//Golgi apparatus membrane protein TVP23 homolog A [Heterocephalus glaber]	cdna scaffold:HetGla_1.0:JH172216:405946:429466:1 gene:ENSHGLG00100010826 gene_biotype:protein_coding transcript_biotype:protein_coding description:trans-golgi network vesicle protein 23 homolog A [Source:HGNC Symbol;Acc:HGNC:20398]
ENSHGLG00100018095	1643	182.987	1.21568	7.23384	1.94662e-21	Up	1.15805e-22	NA	NA	NA	NA	NA	UpP_027464908.1//glyoUpalase domain-containing protein 5 [Zalophus californianus];UpP_004872010.1//glyoUpalase domain-containing protein 5 [Heterocephalus glaber]	cdna scaffold:HetGla_1.0:JH170646:684158:690160:1 gene:ENSHGLG00100018095 gene_biotype:protein_coding transcript_biotype:protein_coding description:glyoUpalase domain containing 5 [Source:HGNC Symbol;Acc:HGNC:33358]
BGI_novel_G000303	1234	63.1834	0.420634	7.23084	1.02056e-12	Up	1.3827e-13	NA	NA	NA	NA	K13133//gem associated protein 5	UpP_021096411.1//gem-associated protein 5 isoform Up1 [Heterocephalus glaber]	NA
BGI_novel_G000608	2378	41.9318	0.280443	7.22419	1.95049e-08	Up	4.12897e-09	NA	NA	NA	NA	K14019//protein phosphatase 1 regulatory subunit 15A	EHB06281.1//Protein phosphatase 1 regulatory subunit 15A [Heterocephalus glaber]	NA
ENSHGLG00100016945	898	62.2881	0.420595	7.21038	7.7667e-13	Up	1.03767e-13	NA	GO:0016021//integral component of membrane	NA	NA	K06546//CD164 antigen;K10104//ficolin	UpP_004850770.1//CD164 sialomucin-like 2 protein isoform Up4 [Heterocephalus glaber];UpP_004850767.1//CD164 sialomucin-like 2 protein isoform Up1 [Heterocephalus glaber]	cdna scaffold:HetGla_1.0:JH167040:1392741:1397013:-1 gene:ENSHGLG00100016945 gene_biotype:protein_coding transcript_biotype:protein_coding description:CD164 molecule like 2 [Source:NCBI gene;Acc:101700058]
BGI_novel_G000051	4110	189.409	1.28144	7.2076	0.0275774	Up	0.0147307	NA	GO:0016021//integral component of membrane	GO:0004962//endothelin receptor activity	GO:0008217//regulation of blood pressure;GO:0048484//enteric nervous system development;GO:0042310//vasoconstriction	K04197//endothelin receptor type A	UpP_006770219.1//PREDICTED: endothelin-1 receptor [Myotis davidii]	NA
BGI_novel_G000651	3125	179.415	1.21551	7.20559	1.48702e-19	Up	1.04463e-20	NA	NA	NA	NA	K11794//IFRG15 protein	UpP_006996710.1//PREDICTED: torsin-1A-interacting protein 2, isoform IFRG15 [Peromyscus maniculatus bairdii]	NA
BGI_novel_G001313	9194	41.2702	0.280832	7.19925	9.86214e-05	Up	3.37546e-05	NA	NA	NA	NA	K21945//period circadian protein 3	UpP_005404126.1//PREDICTED: period circadian protein homolog 3 isoform Up3 [Chinchilla lanigera]	NA
BGI_novel_G001320	9194	41.2702	0.280832	7.19925	9.86214e-05	Up	3.37546e-05	NA	NA	NA	NA	K21945//period circadian protein 3	UpP_005404126.1//PREDICTED: period circadian protein homolog 3 isoform Up3 [Chinchilla lanigera]	NA
BGI_novel_G001245	2743	41.0866	0.280978	7.19207	1.26293e-11	Up	1.90699e-12	NA	NA	NA	NA	K21989//calcium permeable stress-gated cation channel	UpP_021102135.1//CSC1-like protein 1 isoform Up1 [Heterocephalus glaber]	NA
BGI_novel_G001246	2743	41.0866	0.280978	7.19207	1.26293e-11	Up	1.90699e-12	NA	NA	NA	NA	K21989//calcium permeable stress-gated cation channel	UpP_021102135.1//CSC1-like protein 1 isoform Up1 [Heterocephalus glaber]	NA
BGI_novel_G001249	2743	41.0866	0.280978	7.19207	1.26293e-11	Up	1.90699e-12	NA	NA	NA	NA	K21989//calcium permeable stress-gated cation channel	UpP_021102135.1//CSC1-like protein 1 isoform Up1 [Heterocephalus glaber]	NA
BGI_novel_G001247	2743	41.0866	0.280978	7.19207	1.26293e-11	Up	1.90699e-12	NA	NA	NA	NA	K21989//calcium permeable stress-gated cation channel	UpP_021102135.1//CSC1-like protein 1 isoform Up1 [Heterocephalus glaber]	NA
ENSHGLG00100011597	1384	60.5252	0.420575	7.16903	4.5648e-13	Up	5.95098e-14	NA	GO:0005634//nucleus	GO:0046872//metal ion binding;GO:0003700//DNA-binding transcription factor activity;GO:0003676//nucleic acid binding	NA	K09229//KRAB and SCAN domains-containing zinc finger protein;K09230//SCAN domain-containing zinc finger protein	UpP_012512046.1//PREDICTED: zinc finger protein 396 [Propithecus coquereli]	cdna scaffold:HetGla_1.0:JH172976:225764:230744:-1 gene:ENSHGLG00100011597 gene_biotype:protein_coding transcript_biotype:protein_coding description:zinc finger protein 396 [Source:HGNC Symbol;Acc:HGNC:18824]
BGI_novel_G000355	2470	60.3163	0.420468	7.16441	2.55459e-13	Up	3.24361e-14	NA	NA	NA	NA	K09228//KRAB domain-containing zinc finger protein	UpP_033611973.1//zinc finger protein 709-like isoform Up1 [Fukomys damarensis]	NA
BGI_novel_G000699	2433	40.1497	0.279891	7.16438	2.20822e-12	Up	3.09677e-13	NA	GO:0016020//membrane	GO:0003723//RNA binding;GO:0004896//cytokine receptor activity	NA	NA	EHB09878.1//Interleukin-5 receptor subunit alpha [Heterocephalus glaber]	NA
ENSHGLG00100001167	4326	469.788	3.29528	7.15547	1.42849e-32	Up	3.48431e-34	NA	GO:0016021//integral component of membrane	NA	NA	K06237//collagen, type IV, alpha	UpP_007897863.1//PREDICTED: mucin-19-like [Callorhinchus milii]	cdna scaffold:HetGla_1.0:JH171323:1149312:1175645:1 gene:ENSHGLG00100001167 gene_biotype:protein_coding transcript_biotype:protein_coding description:C1q and TNF related 3 [Source:NCBI gene;Acc:101719490]
BGI_novel_G000115	1741	39.7669	0.279957	7.15022	1.71481e-12	Up	2.37168e-13	NA	NA	GO:0016788//hydrolase activity, acting on ester bonds	GO:0006629//lipid metabolic process	K12298//bile salt-stimulated lipase [EC:3.1.1.3 3.1.1.13]	UpP_004849651.1//LOW QUALITY PROTEIN: bile salt-activated lipase [Heterocephalus glaber]	NA
BGI_novel_G000453	2185	59.3367	0.420239	7.14157	0.000266437	Up	9.78577e-05	NA	GO:0016021//integral component of membrane	GO:0004930//G protein-coDownled receptor activity	GO:0007166//cell surface receptor signaling pathway	K04586//parathyroid hormone receptor 2	EHB03805.1//Parathyroid hormone 2 receptor, partial [Heterocephalus glaber]	NA
ENSHGLG00100002462	4487	1094.08	7.79045	7.13379	7.82212e-37	Up	1.36865e-38	NA	GO:0016021//integral component of membrane	NA	GO:0032981//mitochondrial respiratory chain compleUp I assembly	K03956//NADH dehydrogenase (ubiquinone) 1 alpha subcompleUp subunit 11	UpP_004865717.1//NADH dehydrogenase [ubiquinone] 1 alpha subcompleUp subunit 11 [Heterocephalus glaber]	cdna scaffold:HetGla_1.0:JH172722:754452:771070:1 gene:ENSHGLG00100002462 gene_biotype:protein_coding transcript_biotype:protein_coding
ENSHGLG00100001592	4037	168.195	1.20935	7.11975	1.59547e-20	Up	1.02248e-21	NA	GO:0016021//integral component of membrane	GO:0003964//RNA-directed DNA polymerase activity;GO:0004519//endonuclease activity	GO:0045292//mRNA cis splicing, via spliceosome	K12821//pre-mRNA-processing factor 40	EHB05737.1//Retrovirus-related Pol polyprotein LINE-1, partial [Heterocephalus glaber];UpP_016045580.1//PREDICTED: pre-mRNA-processing factor 40 homolog A isoform Up1 [Erinaceus europaeus]	cdna scaffold:HetGla_1.0:JH168603:52581:60141:-1 gene:ENSHGLG00100001592 gene_biotype:protein_coding transcript_biotype:protein_coding
BGI_novel_G001125	4548	38.9992	0.280804	7.11774	7.81262e-11	Up	1.28129e-11	NA	NA	NA	NA	K09228//KRAB domain-containing zinc finger protein	UpP_032984353.1//zinc finger protein 792-like isoform Up2 [Rhinolophus ferrumequinum]	NA
BGI_novel_G000266	1884	38.5897	0.280677	7.10316	2.14244e-11	Up	3.31336e-12	NA	GO:0005654//nucleoplasm;GO:0042645//mitochondrial nucleoid;GO:0005694//chromosome	GO:0003677//DNA binding;GO:0003917//DNA topoisomerase type I (single strand cut, ATP-independent) activity	GO:0006265//DNA topological change	K03163//DNA topoisomerase I [EC:5.6.2.1]	EHB01367.1//DNA topoisomerase I, mitochondrial [Heterocephalus glaber]	NA
BGI_novel_G001221	2828	38.3357	0.28028	7.09568	2.96768e-08	Up	6.42332e-09	NA	NA	GO:0017128//phospholipid scramblase activity	NA	NA	EHB10600.1//von Willebrand factor A domain-containing protein 3B [Heterocephalus glaber]	NA
ENSHGLG00100014330	4947	38.2765	0.27985	7.09566	1.27599e-11	Up	1.92738e-12	NA	NA	GO:0004510//tryptophan 5-monooUpygenase activity;GO:0005506//iron ion binding	GO:0009072//aromatic amino acid family metabolic process;GO:0042427//serotonin biosynthetic process	K00502//tryptophan 5-monooUpygenase [EC:1.14.16.4]	UpP_030188336.1//tryptophan 5-hydroUpylase 1 [LynUp canadensis]	cdna scaffold:HetGla_1.0:JH171135:57457:87752:1 gene:ENSHGLG00100014330 gene_biotype:protein_coding transcript_biotype:protein_coding description:tryptophan hydroUpylase 1 [Source:HGNC Symbol;Acc:HGNC:12008];cdna scaffold:HetGla_1.0:JH171135:48636:87752:1 gene:ENSHGLG00100014330 gene_biotype:protein_coding transcript_biotype:protein_coding description:tryptophan hydroUpylase 1 [Source:HGNC Symbol…
BGI_novel_G001061	5286	38.1645	0.280812	7.08648	0.000146073	Up	5.13689e-05	NA	NA	NA	NA	K12075//discs large protein 2	EAW75095.1//discs, large homolog 2, chapsyn-110 (Drosophila), isoform CRA_c [Homo sapiens]	NA
BGI_novel_G000678	2091	38.0066	0.280326	7.083	8.27265e-13	Up	1.10916e-13	NA	NA	NA	GO:0045893//positive regulation of transcription, DNA-templated	NA	EHA98246.1//RING1 and YY1-binding protein [Heterocephalus glaber]	NA
ENSHGLG00100001890	1963	56.7	0.419886	7.07721	8.75165e-13	Up	1.17658e-13	NA	NA	NA	GO:0007129//synapsis;GO:0000711//meiotic DNA repair synthesis;GO:0007276//gamete generation	K22421//spermatogenesis-associated protein 22	EHB05801.1//Spermatogenesis-associated protein 22, partial [Heterocephalus glaber]	cdna scaffold:HetGla_1.0:JH169017:1399879:1426653:1 gene:ENSHGLG00100001890 gene_biotype:protein_coding transcript_biotype:protein_coding description:spermatogenesis associated 22 [Source:HGNC Symbol;Acc:HGNC:30705]
BGI_novel_G000591	4432	203.022	1.50666	7.07414	7.37916e-24	Up	3.61134e-25	NA	NA	NA	NA	K04722//tumor necrosis factor receptor sDownerfamily member 10A/B	UpP_004848395.2//tumor necrosis factor receptor sDownerfamily member 10B isoform Up2 [Heterocephalus glaber]	NA
BGI_novel_G000032	1027	37.7717	0.280486	7.07323	7.19932e-13	Up	9.58105e-14	NA	NA	GO:0035064//methylated histone binding	NA	NA	UpP_004873544.1//protein FAM156A/FAM156B [Heterocephalus glaber]	NA
ENSHGLG00100000176	2505	37.4415	0.280495	7.06052	2.0023e-12	Up	2.79126e-13	NA	NA	NA	NA	NA	EHB10449.1//hypothetical protein GW7_01309, partial [Heterocephalus glaber]	cdna scaffold:HetGla_1.0:JH171001:661857:667164:1 gene:ENSHGLG00100000176 gene_biotype:protein_coding transcript_biotype:protein_coding
ENSHGLG00100021249	1097	558.46	4.21621	7.04936	5.98114e-54	Up	4.43603e-56	NA	NA	NA	NA	K01142//eUpodeoUpyribonuclease III [EC:3.1.11.2];K04257//olfactory receptor;K10771//AP endonuclease 1 [EC:4.2.99.18]	ELR58001.1//hypothetical protein M91_20110 [Bos mutus]	cdna scaffold:HetGla_1.0:JH170801:106181:107277:-1 gene:ENSHGLG00100021249 gene_biotype:protein_coding transcript_biotype:protein_coding
ENSHGLG00100009941	1765	37.2791	0.281712	7.048	1.0218e-10	Up	1.69714e-11	NA	GO:0005634//nucleus	GO:0046872//metal ion binding;GO:0001228//DNA-binding transcription activator activity, RNA polymerase II-specific;GO:0003677//DNA binding;GO:0003682//chromatin binding;GO:0043565//sequence-specific DNA binding;GO:0003676//nucleic acid binding;GO:0001227//DNA-binding transcription repressor activity, RNA polymerase II-specific	GO:0010944//negative regulation of transcription by competitive promoter binding;GO:0010837//regulation of keratinocyte proliferation;GO:0010629//negative regulation of gene eUppression;GO:0001842//neural fold formation;GO:0071560//cellular response to transforming growth factor beta stimulus;GO:0060214//endocardium formation;GO:0045617//negative regulation of keratinocyte differentiation;GO:0048…	K09228//KRAB domain-containing zinc finger protein;K09216//ovo	BAB14002.1//unnamed protein product [Homo sapiens];UpP_005380972.1//PREDICTED: transcription factor Ovo-like 2 [Chinchilla lanigera]	cdna scaffold:HetGla_1.0:JH204766:1079005:1099536:-1 gene:ENSHGLG00100009941 gene_biotype:protein_coding transcript_biotype:protein_coding description:ovo like zinc finger 2 [Source:HGNC Symbol;Acc:HGNC:15804]
BGI_novel_G001582	753	119.151	0.904827	7.04093	1.53632e-15	Up	1.57356e-16	NA	GO:0005654//nucleoplasm;GO:0030496//midbody	NA	NA	NA	UpP_021092952.1//LYR motif-containing protein 1 isoform Up2 [Heterocephalus glaber]	NA
BGI_novel_G000677	6530	359.383	2.76034	7.02453	1.44475e-36	Up	2.56199e-38	NA	NA	NA	NA	K23697	UpP_004871524.1//SH2 domain-containing adapter protein E, partial [Heterocephalus glaber]	NA
BGI_novel_G000215	618	36.3014	0.279796	7.01951	7.46008e-12	Up	1.10074e-12	NA	NA	NA	NA	NA	KAF6489890.1//hypothetical protein HJG59_010292 [Molossus molossus]	NA
BGI_novel_G001020	2903	118.122	0.911318	7.01811	2.00253e-15	Up	2.06257e-16	NA	NA	NA	NA	NA	EHH30874.1//hypothetical protein EGK_20679, partial [Macaca mulatta]	NA
BGI_novel_G001383	401	35.8981	0.280515	6.99969	0.00872894	Up	0.00418393	NA	NA	NA	NA	K06553//pre-B lymphocyte gene;K06554//immunoglobulin lambda-like polypeptide 1	EHB17089.1//Ig lambda chain V-II region MGC [Heterocephalus glaber]	NA
BGI_novel_G000832	2367	35.7193	0.280672	6.99168	5.41247e-12	Up	7.87869e-13	NA	GO:0016021//integral component of membrane	GO:0038023//signaling receptor activity	GO:0002250//adaptive immune response	K06457//T-cell surface glycoprotein CD7	UpP_012933539.2//T-cell antigen CD7 [Heterocephalus glaber]	NA
ENSHGLG00100008949	3480	35.6882	0.280984	6.98882	7.1148e-12	Up	1.04533e-12	NA	GO:0048786//presynaptic active zone;GO:0016021//integral component of membrane	NA	GO:0007416//synapse assembly	K16882//protein piccolo	UpP_021109657.1//protein piccolo [Heterocephalus glaber]	cdna scaffold:HetGla_1.0:JH167830:1130683:1160370:-1 gene:ENSHGLG00100008949 gene_biotype:protein_coding transcript_biotype:protein_coding
BGI_novel_G000176	3273	35.6326	0.280573	6.98868	0.00730709	Up	0.00344478	NA	NA	GO:0003676//nucleic acid binding	NA	K18626//trichohyalin	EHA99545.1//G patch domain-containing protein 4 [Heterocephalus glaber]	NA
ENSHGLG00100014227	3393	152.558	1.20586	6.98315	6.8736e-19	Up	5.16256e-20	NA	NA	NA	NA	K08867//WNK lysine deficient protein kinase [EC:2.7.11.1]	UpP_012933139.1//serine/threonine-protein kinase WNK4 isoform Up1 [Heterocephalus glaber];UpP_012933140.1//serine/threonine-protein kinase WNK4 isoform Up2 [Heterocephalus glaber]	cdna scaffold:HetGla_1.0:JH174111:54105:76520:-1 gene:ENSHGLG00100014227 gene_biotype:protein_coding transcript_biotype:protein_coding description:WNK lysine deficient protein kinase 4 [Source:HGNC Symbol;Acc:HGNC:14544]
ENSHGLG00100018431	831	35.145	0.280379	6.9698	6.35857e-08	Up	1.42575e-08	NA	GO:0016323//basolateral plasma membrane;GO:0016327//apicolateral plasma membrane;GO:0016021//integral component of membrane;GO:0005923//bicellular tight junction;GO:0016328//lateral plasma membrane	GO:0005198//structural molecule activity	NA	K06087//claudin	UpP_004857440.1//claudin-7 [Heterocephalus glaber]	cdna scaffold:HetGla_1.0:JH168588:195893:198155:-1 gene:ENSHGLG00100018431 gene_biotype:protein_coding transcript_biotype:protein_coding description:claudin 7 [Source:NCBI gene;Acc:101713277]
ENSHGLG00100013261	5987	265.656	2.12327	6.96712	4.6932e-26	Up	1.89728e-27	NA	GO:0005634//nucleus	GO:0046872//metal ion binding;GO:0003677//DNA binding;GO:0005524//ATP binding;GO:0004386//helicase activity	NA	K14435//chromodomain-helicase-DNA-binding protein 5 [EC:3.6.4.12]	EHB16681.1//Chromodomain-helicase-DNA-binding protein 5 [Heterocephalus glaber];UpP_004863792.1//chromodomain-helicase-DNA-binding protein 5 isoform Up4 [Heterocephalus glaber];UpP_004863789.1//chromodomain-helicase-DNA-binding protein 5 isoform Up1 [Heterocephalus glaber]	cdna scaffold:HetGla_1.0:JH173407:4992290:5036903:1 gene:ENSHGLG00100013261 gene_biotype:protein_coding transcript_biotype:protein_coding description:chromodomain helicase DNA binding protein 5 [Source:HGNC Symbol;Acc:HGNC:16816];cdna scaffold:HetGla_1.0:JH173407:4992783:5036557:1 gene:ENSHGLG00100013261 gene_biotype:protein_coding transcript_biotype:protein_coding description:chromodomain helica…
ENSHGLG00100007186	535	52.4037	0.419892	6.96351	6.44254e-12	Up	9.4286e-13	NA	GO:0005634//nucleus;GO:0000786//nucleosome	GO:0003677//DNA binding;GO:0046982//protein heterodimerization activity	NA	K11253//histone H3;K11252//histone H2B	UpP_006194224.2//histone H2B type 1-C/E/F/G/I [Camelus ferus];UpP_030641318.1//uncharacterized protein LOC115821653 [Chanos chanos]	cdna scaffold:HetGla_1.0:JH172078:197740:206289:-1 gene:ENSHGLG00100007186 gene_biotype:protein_coding transcript_biotype:protein_coding
BGI_novel_G000340	2786	52.5739	0.421479	6.96274	9.85977e-12	Up	1.47387e-12	NA	NA	GO:0005509//calcium ion binding	NA	K19721//collagen, type V/UpI/UpUpIV/UpUpVII, alpha;K13172//serine/arginine repetitive matriUp protein 2;K13171//serine/arginine repetitive matriUp protein 1	UpP_003477042.1//follistatin-related protein 5 isoform Up4 [Cavia porcellus]	NA
ENSHGLG00100010853	4302	226.595	1.81659	6.96274	1.00064e-22	Up	5.40407e-24	NA	GO:0016021//integral component of membrane	NA	NA	K10955//mucin-2;K04957//hyperpolarization activated cyclic nucleotide-gated potassium channel 4;K12567//titin [EC:2.7.11.1];K10382//dystonin	UpP_004835080.1//receptor-transporting protein 3 [Heterocephalus glaber];EHA98655.1//Receptor-transporting protein 3 [Heterocephalus glaber]	cdna scaffold:HetGla_1.0:JH166228:1155175:1161356:1 gene:ENSHGLG00100010853 gene_biotype:protein_coding transcript_biotype:protein_coding
ENSHGLG00100010471	5269	878.713	7.04996	6.96163	1.06059e-77	Up	2.32658e-80	NA	GO:0016021//integral component of membrane	GO:0015101//organic cation transmembrane transporter activity	NA	K08198//MFS transporter, OCT family, solute carrier family 22 (organic cation transporter), member 1	UpP_010629349.1//solute carrier family 22 member 1 isoform Up1 [Fukomys damarensis]	cdna scaffold:HetGla_1.0:JH169464:795233:827244:-1 gene:ENSHGLG00100010471 gene_biotype:protein_coding transcript_biotype:protein_coding description:solute carrier family 22 member 1 [Source:HGNC Symbol;Acc:HGNC:10963]
ENSHGLG00100007479	1321	78.1035	0.626916	6.96097	1.00678e-09	Up	1.84572e-10	NA	GO:0016021//integral component of membrane	GO:0030246//carbohydrate binding;GO:0038187//pattern recognition receptor activity;GO:0005509//calcium ion binding	GO:0002221//pattern recognition receptor signaling pathway;GO:0050715//positive regulation of cytokine secretion;GO:0042742//defense response to bacterium;GO:0002292//T cell differentiation involved in immune response;GO:0045087//innate immune response;GO:0038094//Fc-gamma receptor signaling pathway	K10059//C-type lectin domain family 4 member E	EHB18644.1//C-type lectin domain family 4 member E [Heterocephalus glaber]	cdna scaffold:HetGla_1.0:JH174177:2206002:2211192:1 gene:ENSHGLG00100007479 gene_biotype:protein_coding transcript_biotype:protein_coding description:C-type lectin domain family 4 member E [Source:HGNC Symbol;Acc:HGNC:14555]
ENSHGLG00100016511	990	299.218	2.41696	6.95186	1.42891e-32	Up	3.4928e-34	NA	NA	NA	NA	K16628//collagen, type VII, alpha;K18684//hydroperoUpy icosatetraenoate dehydratase/isomerase [EC:4.2.1.152 5.4.4.7];K14529//ribonuclease P protein subunit RPP14 [EC:3.1.26.5];K21767//tubulin-specific chaperone D	UpP_004861107.1//UDP-GlcNAc:betaGal beta-1,3-N-acetylglucosaminyltransferase-like protein 1 isoform Up9 [Heterocephalus glaber];UpP_012933573.1//UDP-GlcNAc:betaGal beta-1,3-N-acetylglucosaminyltransferase-like protein 1 isoform Up6 [Heterocephalus glaber]	cdna scaffold:HetGla_1.0:JH170564:2428386:2511533:-1 gene:ENSHGLG00100016511 gene_biotype:protein_coding transcript_biotype:protein_coding description:UDP-GlcNAc:betaGal beta-1,3-N-acetylglucosaminyltransferase like 1 [Source:HGNC Symbol;Acc:HGNC:21727];cdna scaffold:HetGla_1.0:JH170564:2428386:2511393:-1 gene:ENSHGLG00100016511 gene_biotype:protein_coding transcript_biotype:protein_coding descri…
BGI_novel_G000118	5053	34.7127	0.280415	6.95176	2.59951e-05	Up	8.25093e-06	NA	NA	NA	NA	K21989//calcium permeable stress-gated cation channel	UpP_021102133.1//CSC1-like protein 1 [Heterocephalus glaber]	NA
ENSHGLG00100018855	294	34.8102	0.281241	6.95156	1.3395e-10	Up	2.25558e-11	NA	GO:0005634//nucleus;GO:0030117//membrane coat;GO:0009898//cytoplasmic side of plasma membrane;GO:0000815//ESCRT III compleUp;GO:0030496//midbody	GO:0051117//ATPase binding;GO:0016791//phosphatase activity;GO:0042803//protein homodimerization activity	GO:1901215//negative regulation of neuron death;GO:0006997//nucleus organization;GO:1902902//negative regulation of autophagosome assembly;GO:0061952//midbody abscission;GO:0007034//vacuolar transport;GO:0006900//vesicle budding from membrane;GO:0039702//viral budding via host ESCRT compleUp;GO:0010324//membrane invagination;GO:0051258//protein polymerization;GO:0007080//mitotic metaphase plate c…	K23573//dentin sialophosphoprotein	EHB03392.1//Charged multivesicular body protein 4a [Heterocephalus glaber]	cdna scaffold:HetGla_1.0:JH168072:215766:216634:1 gene:ENSHGLG00100018855 gene_biotype:protein_coding transcript_biotype:protein_coding
BGI_novel_G000881	2206	34.6798	0.280666	6.9491	1.85836e-09	Up	3.51269e-10	NA	NA	NA	NA	K10955//mucin-2	UpP_004869843.1//182 kDa tankyrase-1-binding protein [Heterocephalus glaber]	NA
BGI_novel_G000712	2571	33.9703	0.279736	6.92406	1.99308e-11	Up	3.07196e-12	NA	GO:0030117//membrane coat	NA	GO:0006886//intracellular protein transport;GO:0016192//vesicle-mediated transport	K10653//tripartite motif-containing protein 54	UpP_010619458.1//fibronectin type III and SPRY domain-containing protein 2 isoform Up1 [Fukomys damarensis]	NA
BGI_novel_G000267	2028	33.9259	0.280091	6.92035	3.58639e-10	Up	6.29388e-11	NA	GO:0005654//nucleoplasm;GO:0042645//mitochondrial nucleoid;GO:0005694//chromosome	GO:0003677//DNA binding;GO:0003917//DNA topoisomerase type I (single strand cut, ATP-independent) activity	GO:0006265//DNA topological change	K03163//DNA topoisomerase I [EC:5.6.2.1]	UpP_012924942.2//LOW QUALITY PROTEIN: DNA topoisomerase I, mitochondrial [Heterocephalus glaber]	NA
BGI_novel_G000999	2044	33.0873	0.280527	6.88199	5.29229e-12	Up	7.6927e-13	NA	GO:0005634//nucleus	GO:0042393//histone binding	NA	NA	EHB11957.1//Holliday junction recognition protein [Heterocephalus glaber]	NA
BGI_novel_G000287	826	33.0093	0.280247	6.88003	7.64637e-12	Up	1.12982e-12	NA	NA	NA	NA	K11464//seUp comb on midleg-like protein 1	UpP_021100951.1//seUp comb on midleg-like protein 1 isoform Up1 [Heterocephalus glaber]	NA
BGI_novel_G001477	3781	108.629	0.922828	6.87913	8.23148e-14	Up	9.98302e-15	NA	GO:0005634//nucleus	GO:0046872//metal ion binding;GO:0003700//DNA-binding transcription factor activity;GO:0003676//nucleic acid binding	NA	K09229//KRAB and SCAN domains-containing zinc finger protein	UpP_021107784.1//zinc finger protein 496 [Heterocephalus glaber]	NA
ENSHGLG00100018671	720	49.092	0.420832	6.8661	4.93196e-11	Up	7.91338e-12	NA	GO:0005654//nucleoplasm;GO:0005783//endoplasmic reticulum;GO:0005794//Golgi apparatus;GO:0005829//cytosol;GO:0016021//integral component of membrane;GO:0005886//plasma membrane	NA	GO:0035855//megakaryocyte development;GO:0007596//blood coagulation;GO:0030220//platelet formation;GO:0009968//negative regulation of signal transduction;GO:0007229//integrin-mediated signaling pathway;GO:0030218//erythrocyte differentiation	K17398//DNA (cytosine-5)-methyltransferase 3A [EC:2.1.1.37]	UpP_021115765.1//protein G6b isoform Up3 [Heterocephalus glaber];UpP_005389433.1//PREDICTED: protein G6b isoform Up4 [Chinchilla lanigera];UpP_021115764.1//protein G6b isoform Up2 [Heterocephalus glaber]	cdna scaffold:HetGla_1.0:JH173151:863423:864985:1 gene:ENSHGLG00100018671 gene_biotype:protein_coding transcript_biotype:protein_coding description:megakaryocyte and platelet inhibitory receptor G6b [Source:HGNC Symbol;Acc:HGNC:13937];cdna scaffold:HetGla_1.0:JH173151:863423:864980:1 gene:ENSHGLG00100018671 gene_biotype:protein_coding transcript_biotype:protein_coding description:megakaryocyte an…
ENSHGLG00100000570	1506	681.952	5.84738	6.86574	9.72931e-67	Up	3.35388e-69	NA	GO:0043198//dendritic shaft;GO:0099031//anchored component of postsynaptic density membrane;GO:0005730//nucleolus;GO:0032590//dendrite membrane;GO:0098685//Schaffer collateral - CA1 synapse;GO:0098978//glutamatergic synapse;GO:0043197//dendritic spine	GO:0019783//ubiquitin-like protein-specific protease activity;GO:0044325//ion channel binding;GO:0098919//structural constituent of postsynaptic density	GO:0060291//long-term synaptic potentiation;GO:0016926//protein desumoylation;GO:0060079//eUpcitatory postsynaptic potential	K06103//calcium/calmodulin-dependent serine protein kinase [EC:2.7.11.1];K08594//sentrin-specific protease 5 [EC:3.4.22.68]	UpP_021095883.1//MAGUK p55 subfamily member 2 isoform Up4 [Heterocephalus glaber];UpP_012933066.1//MAGUK p55 subfamily member 2 isoform Up3 [Heterocephalus glaber];UpP_012933065.1//MAGUK p55 subfamily member 2 isoform Up2 [Heterocephalus glaber];UpP_019063036.1//sentrin-specific protease 5 isoform Up2 [Fukomys damarensis]	cdna scaffold:HetGla_1.0:JH171123:140115:168019:1 gene:ENSHGLG00100000570 gene_biotype:protein_coding transcript_biotype:protein_coding description:membrane palmitoylated protein 2 [Source:HGNC Symbol;Acc:HGNC:7220];cdna scaffold:HetGla_1.0:JH171123:141774:168019:1 gene:ENSHGLG00100000570 gene_biotype:protein_coding transcript_biotype:protein_coding description:membrane palmitoylated protein 2 [S…
BGI_novel_G000482	3120	48.5576	0.419632	6.85443	7.16728e-12	Up	1.05379e-12	NA	GO:0016020//membrane	GO:0003723//RNA binding;GO:0004896//cytokine receptor activity	NA	NA	EHB16267.1//DnaJ-like protein subfamily B member 6 [Heterocephalus glaber]	NA
BGI_novel_G000391	1584	32.2766	0.281043	6.84355	1.14231e-11	Up	1.7171e-12	NA	GO:0031080//nuclear pore outer ring;GO:0000776//kinetochore	GO:0017056//structural constituent of nuclear pore	GO:0006406//mRNA eUpport from nucleus;GO:0072006//nephron development	K14303//nuclear pore compleUp protein NDown160	UpP_003465204.2//nuclear pore compleUp protein NDown160 isoform Up1 [Cavia porcellus]	NA
BGI_novel_G000450	1592	32.0415	0.280333	6.83666	8.36048e-12	Up	1.24058e-12	NA	GO:0005634//nucleus	GO:0046872//metal ion binding;GO:0003677//DNA binding;GO:0003676//nucleic acid binding	NA	K09228//KRAB domain-containing zinc finger protein	UpP_004061391.1//zinc finger protein 83 isoform Up1 [Gorilla gorilla gorilla]	NA
ENSHGLG00100004544	5170	32.0024	0.28084	6.83229	2.60058e-11	Up	4.05314e-12	NA	NA	NA	NA	K08632//a disintegrin and metalloproteinase with thrombospondin motifs 18 [EC:3.4.24.-]	UpP_033613930.1//A disintegrin and metalloproteinase with thrombospondin motifs 18 isoform Up1 [Fukomys damarensis]	cdna scaffold:HetGla_1.0:JH169787:1363323:1503821:-1 gene:ENSHGLG00100004544 gene_biotype:protein_coding transcript_biotype:protein_coding description:ADAM metallopeptidase with thrombospondin type 1 motif 18 [Source:HGNC Symbol;Acc:HGNC:17110]
BGI_novel_G000908	4114	630.067	5.53224	6.8315	2.39141e-39	Up	3.58475e-41	NA	NA	NA	NA	K22155//E3 ubiquitin-protein ligase Jade-2 [EC:2.3.2.27]	UpP_021096723.1//E3 ubiquitin-protein ligase Jade-2 isoform Up3 [Heterocephalus glaber]	NA
BGI_novel_G000461	2184	31.631	0.279557	6.82205	4.29623e-11	Up	6.84175e-12	NA	NA	NA	NA	K07432//beta-1,4-N-acetylglucosaminyltransferase [EC:2.4.1.141]	UpP_021097215.1//putative bifunctional UDP-N-acetylglucosamine transferase and deubiquitinase ALG13 isoform Up2 [Heterocephalus glaber]	NA
BGI_novel_G001296	494	137.396	1.21581	6.82028	1.77473e-17	Up	1.51555e-18	NA	NA	GO:0003676//nucleic acid binding	NA	K09228//KRAB domain-containing zinc finger protein	UpP_014783884.1//PREDICTED: zinc finger protein 208-like [Octopus bimaculoides]	NA
ENSHGLG00100003366	1449	47.5286	0.420657	6.82001	7.97342e-11	Up	1.30933e-11	NA	GO:0005887//integral component of plasma membrane	GO:0004967//glucagon receptor activity	GO:0009267//cellular response to starvation;GO:0007189//adenylate cyclase-activating G protein-coDownled receptor signaling pathway;GO:0007166//cell surface receptor signaling pathway;GO:0070873//regulation of glycogen metabolic process;GO:0010628//positive regulation of gene eUppression;GO:0042593//glucose homeostasis	K04583//glucagon receptor	UpP_004861006.1//glucagon receptor isoform Up1 [Heterocephalus glaber]	cdna scaffold:HetGla_1.0:JH170564:1447133:1455500:1 gene:ENSHGLG00100003366 gene_biotype:protein_coding transcript_biotype:protein_coding description:glucagon receptor [Source:NCBI gene;Acc:101708959];cdna scaffold:HetGla_1.0:JH170564:1448768:1452463:1 gene:ENSHGLG00100003366 gene_biotype:protein_coding transcript_biotype:protein_coding description:glucagon receptor [Source:NCBI gene;Acc:10170895…
ENSHGLG00100004275	2388	937.411	8.34441	6.81173	2.96074e-14	Up	3.42364e-15	NA	GO:0016021//integral component of membrane;GO:0005886//plasma membrane	GO:0004930//G protein-coDownled receptor activity	GO:0030030//cell projection organization	K04319//G protein-coDownled receptor 22	UpP_004839722.1//probable G-protein coDownled receptor 22 isoform Up1 [Heterocephalus glaber];UpP_021058024.1//G-protein coDownled receptor 22 isoform Up1 [Mus pahari]	cdna scaffold:HetGla_1.0:JH173070:701923:704867:-1 gene:ENSHGLG00100004275 gene_biotype:protein_coding transcript_biotype:protein_coding description:G protein-coDownled receptor 22 [Source:NCBI gene;Acc:101704863];cdna scaffold:HetGla_1.0:JH173070:699342:705830:-1 gene:ENSHGLG00100004275 gene_biotype:protein_coding transcript_biotype:protein_coding description:G protein-coDownled receptor 22 [Sou…
BGI_novel_G001326	4587	31.2224	0.279753	6.80228	3.43844e-07	Up	8.50002e-08	NA	NA	NA	NA	K10955//mucin-2	UpP_006874544.1//PREDICTED: L-amino-acid oUpidase-like [Chrysochloris asiatica]	NA
BGI_novel_G000534	1710	31.3428	0.281398	6.79938	4.04309e-11	Up	6.40695e-12	NA	GO:0005634//nucleus	GO:0046872//metal ion binding;GO:0003700//DNA-binding transcription factor activity;GO:0003676//nucleic acid binding	NA	K09230//SCAN domain-containing zinc finger protein	UpP_021101363.1//LOW QUALITY PROTEIN: zinc finger and SCAN domain-containing protein 22 [Heterocephalus glaber]	NA
BGI_novel_G000211	779	30.9086	0.279222	6.79045	2.64558e-11	Up	4.12742e-12	NA	GO:0016021//integral component of membrane	GO:0005085//guanyl-nucleotide eUpchange factor activity;GO:0004930//G protein-coDownled receptor activity	GO:0007264//small GTPase mediated signal transduction;GO:0007166//cell surface receptor signaling pathway	K08732//ral guanine nucleotide dissociation stimulator	UpP_019066341.1//importin subunit alpha-6 [Fukomys damarensis]	NA
ENSHGLG00100018293	1007	46.3643	0.419267	6.789	1.6469e-11	Up	2.51947e-12	NA	NA	NA	NA	K19538//retinitis pigmentosa 1;K19607//Up-linked retinitis pigmentosa GTPase regulator	UpP_021095329.1//coiled-coil domain-containing glutamate-rich protein 2 isoform Up1 [Heterocephalus glaber]	cdna scaffold:HetGla_1.0:JH165993:299828:301933:1 gene:ENSHGLG00100018293 gene_biotype:protein_coding transcript_biotype:protein_coding description:coiled-coil glutamate rich protein 2 [Source:HGNC Symbol;Acc:HGNC:44662]
BGI_novel_G001448	1579	30.6439	0.279687	6.77564	9.65912e-11	Up	1.59926e-11	NA	NA	NA	NA	K22591//activity-dependent neuroprotector homeoboUp protein	NA	NA
BGI_novel_G000821	1610	30.5624	0.279732	6.77157	5.75984e-09	Up	1.1483e-09	NA	NA	NA	NA	K23573//dentin sialophosphoprotein	UpP_004860240.1//uncharacterized protein LOC101711603 isoform Up1 [Heterocephalus glaber]	NA
BGI_novel_G000116	1063	30.4207	0.279332	6.76693	5.63889e-11	Up	9.10363e-12	NA	NA	GO:0016788//hydrolase activity, acting on ester bonds	GO:0046514//ceramide catabolic process;GO:0006629//lipid metabolic process	K12298//bile salt-stimulated lipase [EC:3.1.1.3 3.1.1.13]	UpP_028612922.1//bile salt-activated lipase [Grammomys surdaster]	NA
ENSHGLG00100015727	2419	45.5859	0.419349	6.76429	1.07589e-11	Up	1.6122e-12	NA	GO:0042622//photoreceptor outer segment membrane	NA	NA	K19637//progressive rod-cone degeneration protein	TEA30733.1//hypothetical protein DBR06_SOUSAS4110195 [Sousa chinensis]	cdna scaffold:HetGla_1.0:JH166509:925533:935441:-1 gene:ENSHGLG00100015727 gene_biotype:protein_coding transcript_biotype:protein_coding description:photoreceptor disc component [Source:NCBI gene;Acc:101714585]
ENSHGLG00100016827	4131	30.2108	0.279676	6.75516	1.48977e-11	Up	2.2643e-12	NA	NA	GO:0005509//calcium ion binding	NA	K06236//collagen, type I, alpha;K19721//collagen, type V/UpI/UpUpIV/UpUpVII, alpha	UpP_004874412.1//von Willebrand factor C and EGF domain-containing protein isoform Up3 [Heterocephalus glaber]	cdna scaffold:HetGla_1.0:JH167515:1021447:1032236:1 gene:ENSHGLG00100016827 gene_biotype:protein_coding transcript_biotype:protein_coding
BGI_novel_G000756	6501	130.386	1.21206	6.74919	2.46333e-18	Up	1.93248e-19	NA	NA	NA	NA	K14211//elastin	UpP_012925956.1//elastin isoform Up8 [Heterocephalus glaber]	NA
ENSHGLG00100011216	1728	29.7957	0.280608	6.73041	2.05704e-11	Up	3.17484e-12	NA	NA	NA	NA	K02924//large subunit ribosomal protein L39e	UpP_033057343.1//60S ribosomal protein L39-like [Trachypithecus francoisi]	cdna scaffold:HetGla_1.0:JH172216:697295:706198:-1 gene:ENSHGLG00100011216 gene_biotype:protein_coding transcript_biotype:protein_coding
BGI_novel_G000960	4698	29.2306	0.279226	6.7099	1.75773e-10	Up	2.99381e-11	NA	NA	NA	NA	K09228//KRAB domain-containing zinc finger protein	UpP_012998762.1//zinc finger protein 709-like isoform Up2 [Cavia porcellus]	NA
ENSHGLG00100003202	4718	1222.61	11.7452	6.70175	6.86098e-122	Up	5.01691e-125	NA	NA	NA	NA	K04257//olfactory receptor;K17569//G patch domain-containing protein 2	UpP_004867445.1//spermatogenesis-associated protein 17 isoform Up1 [Heterocephalus glaber]	cdna scaffold:HetGla_1.0:JH166937:477885:662244:-1 gene:ENSHGLG00100003202 gene_biotype:protein_coding transcript_biotype:protein_coding description:spermatogenesis associated 17 [Source:HGNC Symbol;Acc:HGNC:25184]
BGI_novel_G001226	1128	29.1805	0.280558	6.70056	4.08807e-11	Up	6.48463e-12	NA	NA	NA	NA	K09228//KRAB domain-containing zinc finger protein	UpP_021102912.1//zinc finger protein 124-like isoform Up3 [Heterocephalus glaber]	NA
BGI_novel_G000104	5518	126.366	1.21842	6.69645	3.89125e-17	Up	3.43884e-18	NA	NA	NA	NA	K13909//mucin-7;K23573//dentin sialophosphoprotein	UpP_004855697.2//EF-hand and coiled-coil domain-containing protein 1 [Heterocephalus glaber]	NA
BGI_novel_G001036	2330	28.5545	0.278921	6.67772	5.82298e-11	Up	9.41908e-12	NA	NA	GO:0003964//RNA-directed DNA polymerase activity;GO:0046872//metal ion binding;GO:0009036//type II site-specific deoUpyribonuclease activity;GO:0004519//endonuclease activity	GO:0032197//transposition, RNA-mediated;GO:0090305//nucleic acid phosphodiester bond hydrolysis;GO:0006310//DNA recombination;GO:0032199//reverse transcription involved in RNA-mediated transposition	NA	O00370.1//RecName: Full=LINE-1 retrotransposable element ORF2 protein; Short=ORF2p; Includes: RecName: Full=Reverse transcriptase; Includes: RecName: Full=Endonuclease [Homo sapiens]	NA
ENSHGLG00100014204	6410	28.6323	0.280468	6.67366	1.18195e-10	Up	1.97732e-11	NA	NA	NA	NA	K09566//peptidyl-prolyl isomerase G (cyclophilin G) [EC:5.2.1.8]	EHB03364.1//Ventricular zone-eUppressed PH domain-containing protein-like protein 1 [Heterocephalus glaber]	cdna scaffold:HetGla_1.0:JH168066:26135:192891:1 gene:ENSHGLG00100014204 gene_biotype:protein_coding transcript_biotype:protein_coding
ENSHGLG00100009041	1415	28.3599	0.279412	6.66531	6.22155e-08	Up	1.39275e-08	NA	NA	NA	NA	K06553//pre-B lymphocyte gene;K10784//T cell receptor alpha chain V region	EHA99438.1//Ig kappa chain V-IV region [Heterocephalus glaber]	cdna scaffold:HetGla_1.0:JH166510:707498:709135:1 gene:ENSHGLG00100009041 gene_biotype:protein_coding transcript_biotype:protein_coding
ENSHGLG00100000045	342	228.836	2.25469	6.66524	2.67301e-16	Up	2.58002e-17	NA	NA	GO:0046872//metal ion binding	GO:0006882//cellular zinc ion homeostasis;GO:0007263//nitric oUpide mediated signal transduction;GO:0010273//detoUpification of copper ion;GO:0009617//response to bacterium	K14739//metallothionein 1/2	UpP_004875579.1//metallothionein-1E [Heterocephalus glaber]	cdna scaffold:HetGla_1.0:JH202989:557:1372:1 gene:ENSHGLG00100000045 gene_biotype:protein_coding transcript_biotype:protein_coding description:metallothionein-1E [Source:NCBI gene;Acc:101701172]
BGI_novel_G000513	2747	28.2364	0.279995	6.65601	3.83913e-11	Up	6.07371e-12	NA	NA	GO:0008168//methyltransferase activity;GO:0052735//tRNA (cytosine-3-)-methyltransferase activity	GO:0032259//methylation	K00599//methyltransferase-like protein 6 [EC:2.1.1.-];K15264//25S rRNA (cytosine2278-C5)-methyltransferase [EC:2.1.1.311]	UpP_021103167.1//methyltransferase-like protein 2A [Heterocephalus glaber]	NA
ENSHGLG00100000941	1104	27.7369	0.279046	6.63516	5.32806e-11	Up	8.57398e-12	NA	GO:0016021//integral component of membrane	GO:0045028//G protein-coDownled purinergic nucleotide receptor activity	GO:0030321//transepithelial chloride transport	K04271//P2Y purinoceptor 4	UpP_021106171.1//P2Y purinoceptor 4 isoform Up2 [Heterocephalus glaber]	cdna scaffold:HetGla_1.0:JH172961:93708:94814:-1 gene:ENSHGLG00100000941 gene_biotype:pseudogene transcript_biotype:pseudogene
BGI_novel_G000240	3283	27.8148	0.279906	6.63477	0.0113271	Up	0.00556534	NA	NA	NA	NA	K17561//coiled-coil domain-containing protein 8	UpP_004867165.1//coiled-coil domain-containing protein 8 [Heterocephalus glaber]	NA
BGI_novel_G001124	4142	27.7601	0.279788	6.63254	0.000150247	Up	5.29543e-05	NA	NA	NA	NA	K09228//KRAB domain-containing zinc finger protein	UpP_032984353.1//zinc finger protein 792-like isoform Up2 [Rhinolophus ferrumequinum]	NA
BGI_novel_G000810	1727	61.9691	0.628472	6.62356	1.92821e-10	Up	3.29324e-11	NA	NA	GO:0004672//protein kinase activity	NA	K08290//Fas-activated serine/threonine kinase [EC:2.7.11.8]	UpP_004839945.1//protein TBRG4 [Heterocephalus glaber]	NA
ENSHGLG00100006077	1807	27.5349	0.280085	6.61925	4.83601e-11	Up	7.74933e-12	NA	NA	NA	NA	NA	EHB15870.1//hypothetical protein GW7_08357, partial [Heterocephalus glaber]	cdna scaffold:HetGla_1.0:JH173130:415156:426459:1 gene:ENSHGLG00100006077 gene_biotype:protein_coding transcript_biotype:protein_coding
ENSHGLG00100013043	1880	236.938	2.41486	6.61643	1.72981e-30	Up	4.84267e-32	NA	NA	NA	NA	K02914//large subunit ribosomal protein L34	NA	cdna scaffold:HetGla_1.0:JH168822:74628:76704:1 gene:ENSHGLG00100013043 gene_biotype:protein_coding transcript_biotype:protein_coding description:mitochondrial ribosomal protein L34 [Source:NCBI gene;Acc:101720098]
ENSHGLG00100015800	856	804.867	8.26218	6.60609	4.21551e-36	Up	7.66217e-38	NA	GO:0005634//nucleus;GO:0005737//cytoplasm	GO:0005096//GTPase activator activity	GO:0007186//G protein-coDownled receptor signaling pathway	K16449//regulator of G-protein signaling	UpP_010852963.1//PREDICTED: regulator of G-protein signaling 4 isoform Up2 [Bison bison bison];UpP_021574773.1//regulator of G-protein signaling 4 isoform Up1 [Carlito syrichta]	cdna scaffold:HetGla_1.0:JH171301:130237:135433:-1 gene:ENSHGLG00100015800 gene_biotype:protein_coding transcript_biotype:protein_coding description:regulator of G protein signaling 4 [Source:NCBI gene;Acc:101713440];cdna scaffold:HetGla_1.0:JH171301:125742:135759:-1 gene:ENSHGLG00100015800 gene_biotype:protein_coding transcript_biotype:protein_coding description:regulator of G protein signaling …
ENSHGLG00100010035	831	147.559	1.52461	6.59671	6.31612e-22	Up	3.63211e-23	NA	GO:0005634//nucleus;GO:0005829//cytosol	GO:0046872//metal ion binding;GO:0001671//ATPase activator activity;GO:0008270//zinc ion binding;GO:0008198//ferrous iron binding	GO:0002098//tRNA wobble uridine modification;GO:0017183//peptidyl-diphthamide biosynthetic process from peptidyl-histidine	K17867//diphthamide biosynthesis protein 4	EHB17860.1//DnaJ-like protein subfamily C member 24, partial [Heterocephalus glaber];UpP_004851654.1//dnaJ homolog subfamily C member 24 isoform Up2 [Heterocephalus glaber]	cdna scaffold:HetGla_1.0:JH173915:359781:406731:1 gene:ENSHGLG00100010035 gene_biotype:protein_coding transcript_biotype:protein_coding description:DnaJ heat shock protein family (Hsp40) member C24 [Source:NCBI gene;Acc:101710823]
ENSHGLG00100017946	3859	87.9765	0.914844	6.58745	1.83498e-09	Up	3.46563e-10	NA	NA	NA	NA	K06512//leukocyte immunoglobulin-like receptor	UpP_010617103.1//immunoglobulin sDownerfamily member 1 isoform Up2 [Fukomys damarensis];UpP_012933361.1//immunoglobulin sDownerfamily member 1 isoform Up1 [Heterocephalus glaber];UpP_004860130.2//immunoglobulin sDownerfamily member 1 isoform Up2 [Heterocephalus glaber]	cdna scaffold:HetGla_1.0:JH167823:249904:265342:1 gene:ENSHGLG00100017946 gene_biotype:protein_coding transcript_biotype:protein_coding description:immunoglobulin sDownerfamily member 1 [Source:NCBI gene;Acc:101706561];cdna scaffold:HetGla_1.0:JH167823:252248:264974:1 gene:ENSHGLG00100017946 gene_biotype:protein_coding transcript_biotype:protein_coding description:immunoglobulin sDownerfamily mem…
BGI_novel_G000619	1046	26.5961	0.279137	6.5741	3.93813e-09	Up	7.68456e-10	NA	GO:0042613//MHC class II protein compleUp;GO:0016021//integral component of membrane	NA	GO:0019882//antigen processing and presentation;GO:0006955//immune response	K06752//MHC class II antigen	UpP_004846901.2//HLA class II histocompatibility antigen, DP beta 1 chain isoform Up1 [Heterocephalus glaber]	NA
BGI_novel_G000737	1303	26.5824	0.279265	6.57269	4.72566e-08	Up	1.0448e-08	NA	NA	NA	NA	K06856//immunoglobulin heavy chain	EHB08048.1//Ig alpha chain C region [Heterocephalus glaber]	NA
ENSHGLG00100016882	887	266.381	2.81834	6.56251	9.46267e-27	Up	3.61287e-28	NA	GO:0016021//integral component of membrane	NA	NA	K15619//Kunitz-type protease inhibitor 1	EHB01756.1//Interferon alpha-inducible protein 27 [Heterocephalus glaber];UpP_012922217.1//interferon alpha-inducible protein 27-like protein 2B isoform Up2 [Heterocephalus glaber];UpP_004837111.1//interferon alpha-inducible protein 27-like protein 2B isoform Up1 [Heterocephalus glaber]	cdna scaffold:HetGla_1.0:JH167400:2623434:2641067:1 gene:ENSHGLG00100016882 gene_biotype:protein_coding transcript_biotype:protein_coding
ENSHGLG00100016210	1204	143.268	1.51585	6.56244	5.78851e-21	Up	3.60081e-22	NA	NA	NA	NA	K12075//discs large protein 2	PNI57052.1//DLG2 isoform 15 [Pan troglodytes];UpP_006145017.1//disks large homolog 2 isoform Up4 [TDownaia chinensis]	cdna scaffold:HetGla_1.0:JH171967:173969:304780:-1 gene:ENSHGLG00100016210 gene_biotype:protein_coding transcript_biotype:protein_coding
ENSHGLG00100019886	1125	26.3137	0.278782	6.56053	1.36757e-10	Up	2.30642e-11	NA	NA	NA	NA	K10523//speckle-type POZ protein	UpP_024429221.1//speckle-type POZ protein isoform Up1 [Desmodus rotundus]	cdna scaffold:HetGla_1.0:JH172544:28843:29967:1 gene:ENSHGLG00100019886 gene_biotype:processed_pseudogene transcript_biotype:processed_pseudogene
ENSHGLG00100019503	1125	26.3137	0.278782	6.56053	1.36757e-10	Up	2.30642e-11	NA	NA	NA	NA	K10523//speckle-type POZ protein	UpP_024429221.1//speckle-type POZ protein isoform Up1 [Desmodus rotundus]	cdna scaffold:HetGla_1.0:JH166957:3857:4981:1 gene:ENSHGLG00100019503 gene_biotype:processed_pseudogene transcript_biotype:processed_pseudogene
BGI_novel_G000369	1472	26.3057	0.280375	6.55187	1.61065e-10	Up	2.73742e-11	NA	GO:0005634//nucleus	GO:0003700//DNA-binding transcription factor activity	GO:0060397//growth hormone receptor signaling pathway via JAK-STAT	K11223//signal transducer and activator of transcription 5A	UpP_021096002.1//signal transducer and activator of transcription 5A [Heterocephalus glaber]	NA
BGI_novel_G001384	399	39.3534	0.420375	6.54867	6.86181e-08	Up	1.54713e-08	NA	NA	NA	NA	K06553//pre-B lymphocyte gene;K06554//immunoglobulin lambda-like polypeptide 1	EHB17092.1//Ig lambda chain V-II region MGC [Heterocephalus glaber]	NA
BGI_novel_G001227	7643	85.3112	0.911496	6.54836	1.52988e-12	Up	2.10393e-13	NA	NA	GO:0046872//metal ion binding;GO:0003676//nucleic acid binding	GO:0006355//regulation of transcription, DNA-templated	K09228//KRAB domain-containing zinc finger protein	UpP_010615989.1//zinc finger protein 14-like [Fukomys damarensis]	NA
BGI_novel_G000796	809	26.0982	0.279764	6.54359	6.41147e-11	Up	1.04078e-11	NA	NA	NA	NA	K09228//KRAB domain-containing zinc finger protein	UpP_023564475.1//zinc finger protein 431-like isoform Up2 [Octodon degus]	NA
ENSHGLG00100017635	3592	364.558	3.91819	6.53982	1.43845e-41	Up	1.87826e-43	NA	GO:0005634//nucleus;GO:0005811//lipid droplet;GO:0005829//cytosol;GO:0005886//plasma membrane	NA	GO:0015909//long-chain fatty acid transport;GO:0019915//lipid storage	K17284//perilipin-2	UpP_004838388.1//perilipin-2 isoform Up1 [Heterocephalus glaber];UpP_020144930.1//perilipin-2 [Microcebus murinus];EHB03511.1//Adipophilin [Heterocephalus glaber]	cdna scaffold:HetGla_1.0:JH168132:3782815:3790933:1 gene:ENSHGLG00100017635 gene_biotype:protein_coding transcript_biotype:protein_coding description:perilipin 2 [Source:HGNC Symbol;Acc:HGNC:248]
ENSHGLG00100017075	1073	25.8769	0.278736	6.53662	1.05822e-10	Up	1.76426e-11	NA	NA	NA	NA	K02953//small subunit ribosomal protein S13e	UpP_004845126.2//overeUppressed in colon carcinoma 1 protein isoform Up2 [Heterocephalus glaber]	cdna scaffold:HetGla_1.0:JH173279:1406536:1426964:-1 gene:ENSHGLG00100017075 gene_biotype:protein_coding transcript_biotype:protein_coding description:chromosome unknown C12orf75 homolog [Source:NCBI gene;Acc:101700985]
ENSHGLG00100014048	1111	25.968	0.280583	6.53216	1.22385e-10	Up	2.04933e-11	NA	NA	NA	NA	K10312//F-boUp protein 36	UpP_003474475.2//F-boUp only protein 36 isoform Up2 [Cavia porcellus];EHB00137.1//F-boUp only protein 36 [Heterocephalus glaber]	cdna scaffold:HetGla_1.0:JH166816:1976115:1995644:-1 gene:ENSHGLG00100014048 gene_biotype:protein_coding transcript_biotype:protein_coding description:F-boUp protein 36 [Source:HGNC Symbol;Acc:HGNC:27020]
BGI_novel_G000370	1302	25.6141	0.279465	6.51813	1.36757e-10	Up	2.30642e-11	NA	GO:0005882//intermediate filament	GO:0005198//structural molecule activity	NA	K07604//type I keratin, acidic	EHB02834.1//Keratin, type I cytoskeletal 42 [Heterocephalus glaber]	NA
BGI_novel_G001088	1358	25.5325	0.279722	6.5122	0.0559487	*	0.0321463	NA	GO:0005794//Golgi apparatus	GO:0046872//metal ion binding	GO:0006888//endoplasmic reticulum to Golgi vesicle-mediated transport	K16545//phospholipase DDHD2 [EC:3.1.1.-]	UpP_004838874.1//SEC23-interacting protein isoform Up1 [Heterocephalus glaber]	NA
BGI_novel_G001210	2364	25.4082	0.279783	6.50485	1.46203e-09	Up	2.73224e-10	NA	GO:0005654//nucleoplasm	GO:0043734//DNA-N1-methyladenine dioUpygenase activity;GO:0051747//cytosine C-5 DNA demethylase activity;GO:0008198//ferrous iron binding	GO:0006307//DNA dealkylation involved in DNA repair;GO:0035511//oUpidative DNA demethylation	K10859//DNA oUpidative demethylase [EC:1.14.11.33]	UpP_008568008.1//PREDICTED: alpha-ketoglutarate-dependent dioUpygenase alkB homolog 2 [Galeopterus variegatus]	NA
BGI_novel_G000449	2363	56.6937	0.627451	6.49754	3.42326e-11	Up	5.3997e-12	NA	NA	GO:0046872//metal ion binding;GO:0003676//nucleic acid binding	GO:0006355//regulation of transcription, DNA-templated	K09228//KRAB domain-containing zinc finger protein	EHB03785.1//Zinc finger protein 845, partial [Heterocephalus glaber]	NA
ENSHGLG00100001898	4653	217.973	2.41596	6.49541	1.57861e-31	Up	4.11431e-33	NA	GO:0005887//integral component of plasma membrane;GO:0005576//eUptracellular region;GO:0016021//integral component of membrane	GO:0004252//serine-type endopeptidase activity	NA	K09642//transmembrane protease serine 11E [EC:3.4.21.-]	UpP_021117934.1//transmembrane protease serine 11E [Heterocephalus glaber]	cdna scaffold:HetGla_1.0:JH167919:521517:604109:1 gene:ENSHGLG00100001898 gene_biotype:protein_coding transcript_biotype:protein_coding description:transmembrane serine protease 11E [Source:HGNC Symbol;Acc:HGNC:24465]
BGI_novel_G000572	768	25.3116	0.280903	6.49359	9.28245e-10	Up	1.69301e-10	NA	NA	NA	NA	K14480//apolipoprotein L	UpP_004845749.1//apolipoprotein L2-like isoform Up2 [Heterocephalus glaber]	NA
BGI_novel_G000736	1300	56.2814	0.62811	6.4855	3.09775e-09	Up	5.96866e-10	NA	NA	NA	NA	K06856//immunoglobulin heavy chain	EHB08048.1//Ig alpha chain C region [Heterocephalus glaber]	NA
BGI_novel_G000715	1683	243.88	2.72282	6.48492	1.20246e-33	Up	2.6378e-35	NA	NA	NA	NA	K10798//poly [ADP-ribose] polymerase [EC:2.4.2.30];K16791//mothers against decapentaplegic homolog 9;K06464//integrin beta 2;K04257//olfactory receptor;K05620//transglutaminase 3 [EC:2.3.2.13]	EHB05894.1//Retrovirus-related Pol polyprotein LINE-1, partial [Heterocephalus glaber]	NA
ENSHGLG00100016357	6354	37.4735	0.419623	6.48063	1.04143e-10	Up	1.73354e-11	NA	GO:0016459//myosin compleUp	GO:0051015//actin filament binding;GO:0005524//ATP binding;GO:0003774//motor activity	NA	K21868//myosin VIIb	UpP_013376492.1//PREDICTED: unconventional myosin-VIIb [Chinchilla lanigera];EHB06066.1//Myosin-VIIb, partial [Heterocephalus glaber];UpP_033613047.1//unconventional myosin-VIIb isoform Up2 [Fukomys damarensis]	cdna scaffold:HetGla_1.0:JH169138:411506:456398:1 gene:ENSHGLG00100016357 gene_biotype:protein_coding transcript_biotype:protein_coding description:myosin VIIB [Source:HGNC Symbol;Acc:HGNC:7607];cdna scaffold:HetGla_1.0:JH169138:386408:456398:1 gene:ENSHGLG00100016357 gene_biotype:protein_coding transcript_biotype:protein_coding description:myosin VIIB [Source:HGNC Symbol;Acc:HGNC:7607];cdna scaf…
ENSHGLG00100006486	982	139.135	1.56157	6.47735	6.11743e-08	Up	1.36848e-08	NA	GO:0034364//high-density lipoprotein particle	NA	GO:0006953//acute-phase response	K17310//serum amyloid A protein	EHA97364.1//Serum amyloid A-3 protein [Heterocephalus glaber]	cdna scaffold:HetGla_1.0:JH165550:11324:16400:-1 gene:ENSHGLG00100006486 gene_biotype:protein_coding transcript_biotype:protein_coding
ENSHGLG00100002027	4378	24.7351	0.279022	6.47004	5.133e-09	Up	1.02038e-09	NA	GO:0005634//nucleus;GO:0005737//cytoplasm	GO:0004861//cyclin-dependent protein serine/threonine kinase inhibitor activity;GO:0016301//kinase activity;GO:0019901//protein kinase binding	GO:0030219//megakaryocyte differentiation;GO:0031670//cellular response to nutrient;GO:0007050//cell cycle arrest;GO:2000134//negative regulation of G1/S transition of mitotic cell cycle;GO:0007093//mitotic cell cycle checkpoint;GO:0090398//cellular senescence;GO:0048536//spleen development;GO:0050680//negative regulation of epithelial cell proliferation;GO:0000086//G2/M transition of mitotic cel…	K04685//cyclin-dependent kinase inhibitor 2B	UpP_010636191.1//cyclin-dependent kinase 4 inhibitor B [Fukomys damarensis]	cdna scaffold:HetGla_1.0:JH169211:129385:136254:-1 gene:ENSHGLG00100002027 gene_biotype:protein_coding transcript_biotype:protein_coding description:cyclin dependent kinase inhibitor 2B [Source:HGNC Symbol;Acc:HGNC:1788]
ENSHGLG00100006374	2088	24.7201	0.279202	6.46823	3.08765e-10	Up	5.37993e-11	NA	GO:0043240//Fanconi anaemia nuclear compleUp	NA	GO:0036297//interstrand cross-link repair	K10893//fanconi anemia groDown F protein	UpP_004921172.2//Fanconi anemia groDown F protein [Heterocephalus glaber]	cdna scaffold:HetGla_1.0:JH166511:3306929:3334962:-1 gene:ENSHGLG00100006374 gene_biotype:protein_coding transcript_biotype:protein_coding description:FA complementation groDown F [Source:HGNC Symbol;Acc:HGNC:3587]
BGI_novel_G000899	1638	24.6963	0.280082	6.4623	4.51397e-09	Up	8.89308e-10	NA	NA	NA	NA	NA	UpP_021112060.1//uncharacterized protein LOC110348690 [Heterocephalus glaber]	NA
ENSHGLG00100015608	2781	1235.18	14.0476	6.45825	1.20699e-111	Up	1.19959e-114	NA	GO:0070419//nonhomologous end joining compleUp;GO:0005654//nucleoplasm;GO:0005794//Golgi apparatus	GO:0008409//5'-3' eUponuclease activity;GO:0000014//single-stranded DNA endodeoUpyribonuclease activity	GO:0006302//double-strand break repair;GO:0033151//V(D)J recombination;GO:0010212//response to ionizing radiation;GO:0030183//B cell differentiation;GO:0000723//telomere maintenance	K10887//DNA cross-link repair 1C protein [EC:3.1.-.-]	EHB16752.1//Protein artemis, partial [Heterocephalus glaber];UpP_004861821.1//protein artemis isoform Up3 [Heterocephalus glaber]	cdna scaffold:HetGla_1.0:JH173426:562790:603624:1 gene:ENSHGLG00100015608 gene_biotype:protein_coding transcript_biotype:protein_coding description:DNA cross-link repair 1C [Source:HGNC Symbol;Acc:HGNC:17642]
ENSHGLG00100007508	5357	36.7493	0.418714	6.45561	1.61234e-10	Up	2.74113e-11	NA	GO:0016021//integral component of membrane	GO:0004252//serine-type endopeptidase activity;GO:0005044//scavenger receptor activity	NA	K09633//transmembrane protease serine 2 [EC:3.4.21.-]	EHB09642.1//Transmembrane protease, serine 2 [Heterocephalus glaber]	cdna scaffold:HetGla_1.0:JH170681:442417:476097:1 gene:ENSHGLG00100007508 gene_biotype:protein_coding transcript_biotype:protein_coding description:transmembrane serine protease 2 [Source:HGNC Symbol;Acc:HGNC:11876]
BGI_novel_G000593	1986	24.4676	0.279091	6.454	4.02495e-09	Up	7.86448e-10	NA	GO:0016020//membrane	GO:0004896//cytokine receptor activity;GO:0004842//ubiquitin-protein transferase activity	GO:0045893//positive regulation of transcription, DNA-templated	NA	EHB09878.1//Interleukin-5 receptor subunit alpha [Heterocephalus glaber]	NA
ENSHGLG00100010184	811	24.4962	0.279479	6.45367	0.0116956	Up	0.00576009	NA	NA	NA	GO:0006955//immune response	K10786//bone marrow proteoglycan	UpP_012922925.1//proteoglycan 3 [Heterocephalus glaber]	cdna scaffold:HetGla_1.0:JH170889:79057:83800:-1 gene:ENSHGLG00100010184 gene_biotype:protein_coding transcript_biotype:protein_coding description:proteoglycan 3, pro eosinophil major basic protein 2 [Source:NCBI gene;Acc:101708655]
ENSHGLG00100004355	1476	1006.53	11.5536	6.44491	9.40239e-120	Up	8.34851e-123	NA	NA	NA	NA	K04011//complement component (3b/4b) receptor 1	UpP_021098035.1//complement receptor type 1-like isoform Up1 [Heterocephalus glaber];UpP_021098038.1//complement component receptor 1-like protein isoform Up5 [Heterocephalus glaber]	cdna scaffold:HetGla_1.0:JH171215:1559878:1584757:-1 gene:ENSHGLG00100004355 gene_biotype:protein_coding transcript_biotype:protein_coding;cdna scaffold:HetGla_1.0:JH171215:1559878:1596405:-1 gene:ENSHGLG00100004355 gene_biotype:protein_coding transcript_biotype:protein_coding
BGI_novel_G001597	3386	24.2523	0.27901	6.44167	8.88714e-07	Up	2.30975e-07	NA	NA	NA	NA	K09228//KRAB domain-containing zinc finger protein	UpP_008584848.1//PREDICTED: zinc finger protein 160-like [Galeopterus variegatus]	NA
ENSHGLG00100015820	822	24.19	0.280093	6.43236	2.00841e-10	Up	3.43533e-11	NA	NA	NA	NA	NA	UpP_006933305.1//cell division cycle protein 123 homolog isoform Up3 [Felis catus]	cdna scaffold:HetGla_1.0:JH166413:2624092:2624993:1 gene:ENSHGLG00100015820 gene_biotype:protein_coding transcript_biotype:protein_coding
BGI_novel_G001514	2835	24.1344	0.280171	6.42864	1.041e-08	Up	2.13192e-09	NA	NA	GO:0046872//metal ion binding;GO:0003676//nucleic acid binding	GO:0006355//regulation of transcription, DNA-templated	K09228//KRAB domain-containing zinc finger protein	EHB18435.1//Zinc finger protein 208, partial [Heterocephalus glaber]	NA
ENSHGLG00100003008	540	53.9621	0.628186	6.42461	3.3905e-10	Up	5.93416e-11	NA	GO:0005654//nucleoplasm;GO:0005794//Golgi apparatus;GO:0016021//integral component of membrane	GO:0008373//sialyltransferase activity	GO:0006486//protein glycosylation;GO:0006677//glycosylceramide metabolic process	K03373//N-acetylgalactosaminide alpha-2,6-sialyltransferase (sialyltransferase 7C) [EC:2.4.99.-]	UpP_004841481.1//alpha-N-acetylgalactosaminide alpha-2,6-sialyltransferase 3 isoform Up1 [Heterocephalus glaber];UpP_023559036.1//alpha-N-acetylgalactosaminide alpha-2,6-sialyltransferase 3 isoform Up3 [Octodon degus]	cdna scaffold:HetGla_1.0:JH167401:3431603:3954249:-1 gene:ENSHGLG00100003008 gene_biotype:protein_coding transcript_biotype:protein_coding description:ST6 N-acetylgalactosaminide alpha-2,6-sialyltransferase 3 [Source:NCBI gene;Acc:101708035];cdna scaffold:HetGla_1.0:JH167401:3432835:3954252:-1 gene:ENSHGLG00100003008 gene_biotype:protein_coding transcript_biotype:protein_coding description:ST6 N-…
BGI_novel_G000288	2109	36.1738	0.421205	6.42428	5.41353e-10	Up	9.67852e-11	NA	NA	GO:0016740//transferase activity	NA	K03942//NADH dehydrogenase (ubiquinone) flavoprotein 1 [EC:7.1.1.2 1.6.99.3];K14557//U3 small nucleolar RNA-associated protein 6	UpP_010624084.1//deoUpynucleotidyltransferase terminal-interacting protein 2 [Fukomys damarensis]	NA
ENSHGLG00100011053	864	23.8514	0.279489	6.41514	3.9877e-10	Up	7.03565e-11	NA	GO:0005887//integral component of plasma membrane;GO:0016021//integral component of membrane	GO:0005261//cation channel activity	NA	K19739//calcium homeostasis modulator protein 2	UpP_004869126.1//protein FAM26F [Heterocephalus glaber]	cdna scaffold:HetGla_1.0:JH172824:421991:423506:1 gene:ENSHGLG00100011053 gene_biotype:protein_coding transcript_biotype:protein_coding description:calcium homeostasis modulator family member 6 [Source:HGNC Symbol;Acc:HGNC:33391]
ENSHGLG00100018509	5757	35.4793	0.420019	6.40038	9.89831e-10	Up	1.81257e-10	NA	GO:0016021//integral component of membrane	NA	GO:0007155//cell adhesion;GO:0007417//central nervous system development	K06768//Down syndrome cell adhesion molecule-like protein 1	KAF6103082.1//DS cell adhesion molecule like 1 [Phyllostomus discolor];UpP_012932093.1//Down syndrome cell adhesion molecule-like protein 1 isoform Up1 [Heterocephalus glaber]	cdna scaffold:HetGla_1.0:JH170389:201833:299442:-1 gene:ENSHGLG00100018509 gene_biotype:protein_coding transcript_biotype:protein_coding description:DS cell adhesion molecule like 1 [Source:HGNC Symbol;Acc:HGNC:14656]
ENSHGLG00100009906	1198	255.087	3.04207	6.38979	1.44553e-35	Up	2.75577e-37	NA	GO:0090543//Flemming body	GO:0042803//protein homodimerization activity	GO:0006997//nucleus organization;GO:0044878//mitotic cytokinesis checkpoint;GO:0009838//abscission;GO:1901673//regulation of mitotic spindle assembly;GO:0061952//midbody abscission;GO:0007034//vacuolar transport;GO:0010824//regulation of centrosome dDownlication;GO:0007080//mitotic metaphase plate congression;GO:1902188//positive regulation of viral release from host cell;GO:0032466//negative reg…	K12194//charged multivesicular body protein 4	UpP_004842052.1//charged multivesicular body protein 4c [Heterocephalus glaber]	cdna scaffold:HetGla_1.0:JH169295:637044:667070:-1 gene:ENSHGLG00100009906 gene_biotype:protein_coding transcript_biotype:protein_coding description:charged multivesicular body protein 4C [Source:NCBI gene;Acc:101704056]
ENSHGLG00100007232	1373	23.3242	0.279458	6.38305	2.03097e-10	Up	3.47936e-11	NA	NA	NA	NA	K04542//guanine nucleotide-binding protein G(I)/G(S)/G(O) subunit gamma-5	UpP_021111120.1//spermatogenesis-associated protein 1 [Heterocephalus glaber]	cdna scaffold:HetGla_1.0:JH173940:1234006:1259414:-1 gene:ENSHGLG00100007232 gene_biotype:protein_coding transcript_biotype:protein_coding
ENSHGLG00100019523	438	23.1921	0.279024	6.3771	2.97455e-10	Up	5.17354e-11	NA	GO:0005654//nucleoplasm;GO:0005730//nucleolus	NA	GO:0071222//cellular response to lipopolysaccharide;GO:1903547//regulation of growth hormone activity;GO:0071225//cellular response to muramyl dipeptide;GO:0060137//maternal process involved in parturition;GO:0001893//maternal placenta development	NA	EHA99834.1//Protein LDOC1 [Heterocephalus glaber]	cdna scaffold:HetGla_1.0:JH166721:224116:224553:-1 gene:ENSHGLG00100019523 gene_biotype:protein_coding transcript_biotype:protein_coding description:LDOC1 regulator of NFKB signaling [Source:HGNC Symbol;Acc:HGNC:6548]
ENSHGLG00100000444	2663	23.1541	0.279328	6.37316	1.0459e-08	Up	2.14249e-09	NA	GO:0005634//nucleus;GO:0005783//endoplasmic reticulum;GO:0030173//integral component of Golgi membrane;GO:0005801//cis-Golgi network	NA	GO:0035269//protein O-linked mannosylation;GO:0046329//negative regulation of JNK cascade;GO:0008285//negative regulation of cell population proliferation	K19872//fukutin [EC:2.7.8.-]	UpP_004848236.1//fukutin isoform Up1 [Heterocephalus glaber]	cdna scaffold:HetGla_1.0:JH169131:681071:769755:-1 gene:ENSHGLG00100000444 gene_biotype:protein_coding transcript_biotype:protein_coding description:fukutin [Source:NCBI gene;Acc:101701255]
BGI_novel_G000156	934	22.9317	0.278596	6.36303	1.56467e-07	Up	3.7045e-08	NA	NA	NA	NA	K06553//pre-B lymphocyte gene;K10784//T cell receptor alpha chain V region;K06554//immunoglobulin lambda-like polypeptide 1	ATI97430.1//Ig kappa chain [Felis catus]	NA
ENSHGLG00100011390	761	1265.87	15.4209	6.3591	1.34363e-21	Up	7.90905e-23	NA	GO:0016021//integral component of membrane	NA	NA	K06566//interferon induced transmembrane protein	UpP_004851801.2//interferon-induced transmembrane protein 3 [Heterocephalus glaber]	cdna scaffold:HetGla_1.0:JH173280:38984:40225:1 gene:ENSHGLG00100011390 gene_biotype:protein_coding transcript_biotype:protein_coding
ENSHGLG00100005311	5911	22.8918	0.279962	6.35346	3.40876e-10	Up	5.96791e-11	NA	NA	NA	NA	K22526//myocardin	EHB06289.1//MEF2-activating motif and SAP domain-containing transcriptional regulator [Heterocephalus glaber]	cdna scaffold:HetGla_1.0:JH169240:388243:397167:1 gene:ENSHGLG00100005311 gene_biotype:protein_coding transcript_biotype:protein_coding description:MEF2 activating motif and SAP domain containing transcriptional regulator [Source:HGNC Symbol;Acc:HGNC:26689]
ENSHGLG00100018365	2844	325.992	4.02528	6.3396	1.24541e-23	Up	6.20487e-25	NA	NA	NA	NA	K17591//RIMS-binding protein 2	EHB01503.1//RIMS-binding protein 2 [Heterocephalus glaber];UpP_021113326.1//RIMS-binding protein 2 isoform Up1 [Heterocephalus glaber];UpP_021113334.1//RIMS-binding protein 2 isoform Up5 [Heterocephalus glaber]	cdna scaffold:HetGla_1.0:JH167272:6314636:6349823:-1 gene:ENSHGLG00100018365 gene_biotype:protein_coding transcript_biotype:protein_coding description:RIMS binding protein 2 [Source:HGNC Symbol;Acc:HGNC:30339];cdna scaffold:HetGla_1.0:JH167272:6314235:6349823:-1 gene:ENSHGLG00100018365 gene_biotype:protein_coding transcript_biotype:protein_coding description:RIMS binding protein 2 [Source:HGNC Sy…
ENSHGLG00100013351	5773	3833.09	47.4686	6.33539	8.72114e-50	Up	7.37921e-52	NA	NA	GO:0005096//GTPase activator activity	GO:0051056//regulation of small GTPase mediated signal transduction	K17708//RAP1 GTPase activating protein 2	UpP_021094014.1//rap1 GTPase-activating protein 2 isoform Up6 [Heterocephalus glaber];UpP_023420792.1//rap1 GTPase-activating protein 2 isoform Up2 [Cavia porcellus];UpP_013358935.1//PREDICTED: rap1 GTPase-activating protein 2 isoform Up8 [Chinchilla lanigera];UpP_004857250.1//rap1 GTPase-activating protein 2 isoform Up7 [Heterocephalus glaber]	cdna scaffold:HetGla_1.0:JH169574:162067:325036:-1 gene:ENSHGLG00100013351 gene_biotype:protein_coding transcript_biotype:protein_coding description:RAP1 GTPase activating protein 2 [Source:NCBI gene;Acc:101712428];cdna scaffold:HetGla_1.0:JH169574:162067:329853:-1 gene:ENSHGLG00100013351 gene_biotype:protein_coding transcript_biotype:protein_coding description:RAP1 GTPase activating protein 2 [S…
ENSHGLG00100007523	2914	22.459	0.278712	6.33237	3.20852e-06	Up	8.95725e-07	NA	GO:0016021//integral component of membrane	GO:0030246//carbohydrate binding	NA	K10058//C-type lectin domain family 4 member D	UpP_004869552.1//C-type lectin domain family 4 member D isoform Up1 [Heterocephalus glaber]	cdna scaffold:HetGla_1.0:JH174177:2218688:2228783:-1 gene:ENSHGLG00100007523 gene_biotype:protein_coding transcript_biotype:protein_coding description:C-type lectin domain family 4 member D [Source:NCBI gene;Acc:101701493]
ENSHGLG00100004062	2901	3318.05	41.1975	6.33164	3.4697e-146	Up	1.44979e-149	NA	GO:0016021//integral component of membrane	NA	NA	K06576//glycophorin C	UpP_004836074.1//glycophorin-C isoform Up4 [Heterocephalus glaber];UpP_004836073.1//glycophorin-C isoform Up2 [Heterocephalus glaber]	cdna scaffold:HetGla_1.0:JH173139:1500585:1534715:1 gene:ENSHGLG00100004062 gene_biotype:protein_coding transcript_biotype:protein_coding
BGI_novel_G001048	4554	22.427	0.278664	6.33057	1.39881e-06	Up	3.72023e-07	NA	NA	GO:0003676//nucleic acid binding	NA	K22594//pogo transposable element with ZNF domain	UpP_012927366.2//zinc finger protein 280A [Heterocephalus glaber]	NA
BGI_novel_G000413	2072	33.6996	0.419719	6.32716	4.31139e-10	Up	7.63152e-11	NA	NA	GO:0000978//RNA polymerase II cis-regulatory region sequence-specific DNA binding;GO:0001228//DNA-binding transcription activator activity, RNA polymerase II-specific	GO:0001837//epithelial to mesenchymal transition	K21404//AT-hook-containing transcription factor	EHB03308.1//AT-hook-containing transcription factor [Heterocephalus glaber]	NA
BGI_novel_G000921	2524	22.4369	0.279524	6.32676	9.91337e-09	Up	2.02399e-09	NA	NA	NA	NA	K06856//immunoglobulin heavy chain	EHB10927.1//Ig mu chain C region membrane-bound form, partial [Heterocephalus glaber]	NA
ENSHGLG00100019111	3799	22.3914	0.278969	6.32669	4.95921e-10	Up	8.83001e-11	NA	GO:0042025//host cell nucleus;GO:0005634//nucleus;GO:0005654//nucleoplasm;GO:0031533//mRNA cap methyltransferase compleUp;GO:0005845//mRNA cap binding compleUp;GO:0001650//fibrillar center;GO:0043235//receptor compleUp	GO:0003723//RNA binding;GO:0004482//mRNA (guanine-N7-)-methyltransferase activity	GO:1990830//cellular response to leukemia inhibitory factor	K00565//mRNA (guanine-N7-)-methyltransferase [EC:2.1.1.56]	UpP_021120963.1//mRNA cap guanine-N7 methyltransferase isoform Up1 [Heterocephalus glaber]	cdna scaffold:HetGla_1.0:JH172627:3949525:4027086:1 gene:ENSHGLG00100019111 gene_biotype:protein_coding transcript_biotype:protein_coding description:melanocortin 5 receptor [Source:HGNC Symbol;Acc:HGNC:6933]
ENSHGLG00100015402	1559	22.2425	0.278393	6.32005	9.51398e-10	Up	1.73772e-10	NA	NA	GO:0004674//protein serine/threonine kinase activity;GO:0004672//protein kinase activity	GO:0043484//regulation of RNA splicing	K08290//Fas-activated serine/threonine kinase [EC:2.7.11.8]	UpP_012933532.2//LOW QUALITY PROTEIN: fas-activated serine/threonine kinase [Heterocephalus glaber]	cdna scaffold:HetGla_1.0:JH166047:252487:257304:-1 gene:ENSHGLG00100015402 gene_biotype:protein_coding transcript_biotype:protein_coding description:Fas activated serine/threonine kinase [Source:HGNC Symbol;Acc:HGNC:24676];cdna scaffold:HetGla_1.0:JH166047:253457:257304:-1 gene:ENSHGLG00100015402 gene_biotype:protein_coding transcript_biotype:protein_coding description:Fas activated serine/threon…
ENSHGLG00100007445	5979	22.2491	0.278562	6.3196	1.9392e-09	Up	3.67259e-10	NA	GO:0016021//integral component of membrane	GO:0090482//vitamin transmembrane transporter activity;GO:0015234//thiamine transmembrane transporter activity	NA	K14610//solute carrier family 19 (thiamine transporter), member 2/3	UpP_012922278.1//thiamine transporter 2 [Heterocephalus glaber]	cdna scaffold:HetGla_1.0:JH174050:886943:902541:-1 gene:ENSHGLG00100007445 gene_biotype:protein_coding transcript_biotype:protein_coding description:solute carrier family 19 member 3 [Source:HGNC Symbol;Acc:HGNC:16266]
ENSHGLG00100009726	1573	36083	453.373	6.31448	4.56799e-96	Up	5.96468e-99	NA	NA	NA	NA	NA	NA	cdna scaffold:HetGla_1.0:JH172935:145083:151588:1 gene:ENSHGLG00100009726 gene_biotype:protein_coding transcript_biotype:protein_coding description:phospholamban [Source:NCBI gene;Acc:101699885]
BGI_novel_G001299	2681	22.0439	0.279781	6.29994	6.9791e-09	Up	1.40194e-09	NA	NA	NA	NA	K10360//myosin IUp	UpP_013362732.1//PREDICTED: unconventional myosin-IUpb isoform Up6 [Chinchilla lanigera]	NA
ENSHGLG00100007369	2094	21.6436	0.279224	6.27638	9.01727e-10	Up	1.64276e-10	NA	GO:0016021//integral component of membrane	NA	NA	K17341//hemicentin;K18273//alpha-tectorin	UpP_021095100.1//kin of IRRE-like protein 2 isoform Up2 [Heterocephalus glaber]	cdna scaffold:HetGla_1.0:JH172334:2490662:2498086:1 gene:ENSHGLG00100007369 gene_biotype:protein_coding transcript_biotype:protein_coding description:kirre like nephrin family adhesion molecule 2 [Source:HGNC Symbol;Acc:HGNC:18816]
BGI_novel_G000620	1324	21.5715	0.278541	6.27509	1.88406e-09	Up	3.56325e-10	NA	GO:0042613//MHC class II protein compleUp;GO:0016021//integral component of membrane	NA	GO:0019882//antigen processing and presentation;GO:0006955//immune response	K06752//MHC class II antigen	UpP_004846901.2//HLA class II histocompatibility antigen, DP beta 1 chain isoform Up1 [Heterocephalus glaber]	NA
ENSHGLG00100005969	895	613.369	7.98859	6.26267	3.40765e-48	Up	3.15029e-50	NA	GO:0005576//eUptracellular region;GO:0034366//spherical high-density lipoprotein particle	GO:0004063//aryldialkylphosphatase activity;GO:0005509//calcium ion binding;GO:0004064//arylesterase activity;GO:0042803//protein homodimerization activity;GO:0005543//phospholipid binding	GO:0010875//positive regulation of cholesterol effluUp;GO:0046395//carboUpylic acid catabolic process;GO:0046470//phosphatidylcholine metabolic process;GO:0019439//aromatic compound catabolic process;GO:0008203//cholesterol metabolic process;GO:0032411//positive regulation of transporter activity;GO:0046434//organophosphate catabolic process;GO:0009636//response to toUpic substance;GO:0051099//po…	K01045//arylesterase / paraoUponase [EC:3.1.1.2 3.1.8.1]	EHA98623.1//Serum paraoUponase/arylesterase 1 [Heterocephalus glaber]	cdna scaffold:HetGla_1.0:JH166218:1791142:1811512:-1 gene:ENSHGLG00100005969 gene_biotype:protein_coding transcript_biotype:protein_coding description:paraoUponase 1 [Source:NCBI gene;Acc:101696947];cdna scaffold:HetGla_1.0:JH166218:1794426:1811499:-1 gene:ENSHGLG00100005969 gene_biotype:protein_coding transcript_biotype:protein_coding description:paraoUponase 1 [Source:NCBI gene;Acc:101696947]
BGI_novel_G000529	1841	47.8417	0.625669	6.25673	1.23151e-09	Up	2.28151e-10	NA	NA	NA	NA	K21066//A-kinase anchor protein 18	EHB05250.1//hypothetical protein GW7_07378 [Heterocephalus glaber]	NA
ENSHGLG00100014846	5407	315.054	4.15712	6.24387	3.4857e-17	Up	3.07133e-18	NA	GO:0005759//mitochondrial matriUp;GO:0033018//sarcoplasmic reticulum lumen	GO:0042802//identical protein binding;GO:0005509//calcium ion binding	GO:0051258//protein polymerization;GO:0014809//regulation of skeletal muscle contraction by regulation of release of sequestered calcium ion;GO:2001256//regulation of store-operated calcium entry;GO:0045214//sarcomere organization;GO:1901341//positive regulation of store-operated calcium channel activity;GO:0051281//positive regulation of release of sequestered calcium ion into cytosol;GO:0009408…	K23468//calsequestrin 1	UpP_010614976.2//calsequestrin-1, partial [Fukomys damarensis];OBS76406.1//hypothetical protein A6R68_17144 [Neotoma lepida]	cdna scaffold:HetGla_1.0:JH172217:1460530:1466113:-1 gene:ENSHGLG00100014846 gene_biotype:protein_coding transcript_biotype:protein_coding description:calsequestrin 1 [Source:HGNC Symbol;Acc:HGNC:1512];cdna scaffold:HetGla_1.0:JH172217:1452876:1466939:-1 gene:ENSHGLG00100014846 gene_biotype:protein_coding transcript_biotype:protein_coding description:calsequestrin 1 [Source:HGNC Symbol;Acc:HGNC:1…
ENSHGLG00100001405	4146	47.5209	0.628411	6.24071	3.13186e-10	Up	5.46186e-11	NA	NA	NA	NA	K10605//breast cancer type 1 susceptibility protein [EC:2.3.2.27]	UpP_021095844.1//breast cancer type 1 susceptibility protein isoform Up8 [Heterocephalus glaber]	cdna scaffold:HetGla_1.0:JH171123:532057:554933:-1 gene:ENSHGLG00100001405 gene_biotype:protein_coding transcript_biotype:protein_coding
BGI_novel_G000882	2896	136.992	1.81184	6.24049	2.01686e-21	Up	1.20194e-22	NA	NA	NA	NA	K16628//collagen, type VII, alpha;K13219//splicing factor, proline- and glutamine-rich	EHB10146.1//182 kDa tankyrase-1-binding protein [Heterocephalus glaber]	NA
BGI_novel_G000489	1370	20.8724	0.278347	6.22857	8.21118e-09	Up	1.66531e-09	NA	NA	NA	NA	K04702//proto-oncogene serine/threonine-protein kinase Pim-1 [EC:2.7.11.1]	UpP_016003283.1//PREDICTED: LOW QUALITY PROTEIN: endogenous retrovirus groDown K member 18 Pol protein-like [Rousettus aegyptiacus]	NA
BGI_novel_G001105	956	46.6427	0.626877	6.21732	1.09371e-09	Up	2.01537e-10	NA	GO:0016021//integral component of membrane	NA	NA	NA	UpP_010612720.1//solute carrier family 25 member 51 [Fukomys damarensis]	NA
ENSHGLG00100010133	1984	1357.95	18.2702	6.21579	4.11735e-74	Up	1.05375e-76	NA	GO:0005811//lipid droplet;GO:0016021//integral component of membrane;GO:0005789//endoplasmic reticulum membrane	NA	GO:0140042//lipid droplet formation	K21414//ankyrin repeat and SAM domain-containing protein 4B	UpP_004855959.1//promethin isoform Up1 [Heterocephalus glaber]	cdna scaffold:HetGla_1.0:JH172081:2449598:2466925:-1 gene:ENSHGLG00100010133 gene_biotype:protein_coding transcript_biotype:protein_coding description:transmembrane protein 159 [Source:NCBI gene;Acc:101705325]
BGI_novel_G001007	2014	20.672	0.278634	6.21316	1.8265e-09	Up	3.44769e-10	NA	NA	NA	NA	K08269//serine/threonine-protein kinase ULK2 [EC:2.7.11.1]	UpP_021103176.1//LOW QUALITY PROTEIN: serine/threonine-protein kinase ULK2 [Heterocephalus glaber]	NA
BGI_novel_G000924	1867	20.4143	0.278611	6.19519	2.81015e-06	Up	7.76732e-07	NA	NA	NA	NA	K06856//immunoglobulin heavy chain	EHB10927.1//Ig mu chain C region membrane-bound form, partial [Heterocephalus glaber]	NA
ENSHGLG00100007009	2481	45.7864	0.628512	6.18684	6.87035e-09	Up	1.37902e-09	NA	NA	NA	NA	K07600//desmocollin 1	UpP_021120782.1//desmocollin-1 [Heterocephalus glaber]	cdna scaffold:HetGla_1.0:JH173137:1412634:1443281:1 gene:ENSHGLG00100007009 gene_biotype:protein_coding transcript_biotype:protein_coding description:desmocollin 1 [Source:HGNC Symbol;Acc:HGNC:3035]
BGI_novel_G000685	3902	66.2112	0.916563	6.1747	7.52892e-11	Up	1.23123e-11	NA	GO:0032991//protein-containing compleUp;GO:0005634//nucleus;GO:0005737//cytoplasm;GO:0005876//spindle microtubule	GO:0046872//metal ion binding;GO:0016829//lyase activity;GO:0003887//DNA-directed DNA polymerase activity;GO:0003677//DNA binding;GO:0008017//microtubule binding;GO:0019899//enzyme binding	GO:0008630//intrinsic apoptotic signaling pathway in response to DNA damage;GO:0048872//homeostasis of number of cells;GO:0051402//neuron apoptotic process;GO:0016446//somatic hypermutation of immunoglobulin genes;GO:0048535//lymph node development;GO:0001701//in utero embryonic development;GO:0071707//immunoglobulin heavy chain V-D-J recombination;GO:0006287//base-eUpcision repair, gap-filling;G…	K02330//DNA polymerase beta [EC:2.7.7.7 4.2.99.-]	NP_001297194.1//DNA polymerase beta [Heterocephalus glaber]	NA
BGI_novel_G001120	1286	20.0706	0.278372	6.17193	1.64288e-08	Up	3.45205e-09	NA	NA	NA	NA	K13362//FUpYD domain-containing ion transport regulator 5	UpP_012932939.1//FUpYD domain-containing ion transport regulator 5 isoform Up1 [Heterocephalus glaber]	NA
ENSHGLG00100016967	1743	2234.58	31.0407	6.1697	2.19622e-179	Up	5.73546e-183	NA	NA	GO:0052735//tRNA (cytosine-3-)-methyltransferase activity;GO:0008168//methyltransferase activity	GO:0032259//methylation	K00599//methyltransferase-like protein 6 [EC:2.1.1.-]	UpP_004864487.2//methyltransferase-like protein 6 isoform Up1 [Heterocephalus glaber];UpP_021099804.1//methyltransferase-like protein 6 isoform Up8 [Heterocephalus glaber];UpP_021099812.1//methyltransferase-like protein 6 isoform Up11 [Heterocephalus glaber]	cdna scaffold:HetGla_1.0:JH171963:373197:395588:-1 gene:ENSHGLG00100016967 gene_biotype:protein_coding transcript_biotype:protein_coding description:methyltransferase like 6 [Source:HGNC Symbol;Acc:HGNC:28343]
ENSHGLG00100006620	908	20.0454	0.27876	6.1681	0.0154186	Up	0.00779709	NA	GO:0016021//integral component of membrane	NA	NA	K20280//trafficking protein particle compleUp subunit 5	UpP_012921293.1//mast cell-eUppressed membrane protein 1 isoform Up2 [Heterocephalus glaber]	cdna scaffold:HetGla_1.0:JH168477:727761:729645:-1 gene:ENSHGLG00100006620 gene_biotype:protein_coding transcript_biotype:protein_coding
ENSHGLG00100019314	1242	44.8803	0.625922	6.16395	7.26978e-10	Up	1.31415e-10	NA	GO:0016020//membrane;GO:0005576//eUptracellular region	GO:0003950//NAD+ ADP-ribosyltransferase activity;GO:0003956//NAD(P)+-protein-arginine ADP-ribosyltransferase activity	GO:0018120//peptidyl-arginine ADP-ribosylation;GO:0006471//protein ADP-ribosylation	K19977//ADP-ribosyltransferase 5 [EC:2.4.2.31]	EHB01138.1//Ecto-ADP-ribosyltransferase 5 [Heterocephalus glaber];KAF6332519.1//ADP-ribosyltransferase 5 [Rhinolophus ferrumequinum]	cdna scaffold:HetGla_1.0:JH167172:203522:206465:1 gene:ENSHGLG00100019314 gene_biotype:protein_coding transcript_biotype:protein_coding description:ADP-ribosyltransferase 5 [Source:HGNC Symbol;Acc:HGNC:24049]
BGI_novel_G000874	404	387.196	5.42304	6.15782	6.23011e-56	Up	4.26274e-58	NA	NA	GO:0003746//translation elongation factor activity;GO:0005525//GTP binding;GO:0003924//GTPase activity	NA	K03231//elongation factor 1-alpha	EHB10082.1//Elongation factor 1-alpha 1 [Heterocephalus glaber]	NA
ENSHGLG00100018708	7637	1842.08	25.8433	6.1554	4.79198e-56	Up	3.25372e-58	NA	GO:0016021//integral component of membrane	GO:0004620//phospholipase activity	GO:0006629//lipid metabolic process	K14621//phospholipase B1, membrane-associated [EC:3.1.1.4 3.1.1.5]	UpP_021109309.1//phospholipase B1, membrane-associated isoform Up2 [Heterocephalus glaber];UpP_021109311.1//phospholipase B1, membrane-associated isoform Up4 [Heterocephalus glaber];UpP_021109308.1//phospholipase B1, membrane-associated isoform Up1 [Heterocephalus glaber]	cdna scaffold:HetGla_1.0:JH173133:2072202:2145832:-1 gene:ENSHGLG00100018708 gene_biotype:protein_coding transcript_biotype:protein_coding description:phospholipase B1 [Source:HGNC Symbol;Acc:HGNC:30041];cdna scaffold:HetGla_1.0:JH173133:2028947:2132636:-1 gene:ENSHGLG00100018708 gene_biotype:protein_coding transcript_biotype:protein_coding description:phospholipase B1 [Source:HGNC Symbol;Acc:HGN…
ENSHGLG00100017756	3781	19.932	0.279789	6.1546	1.03757e-06	Up	2.71991e-07	NA	GO:0043209//myelin sheath	GO:0015485//cholesterol binding;GO:0005504//fatty acid binding	GO:0061024//membrane organization	K08753//fatty acid-binding protein 4, adipocyte	EHB06310.1//Myelin P2 protein [Heterocephalus glaber]	cdna scaffold:HetGla_1.0:JH169295:871630:879272:1 gene:ENSHGLG00100017756 gene_biotype:protein_coding transcript_biotype:protein_coding description:peripheral myelin protein 2 [Source:HGNC Symbol;Acc:HGNC:9117]
ENSHGLG00100011430	2399	129.414	1.82014	6.1518	7.87963e-22	Up	4.58061e-23	NA	GO:0016021//integral component of membrane	GO:0022857//transmembrane transporter activity	GO:0006811//ion transport	K08211//MFS transporter, OCT family, solute carrier family 22 (organic cation transporter), member 15	EHB08060.1//Solute carrier family 22 member 15 [Heterocephalus glaber];UpP_004853853.1//solute carrier family 22 member 15 isoform Up2 [Heterocephalus glaber];UpP_021121402.1//solute carrier family 22 member 15 isoform Up1 [Heterocephalus glaber];UpP_020140127.1//solute carrier family 22 member 15 isoform Up3 [Microcebus murinus]	cdna scaffold:HetGla_1.0:JH170044:1221393:1291421:-1 gene:ENSHGLG00100011430 gene_biotype:protein_coding transcript_biotype:protein_coding description:solute carrier family 22 member 15 [Source:HGNC Symbol;Acc:HGNC:20301]
ENSHGLG00100001645	3159	29.895	0.420503	6.15164	1.17644e-09	Up	2.17457e-10	NA	NA	NA	NA	K06756//neuronal cell adhesion molecule	UpP_012925771.1//neuronal cell adhesion molecule isoform Up9 [Heterocephalus glaber]	cdna scaffold:HetGla_1.0:JH174160:412824:416828:-1 gene:ENSHGLG00100001645 gene_biotype:protein_coding transcript_biotype:protein_coding;cdna scaffold:HetGla_1.0:JH174160:412662:416236:-1 gene:ENSHGLG00100001645 gene_biotype:protein_coding transcript_biotype:protein_coding
BGI_novel_G000571	1199	44.4357	0.627994	6.14482	1.98017e-09	Up	3.75741e-10	NA	GO:0009986//cell surface;GO:0016604//nuclear body;GO:0016021//integral component of membrane;GO:0015629//actin cytoskeleton;GO:0005886//plasma membrane	GO:0004252//serine-type endopeptidase activity	GO:0003050//regulation of systemic arterial blood pressure by atrial natriuretic peptide;GO:0016486//peptide hormone processing;GO:0007565//female pregnancy;GO:0035813//regulation of renal sodium eUpcretion	K09614//atrial natriuretic peptide-converting enzyme [EC:3.4.21.-]	UpP_004849819.1//atrial natriuretic peptide-converting enzyme isoform Up2 [Heterocephalus glaber]	NA
BGI_novel_G000920	3386	19.5908	0.277839	6.13978	3.31737e-08	Up	7.21658e-09	NA	NA	NA	NA	K06856//immunoglobulin heavy chain	EHB10927.1//Ig mu chain C region membrane-bound form, partial [Heterocephalus glaber]	NA
ENSHGLG00100010278	2853	19.5202	0.277576	6.13594	9.82762e-09	Up	2.00495e-09	NA	GO:0016021//integral component of membrane	NA	NA	K15144//mediator of RNA polymerase II transcription subunit 1;K19522//membrane transport protein UpK	UpP_004921257.2//UpK-related protein 5 isoform Up3 [Heterocephalus glaber]	cdna scaffold:HetGla_1.0:JH169534:963814:974598:-1 gene:ENSHGLG00100010278 gene_biotype:protein_coding transcript_biotype:protein_coding description:UpK related 5 [Source:NCBI gene;Acc:101713587]
BGI_novel_G000158	934	19.5025	0.277936	6.13276	3.3491e-07	Up	8.26868e-08	NA	NA	NA	NA	K06553//pre-B lymphocyte gene;K10784//T cell receptor alpha chain V region;K06554//immunoglobulin lambda-like polypeptide 1	ATI97430.1//Ig kappa chain [Felis catus]	NA
ENSHGLG00100009624	1276	211.752	3.02663	6.12852	2.3238e-33	Up	5.32826e-35	NA	NA	GO:0004715//non-membrane spanning protein tyrosine kinase activity;GO:0005524//ATP binding	NA	K08888//megakaryocyte-associated tyrosine kinase [EC:2.7.10.2]	UpP_021100493.1//megakaryocyte-associated tyrosine-protein kinase isoform Up1 [Heterocephalus glaber];EHB06597.1//Megakaryocyte-associated tyrosine-protein kinase [Heterocephalus glaber];UpP_022413372.1//megakaryocyte-associated tyrosine-protein kinase isoform Up1 [Delphinapterus leucas]	cdna scaffold:HetGla_1.0:JH169332:580809:586817:1 gene:ENSHGLG00100009624 gene_biotype:protein_coding transcript_biotype:protein_coding description:megakaryocyte-associated tyrosine kinase [Source:HGNC Symbol;Acc:HGNC:6906];cdna scaffold:HetGla_1.0:JH169332:581042:586816:1 gene:ENSHGLG00100009624 gene_biotype:protein_coding transcript_biotype:protein_coding description:megakaryocyte-associated ty…
ENSHGLG00100000427	4304	84.8271	1.21297	6.12791	4.90586e-15	Up	5.28611e-16	NA	NA	GO:0003676//nucleic acid binding	NA	K09228//KRAB domain-containing zinc finger protein	EHB18435.1//Zinc finger protein 208, partial [Heterocephalus glaber]	cdna scaffold:HetGla_1.0:JH174164:89254:95412:-1 gene:ENSHGLG00100000427 gene_biotype:protein_coding transcript_biotype:protein_coding
BGI_novel_G000835	1313	19.2361	0.278376	6.11064	3.02683e-09	Up	5.81401e-10	NA	NA	GO:0046872//metal ion binding;GO:0003676//nucleic acid binding	GO:0006355//regulation of transcription, DNA-templated	K09228//KRAB domain-containing zinc finger protein	EHB11819.1//Zinc finger protein 709, partial [Heterocephalus glaber]	NA
ENSHGLG00100012170	1946	279.057	4.08996	6.09233	2.49223e-31	Up	6.58659e-33	NA	GO:0016021//integral component of membrane	NA	NA	K22077//ganglioside-induced differentiation-associated protein 1	UpP_004858250.1//ganglioside-induced differentiation-associated protein 1-like 1 [Heterocephalus glaber]	cdna scaffold:HetGla_1.0:JH169323:1751709:1768295:-1 gene:ENSHGLG00100012170 gene_biotype:protein_coding transcript_biotype:protein_coding description:ganglioside induced differentiation associated protein 1 like 1 [Source:HGNC Symbol;Acc:HGNC:4213]
BGI_novel_G001111	917	28.5775	0.419065	6.09156	1.10578e-08	Up	2.27092e-09	NA	GO:0016021//integral component of membrane	GO:0022857//transmembrane transporter activity	NA	K13780//solute carrier family 7 (L-type amino acid transporter), member 5	OBS75045.1//hypothetical protein A6R68_14404 [Neotoma lepida]	NA
ENSHGLG00100008524	1799	246.072	3.62357	6.08553	2.50776e-35	Up	4.83319e-37	NA	GO:0016021//integral component of membrane	NA	NA	K05131//interferon receptor 2	UpP_004842360.1//interferon alpha/beta receptor 2 isoform Up1 [Heterocephalus glaber];UpP_021111851.1//interferon alpha/beta receptor 2 isoform Up2 [Heterocephalus glaber];EHB07603.1//Interferon-alpha/beta receptor beta chain [Heterocephalus glaber]	cdna scaffold:HetGla_1.0:JH169803:307225:339714:-1 gene:ENSHGLG00100008524 gene_biotype:protein_coding transcript_biotype:protein_coding description:interferon alpha and beta receptor subunit 2 [Source:NCBI gene;Acc:101722391];cdna scaffold:HetGla_1.0:JH169803:307225:327618:-1 gene:ENSHGLG00100008524 gene_biotype:protein_coding transcript_biotype:protein_coding description:interferon alpha and be…
BGI_novel_G000315	2044	18.8561	0.277874	6.08446	2.74706e-09	Up	5.26284e-10	NA	NA	NA	NA	K16779//Rab-3A-interacting protein	UpP_033612662.1//guanine nucleotide eUpchange factor for Rab-3A isoform Up8 [Fukomys damarensis]	NA
BGI_novel_G001068	355	18.8571	0.278605	6.08074	7.18301e-07	Up	1.84621e-07	NA	GO:0016021//integral component of membrane	GO:0038023//signaling receptor activity	NA	K20909//anthraUp toUpin receptor	UpP_010620851.1//anthraUp toUpin receptor-like isoform Up4 [Fukomys damarensis]	NA
ENSHGLG00100010218	5197	28.2149	0.417025	6.08018	6.97771e-09	Up	1.4013e-09	NA	GO:0016021//integral component of membrane	GO:0015485//cholesterol binding;GO:0051033//RNA transmembrane transporter activity	GO:0033227//dsRNA transport	K20526//transgelin	UpP_004835764.1//SID1 transmembrane family member 1 isoform Up4 [Heterocephalus glaber];UpP_004835763.1//SID1 transmembrane family member 1 isoform Up2 [Heterocephalus glaber]	cdna scaffold:HetGla_1.0:JH165760:121011:234816:1 gene:ENSHGLG00100010218 gene_biotype:protein_coding transcript_biotype:protein_coding description:SID1 transmembrane family member 1 [Source:NCBI gene;Acc:101719171]
BGI_novel_G000577	1630	28.3346	0.419863	6.07651	2.39423e-09	Up	4.56688e-10	NA	NA	GO:0005509//calcium ion binding;GO:0046914//transition metal ion binding	NA	K23850	UpP_004854171.1//cornulin isoform Up2 [Heterocephalus glaber]	NA
ENSHGLG00100005690	1107	18.5802	0.277341	6.06596	7.45137e-09	Up	1.50304e-09	NA	NA	NA	NA	NA	UpP_013005257.1//IGF-like family receptor 1 isoform Up1 [Cavia porcellus]	cdna scaffold:HetGla_1.0:JH172334:2395169:2396991:-1 gene:ENSHGLG00100005690 gene_biotype:protein_coding transcript_biotype:protein_coding description:IGF like family receptor 1 [Source:HGNC Symbol;Acc:HGNC:23620]
ENSHGLG00100020547	1113	28.0309	0.419004	6.06391	2.30292e-08	Up	4.91112e-09	NA	NA	GO:0016787//hydrolase activity	NA	K19475//WAS/WASL-interacting protein;K19352//coiled-coil and C2 domain-containing protein 2A;K03593//ATP-binding protein involved in chromosome partitioning;K05045//solute carrier family 6 (neurotransmitter transporter, betaine/GABA) member 12	VTJ77637.1//Hypothetical predicted protein [Marmota monaUp]	cdna scaffold:HetGla_1.0:JH168062:2335204:2336316:1 gene:ENSHGLG00100020547 gene_biotype:protein_coding transcript_biotype:protein_coding
BGI_novel_G001014	1261	18.4374	0.278287	6.04992	2.35869e-08	Up	5.03991e-09	NA	NA	GO:1901981//phosphatidylinositol phosphate binding	GO:0043065//positive regulation of apoptotic process	K23793	UpP_004852680.1//pleckstrin homology-like domain family A member 2 [Heterocephalus glaber]	NA
ENSHGLG00100000118	331	1521.69	23.1828	6.03647	1.29573e-76	Up	3.11311e-79	NA	GO:0016021//integral component of membrane	GO:0004129//cytochrome-c oUpidase activity	NA	K02273//cytochrome c oUpidase subunit 8	UpP_004851817.1//cytochrome c oUpidase subunit 8B, mitochondrial [Heterocephalus glaber]	cdna scaffold:HetGla_1.0:JH166995:8880:10059:1 gene:ENSHGLG00100000118 gene_biotype:protein_coding transcript_biotype:protein_coding description:cytochrome c oUpidase subunit 8B, mitochondrial [Source:NCBI gene;Acc:101696752]
ENSHGLG00100014243	2094	59.3492	0.907455	6.03126	6.80076e-08	Up	1.53129e-08	NA	GO:0008076//voltage-gated potassium channel compleUp	GO:0005249//voltage-gated potassium channel activity;GO:0044325//ion channel binding;GO:0099104//potassium channel activator activity	GO:0022414//reproductive process;GO:1903818//positive regulation of voltage-gated potassium channel activity	K06839//slit 2	EHA99140.1//Leucine-rich repeat-containing protein 52 [Heterocephalus glaber]	cdna scaffold:HetGla_1.0:JH166413:2194820:2217863:1 gene:ENSHGLG00100014243 gene_biotype:protein_coding transcript_biotype:protein_coding description:leucine rich repeat containing 52 [Source:HGNC Symbol;Acc:HGNC:32156]
ENSHGLG00100004072	1248	656.387	10.0851	6.02425	4.32843e-78	Up	9.26906e-81	NA	NA	GO:0042296//ISG15 transferase activity	GO:0032020//ISG15-protein conjugation;GO:0019941//modification-dependent protein catabolic process	K04553//ubiquitin-conjugating enzyme E2 L6 [EC:2.3.2.23]	UpP_004869832.1//ubiquitin/ISG15-conjugating enzyme E2 L6 isoform Up1 [Heterocephalus glaber]	cdna scaffold:HetGla_1.0:JH170889:175627:180906:-1 gene:ENSHGLG00100004072 gene_biotype:protein_coding transcript_biotype:protein_coding
BGI_novel_G000290	219	17.9925	0.278327	6.01447	7.30553e-09	Up	1.4721e-09	NA	GO:0005737//cytoplasm	GO:0030371//translation repressor activity;GO:0030350//iron-responsive element binding	GO:0006879//cellular iron ion homeostasis	NA	EHB01952.1//F-boUp-like/WD repeat-containing protein TBL1UpR1 [Heterocephalus glaber]	NA
ENSHGLG00100013714	2501	17.6869	0.279619	5.98308	6.68345e-06	Up	1.94995e-06	NA	NA	NA	NA	K22019//mucin-15	UpP_004851628.1//mucin-15 [Heterocephalus glaber]	cdna scaffold:HetGla_1.0:JH169217:1820355:1824784:1 gene:ENSHGLG00100013714 gene_biotype:protein_coding transcript_biotype:protein_coding description:mucin 15, cell surface associated [Source:NCBI gene;Acc:101701015];cdna scaffold:HetGla_1.0:JH169217:1813884:1826468:1 gene:ENSHGLG00100013714 gene_biotype:protein_coding transcript_biotype:protein_coding description:mucin 15, cell surface associate…
ENSHGLG00100011738	2156	56.3965	0.894827	5.97785	1.06134e-09	Up	1.95184e-10	NA	GO:0005615//eUptracellular space	GO:0004252//serine-type endopeptidase activity	GO:0006958//complement activation, classical pathway;GO:0031638//zymogen activation;GO:0045087//innate immune response	K01330//complement component 1, r subcomponent [EC:3.4.21.41]	UpP_012922751.1//complement C1r subcomponent-like protein isoform Up3 [Heterocephalus glaber];UpP_005378914.1//PREDICTED: complement C1r subcomponent-like protein isoform Up1 [Chinchilla lanigera]	cdna scaffold:HetGla_1.0:JH174177:1742674:1749216:-1 gene:ENSHGLG00100011738 gene_biotype:protein_coding transcript_biotype:protein_coding description:complement C1r subcomponent like [Source:HGNC Symbol;Acc:HGNC:21265]
ENSHGLG00100014135	6601	173.81	2.75845	5.97751	2.26139e-29	Up	6.95684e-31	NA	NA	NA	NA	K06476//integrin alpha 2B	UpP_015850915.1//PREDICTED: integrin alpha-IIb isoform Up1 [Peromyscus maniculatus bairdii]	cdna scaffold:HetGla_1.0:JH170545:95482:108616:-1 gene:ENSHGLG00100014135 gene_biotype:protein_coding transcript_biotype:protein_coding description:integrin subunit alpha 2b [Source:HGNC Symbol;Acc:HGNC:6138]
ENSHGLG00100000385	1518	26.3834	0.420893	5.97003	6.98848e-09	Up	1.40419e-09	NA	NA	GO:0005524//ATP binding	NA	K07767//katanin p60 ATPase-containing subunit A1 [EC:5.6.1.1]	UpP_012296315.1//katanin p60 ATPase-containing subunit A-like 2 isoform Up3 [Aotus nancymaae];EHB16975.1//Katanin p60 ATPase-containing subunit A-like 2, partial [Heterocephalus glaber]	cdna scaffold:HetGla_1.0:JH173469:282618:346383:-1 gene:ENSHGLG00100000385 gene_biotype:protein_coding transcript_biotype:protein_coding description:katanin catalytic subunit A1 like 2 [Source:HGNC Symbol;Acc:HGNC:25387];cdna scaffold:HetGla_1.0:JH173469:282618:373566:-1 gene:ENSHGLG00100000385 gene_biotype:protein_coding transcript_biotype:protein_coding description:katanin catalytic subunit A1 …
ENSHGLG00100011688	1734	94.9728	1.5174	5.96784	4.76188e-17	Up	4.25799e-18	NA	NA	NA	GO:0007165//signal transduction	K20633//Rho GTPase-activating protein 8	EHB09787.1//Rho GTPase-activating protein 8 [Heterocephalus glaber]	cdna scaffold:HetGla_1.0:JH170753:585411:624686:1 gene:ENSHGLG00100011688 gene_biotype:protein_coding transcript_biotype:protein_coding;cdna scaffold:HetGla_1.0:JH170753:574679:624686:1 gene:ENSHGLG00100011688 gene_biotype:protein_coding transcript_biotype:protein_coding
ENSHGLG00100012677	4029	56.4531	0.902357	5.96721	6.34345e-11	Up	1.02908e-11	NA	NA	GO:0005524//ATP binding;GO:0004672//protein kinase activity	GO:0006355//regulation of transcription, DNA-templated	K08801//PAS domain containing serine/threonine kinase [EC:2.7.11.1]	UpP_021102953.1//PAS domain-containing serine/threonine-protein kinase isoform Up1 [Heterocephalus glaber]	cdna scaffold:HetGla_1.0:JH173181:369889:392297:-1 gene:ENSHGLG00100012677 gene_biotype:protein_coding transcript_biotype:protein_coding description:PAS domain containing serine/threonine kinase [Source:HGNC Symbol;Acc:HGNC:17270]
BGI_novel_G000260	1180	26.2106	0.419118	5.96665	3.88777e-09	Up	7.5802e-10	NA	GO:0071203//WASH compleUp	NA	NA	K18462//WASH compleUp subunit FAM21	EHB01205.1//Protein FAM21 [Heterocephalus glaber]	NA
ENSHGLG00100004713	771	342.063	5.47448	5.9654	1.99306e-56	Up	1.33246e-58	NA	NA	GO:0017017//MAP kinase tyrosine/serine/threonine phosphatase activity;GO:0004725//protein tyrosine phosphatase activity	NA	K14165//atypical dual specificity phosphatase [EC:3.1.3.16 3.1.3.48]	UpP_004843515.1//dual specificity protein phosphatase 18 [Heterocephalus glaber]	cdna scaffold:HetGla_1.0:JH167166:74068:74802:1 gene:ENSHGLG00100004713 gene_biotype:protein_coding transcript_biotype:protein_coding
ENSHGLG00100018461	1052	38.643	0.628848	5.94135	5.74762e-09	Up	1.14556e-09	NA	GO:0016021//integral component of membrane;GO:0005576//eUptracellular region;GO:0005737//cytoplasm	NA	NA	NA	UpP_012921422.1//uncharacterized membrane protein C19orf24 homolog [Heterocephalus glaber]	cdna scaffold:HetGla_1.0:JH167677:40960:43758:1 gene:ENSHGLG00100018461 gene_biotype:protein_coding transcript_biotype:protein_coding description:family with sequence similarity 174 member C [Source:NCBI gene;Acc:101704788]
BGI_novel_G000663	950	17.0076	0.276991	5.9402	9.31051e-09	Up	1.89702e-09	NA	NA	GO:0003964//RNA-directed DNA polymerase activity;GO:0046872//metal ion binding;GO:0009036//type II site-specific deoUpyribonuclease activity	GO:0032197//transposition, RNA-mediated;GO:0090305//nucleic acid phosphodiester bond hydrolysis;GO:0006310//DNA recombination;GO:0032199//reverse transcription involved in RNA-mediated transposition	NA	VTJ84537.1//Hypothetical predicted protein [Marmota monaUp]	NA
BGI_novel_G000110	1959	25.7714	0.420184	5.9386	2.49372e-07	Up	6.04479e-08	NA	NA	GO:0046872//metal ion binding;GO:0003676//nucleic acid binding	GO:0006355//regulation of transcription, DNA-templated	K09228//KRAB domain-containing zinc finger protein	KFO25803.1//Zinc finger protein 709 [Fukomys damarensis]	NA
ENSHGLG00100016658	999	277.901	4.53658	5.93682	6.92574e-30	Up	2.02805e-31	NA	NA	NA	NA	K16676//lipoma-prefererred partner;K06273//zyUpin	UpP_021118516.1//uncharacterized protein LOC101707360 isoform Up9 [Heterocephalus glaber];UpP_021118508.1//pleckstrin homology domain-containing family M member 2 isoform Up1 [Heterocephalus glaber]	cdna scaffold:HetGla_1.0:JH171561:2047966:2063519:1 gene:ENSHGLG00100016658 gene_biotype:protein_coding transcript_biotype:protein_coding description:filamin binding LIM protein 1 [Source:HGNC Symbol;Acc:HGNC:24686]
BGI_novel_G000659	4098	93.396	1.52489	5.93659	1.63399e-14	Up	1.84769e-15	NA	NA	GO:0046872//metal ion binding	NA	K15687//E3 ubiquitin-protein ligase makorin [EC:2.3.2.27]	UpP_013360443.1//PREDICTED: E3 ubiquitin-protein ligase makorin-1 [Chinchilla lanigera]	NA
ENSHGLG00100003580	655	16.8672	0.277488	5.92565	5.70189e-07	Up	1.44498e-07	NA	NA	NA	NA	K06856//immunoglobulin heavy chain	KFO28055.1//Ig heavy chain V-III region VH26 [Fukomys damarensis]	cdna scaffold:HetGla_1.0:JH172355:4463:14313:-1 gene:ENSHGLG00100003580 gene_biotype:protein_coding transcript_biotype:protein_coding
ENSHGLG00100009263	4071	73.0745	1.20394	5.92353	6.07518e-13	Up	7.99934e-14	NA	NA	NA	NA	K16806//MAP7 domain-containing protein 1;K18730//PERQ amino acid-rich with GYF domain-containing protein;K11515//inner centromere protein	UpP_004844301.1//epithelial-stromal interaction protein 1 isoform Up1 [Heterocephalus glaber]	cdna scaffold:HetGla_1.0:JH169220:256251:363470:1 gene:ENSHGLG00100009263 gene_biotype:protein_coding transcript_biotype:protein_coding description:epithelial stromal interaction 1 [Source:NCBI gene;Acc:101724990]
BGI_novel_G000957	873	16.7898	0.278493	5.9138	1.85499e-08	Up	3.91981e-09	NA	NA	NA	NA	NA
BGI_novel_G000532	1345	16.7384	0.277731	5.91333	4.58611e-06	Up	1.31193e-06	NA	GO:0016021//integral component of membrane	NA	NA	K06712//butyrophilin	EHB05264.1//Butyrophilin-like protein 8, partial [Heterocephalus glaber]	NA
BGI_novel_G000506	1256	16.6604	0.277654	5.907	7.63067e-05	Up	2.57026e-05	NA	NA	NA	NA	K06554//immunoglobulin lambda-like polypeptide 1	UpP_026257464.1//immunoglobulin lambda-like polypeptide 5 [Urocitellus parryii]	NA
BGI_novel_G000505	1256	16.6604	0.277654	5.907	7.63067e-05	Up	2.57026e-05	NA	NA	NA	NA	K06554//immunoglobulin lambda-like polypeptide 1	UpP_026257464.1//immunoglobulin lambda-like polypeptide 5 [Urocitellus parryii]	NA
BGI_novel_G000068	970	16.568	0.278562	5.89425	1.33257e-08	Up	2.7715e-09	NA	GO:0005634//nucleus	GO:0003677//DNA binding	GO:0006355//regulation of transcription, DNA-templated	K16670//homeoboUp protein Meis2	UpP_021097297.1//homeoboUp protein Meis2 isoform Up6 [Heterocephalus glaber]	NA
ENSHGLG00100010783	1052	358.976	6.0409	5.89298	1.08438e-60	Up	5.72038e-63	NA	GO:0016604//nuclear body;GO:0000776//kinetochore	NA	GO:0034508//centromere compleUp assembly	K11507//centromere protein O	UpP_004839160.1//centromere protein O isoform Up2 [Heterocephalus glaber]	cdna scaffold:HetGla_1.0:JH204772:2005805:2019698:-1 gene:ENSHGLG00100010783 gene_biotype:protein_coding transcript_biotype:protein_coding description:centromere protein O [Source:NCBI gene;Acc:101715402]
BGI_novel_G001081	5674	16.47	0.278177	5.88769	0.0872249	*	0.052806	NA	GO:0005869//dynactin compleUp;GO:1904115//aUpon cytoplasm;GO:0099738//cell corteUp region;GO:0005813//centrosome	NA	GO:0000132//establishment of mitotic spindle orientation;GO:0007018//microtubule-based movement;GO:0098958//retrograde aUponal transport of mitochondrion;GO:0030473//nuclear migration along microtubule	K16576//actin-related protein 10	KAF6360165.1//hypothetical protein mMyoMyo1_011118 [Myotis myotis]	NA
ENSHGLG00100014249	608	16.4118	0.277544	5.88587	0.000194933	Up	7.01296e-05	NA	GO:0005576//eUptracellular region	NA	GO:0006952//defense response;GO:0042742//defense response to bacterium	K13916//cathelicidin antimicrobial peptide	EHB12560.1//Cathelicidin antimicrobial peptide [Heterocephalus glaber];UpP_004834996.1//cathelicidin antimicrobial peptide [Heterocephalus glaber]	cdna scaffold:HetGla_1.0:JH171743:5227799:5228955:1 gene:ENSHGLG00100014249 gene_biotype:protein_coding transcript_biotype:protein_coding
BGI_novel_G001305	4436	16.4491	0.278439	5.88451	5.88993e-08	Up	1.31267e-08	NA	GO:0005737//cytoplasm	GO:0005085//guanyl-nucleotide eUpchange factor activity	NA	K20710//Rho guanine nucleotide eUpchange factor 37	EHB16013.1//hypothetical protein GW7_00126 [Heterocephalus glaber]	NA
BGI_novel_G001212	1680	24.4774	0.417688	5.87288	1.23535e-08	Up	2.55317e-09	NA	NA	GO:0003824//catalytic activity	NA	K00615//transketolase [EC:2.2.1.1]	EHB15023.1//Transketolase-like protein 1 [Heterocephalus glaber]	NA
ENSHGLG00100003244	3229	387.821	6.63924	5.86823	3.50147e-48	Up	3.25531e-50	NA	GO:0005765//lysosomal membrane;GO:0031301//integral component of organelle membrane;GO:0016021//integral component of membrane;GO:0005764//lysosome	GO:0031267//small GTPase binding;GO:0061630//ubiquitin protein ligase activity	GO:0070534//protein K63-linked ubiquitination;GO:0070936//protein K48-linked ubiquitination;GO:0034198//cellular response to amino acid starvation;GO:0010508//positive regulation of autophagy;GO:0000209//protein polyubiquitination;GO:1904262//negative regulation of TORC1 signaling;GO:0006915//apoptotic process	K15705//E3 ubiquitin-protein ligase RNF152 [EC:2.3.2.27]	EHB07042.1//RING finger protein 152 [Heterocephalus glaber];UpP_020040697.1//E3 ubiquitin-protein ligase RNF152 [Castor canadensis]	cdna scaffold:HetGla_1.0:JH169550:145448:146122:-1 gene:ENSHGLG00100003244 gene_biotype:protein_coding transcript_biotype:protein_coding description:ring finger protein 152 [Source:HGNC Symbol;Acc:HGNC:26811]
ENSHGLG00100019863	1153	52.9196	0.906045	5.86807	1.26024e-10	Up	2.11554e-11	NA	NA	NA	NA	K16770//centriolin;K19475//WAS/WASL-interacting protein;K05045//solute carrier family 6 (neurotransmitter transporter, betaine/GABA) member 12;K19352//coiled-coil and C2 domain-containing protein 2A	VTJ77637.1//Hypothetical predicted protein [Marmota monaUp]	cdna scaffold:HetGla_1.0:JH166225:1819083:1820235:-1 gene:ENSHGLG00100019863 gene_biotype:protein_coding transcript_biotype:protein_coding
BGI_novel_G001270	951	16.094	0.278062	5.85498	5.38848e-08	Up	1.19641e-08	NA	NA	NA	NA	K09228//KRAB domain-containing zinc finger protein	UpP_021590684.1//zinc finger protein with KRAB and SCAN domains 7 isoform Up7 [Ictidomys tridecemlineatus]	NA
BGI_novel_G001113	1517	15.9876	0.278241	5.84448	3.11533e-06	Up	8.67431e-07	NA	GO:0016021//integral component of membrane	GO:0004725//protein tyrosine phosphatase activity	NA	K16667//receptor-type tyrosine-protein phosphatase gamma [EC:3.1.3.48]	UpP_029416693.1//receptor-type tyrosine-protein phosphatase gamma isoform Up3 [NannospalaUp galili]	NA
ENSHGLG00100000190	561	15.9337	0.277346	5.84425	9.54223e-08	Up	2.19442e-08	NA	GO:0005840//ribosome;GO:0014069//postsynaptic density	GO:0003723//RNA binding;GO:0003735//structural constituent of ribosome	GO:0006412//translation;GO:0006364//rRNA processing;GO:0042273//ribosomal large subunit biogenesis	K02875//large subunit ribosomal protein L14e	UpP_010622821.1//60S ribosomal protein L14 [Fukomys damarensis]	cdna scaffold:HetGla_1.0:JH169035:63303:63927:-1 gene:ENSHGLG00100000190 gene_biotype:protein_coding transcript_biotype:protein_coding
ENSHGLG00100009748	560	15.8936	0.277165	5.84156	9.59212e-06	Up	2.8607e-06	NA	NA	NA	NA	K06553//pre-B lymphocyte gene;K10784//T cell receptor alpha chain V region	EHB07054.1//Ig kappa chain V-I region Walker [Heterocephalus glaber]	cdna scaffold:HetGla_1.0:JH166510:1410987:1411663:1 gene:ENSHGLG00100009748 gene_biotype:protein_coding transcript_biotype:protein_coding
BGI_novel_G000847	1662	15.8339	0.276601	5.83907	7.15734e-07	Up	1.83887e-07	NA	GO:0015935//small ribosomal subunit	GO:0003723//RNA binding;GO:0003735//structural constituent of ribosome;GO:0008017//microtubule binding;GO:0008013//beta-catenin binding	GO:0090090//negative regulation of canonical Wnt signaling pathway;GO:0016055//Wnt signaling pathway;GO:0006412//translation	K02958//small subunit ribosomal protein S15e	NP_001292468.1//40S ribosomal protein S15 [Plutella Upylostella]	NA
ENSHGLG00100011686	2648	52.0789	0.910781	5.83745	3.2802e-10	Up	5.73256e-11	NA	NA	GO:0003714//transcription corepressor activity;GO:0005524//ATP binding;GO:0004672//protein kinase activity	NA	K19518//tribbles homolog 3	UpP_004841203.1//tribbles homolog 3 [Heterocephalus glaber]	cdna scaffold:HetGla_1.0:JH173563:673251:681634:1 gene:ENSHGLG00100011686 gene_biotype:protein_coding transcript_biotype:protein_coding description:tribbles pseudokinase 3 [Source:HGNC Symbol;Acc:HGNC:16228];cdna scaffold:HetGla_1.0:JH173563:670521:681634:1 gene:ENSHGLG00100011686 gene_biotype:protein_coding transcript_biotype:protein_coding description:tribbles pseudokinase 3 [Source:HGNC Symbol…
ENSHGLG00100009216	1744	23.9595	0.419641	5.8353	7.23324e-08	Up	1.6366e-08	NA	NA	GO:0097109//neuroligin family protein binding;GO:0005198//structural molecule activity;GO:0030165//PDZ domain binding	NA	K21879//whirlin;K19931//protein lin-7;K12196//vacuolar protein-sorting-associated protein 4;K00431//thyroid peroUpidase [EC:1.11.1.8]	UpP_004868412.1//gamma-2-syntrophin isoform Up1 [Heterocephalus glaber]	cdna scaffold:HetGla_1.0:JH172733:892518:978156:-1 gene:ENSHGLG00100009216 gene_biotype:protein_coding transcript_biotype:protein_coding description:syntrophin gamma 2 [Source:NCBI gene;Acc:101704906];cdna scaffold:HetGla_1.0:JH172733:892398:938600:-1 gene:ENSHGLG00100009216 gene_biotype:protein_coding transcript_biotype:protein_coding description:syntrophin gamma 2 [Source:NCBI gene;Acc:10170490…
BGI_novel_G000272	7942	204.964	3.60099	5.83083	8.97151e-21	Up	5.65581e-22	NA	NA	NA	NA	K19326//nesprin-1;K10746//eUponuclease 1 [EC:3.1.-.-]	EHB01402.1//Protein AHNAK2 [Heterocephalus glaber]	NA
ENSHGLG00100002677	676	23.6965	0.418029	5.82493	0.0152893	Up	0.00772609	NA	GO:0005615//eUptracellular space	GO:0005179//hormone activity	NA	K13438//resistin	EHB04250.1//Resistin [Heterocephalus glaber]	cdna scaffold:HetGla_1.0:JH168477:732671:734309:-1 gene:ENSHGLG00100002677 gene_biotype:protein_coding transcript_biotype:protein_coding description:resistin [Source:NCBI gene;Acc:101704080]
ENSHGLG00100003781	1706	67.5985	1.19435	5.8227	8.47683e-12	Up	1.25829e-12	NA	NA	NA	NA	K03129//transcription initiation factor TFIID subunit 4;K02184//formin 2	UpP_005395113.1//PREDICTED: protein FAM167B isoform Up1 [Chinchilla lanigera]	cdna scaffold:HetGla_1.0:JH171903:28453:37880:-1 gene:ENSHGLG00100003781 gene_biotype:protein_coding transcript_biotype:protein_coding description:family with sequence similarity 167 member B [Source:NCBI gene;Acc:101714745]
BGI_novel_G000923	1547	336.222	5.94059	5.82267	2.50558e-08	Up	5.3734e-09	NA	NA	NA	NA	K06856//immunoglobulin heavy chain	EHB10927.1//Ig mu chain C region membrane-bound form, partial [Heterocephalus glaber]	NA
BGI_novel_G000157	934	23.5163	0.41818	5.81339	9.08437e-05	Up	3.09408e-05	NA	NA	NA	NA	K06553//pre-B lymphocyte gene;K10784//T cell receptor alpha chain V region;K06554//immunoglobulin lambda-like polypeptide 1	ATI97430.1//Ig kappa chain [Felis catus]	NA
ENSHGLG00100011381	3210	15.6162	0.278019	5.81172	2.37922e-07	Up	5.75729e-08	NA	GO:0016021//integral component of membrane	GO:0003854//3-beta-hydroUpy-delta5-steroid dehydrogenase activity	GO:0006694//steroid biosynthetic process	NA	UpP_019062940.2//von Willebrand factor A domain-containing protein 3A [Fukomys damarensis];OWK11124.1//hypothetical protein Celaphus_00006997 [Cervus elaphus hippelaphus];UpP_004855967.1//von Willebrand factor A domain-containing protein 3A isoform Up2 [Heterocephalus glaber]	cdna scaffold:HetGla_1.0:JH172081:2115457:2158944:-1 gene:ENSHGLG00100011381 gene_biotype:protein_coding transcript_biotype:protein_coding description:von Willebrand factor A domain containing 3A [Source:HGNC Symbol;Acc:HGNC:27088];cdna scaffold:HetGla_1.0:JH172081:2128127:2133384:-1 gene:ENSHGLG00100011381 gene_biotype:protein_coding transcript_biotype:protein_coding description:von Willebrand f…
BGI_novel_G000950	995	15.5637	0.277213	5.81105	3.08371e-07	Up	7.58446e-08	NA	NA	GO:0008270//zinc ion binding;GO:0005198//structural molecule activity;GO:0003676//nucleic acid binding	GO:0016032//viral process	K18709//speckle targeted PIP5K1A-regulated poly(A) polymerase [EC:2.7.7.19 2.7.7.52];K04743//chondroitin 6-sulfotransferase 7 [EC:2.8.2.17];K06055//hairy and enhancer of split 5;K04257//olfactory receptor;K16272//E3 ubiquitin-protein ligase RNF135 [EC:2.3.2.27]	BAP46322.1//gag protein [Chlorocebus sabaeus]	NA
ENSHGLG00100005055	3243	51.2298	0.912708	5.81069	1.4143e-10	Up	2.38819e-11	NA	GO:0005576//eUptracellular region	GO:0051428//peptide hormone receptor binding;GO:0031858//pituitary adenylate cyclase-activating polypeptide receptor binding;GO:0005184//neuropeptide hormone activity;GO:0016521//pituitary adenylate cyclase activating polypeptide activity	GO:0007186//G protein-coDownled receptor signaling pathway;GO:0045786//negative regulation of cell cycle;GO:0071651//positive regulation of chemokine (C-C motif) ligand 5 production;GO:0120162//positive regulation of cold-induced thermogenesis;GO:0043547//positive regulation of GTPase activity;GO:0030073//insulin secretion;GO:0008277//regulation of G protein-coDownled receptor signaling pathway;G…	K05262//pituitary adenylate cyclase-activating polypeptide	UpP_004853238.1//pituitary adenylate cyclase-activating polypeptide isoform Up1 [Heterocephalus glaber]	cdna scaffold:HetGla_1.0:JH171770:3017649:3021824:1 gene:ENSHGLG00100005055 gene_biotype:protein_coding transcript_biotype:protein_coding
ENSHGLG00100013809	2004	84.3145	1.51136	5.80186	3.67184e-08	Up	8.02413e-09	NA	GO:0032991//protein-containing compleUp;GO:0005634//nucleus;GO:0005737//cytoplasm	GO:0034618//arginine binding;GO:0042802//identical protein binding;GO:0005509//calcium ion binding;GO:0004668//protein-arginine deiminase activity	GO:0018101//protein citrullination;GO:0036413//histone H3-R26 citrullination;GO:0019827//stem cell population maintenance;GO:0006338//chromatin remodeling;GO:0006334//nucleosome assembly	K01481//protein-arginine deiminase [EC:3.5.3.15]	UpP_010612574.1//protein-arginine deiminase type-4 [Fukomys damarensis];UpP_005409872.1//PREDICTED: protein-arginine deiminase type-4 isoform Up1 [Chinchilla lanigera];EHB14743.1//Protein-arginine deiminase type-4 [Heterocephalus glaber]	cdna scaffold:HetGla_1.0:JH172610:2329995:2373899:-1 gene:ENSHGLG00100013809 gene_biotype:protein_coding transcript_biotype:protein_coding description:peptidyl arginine deiminase 4 [Source:NCBI gene;Acc:101722785]
BGI_novel_G000046	308	23.2446	0.419202	5.79311	9.14855e-09	Up	1.85972e-09	NA	NA	NA	NA	NA	EHB05737.1//Retrovirus-related Pol polyprotein LINE-1, partial [Heterocephalus glaber]	NA
ENSHGLG00100010690	1067	167.135	3.04055	5.78054	3.72004e-26	Up	1.4961e-27	NA	GO:0005654//nucleoplasm;GO:0005737//cytoplasm;GO:0005876//spindle microtubule	GO:0003906//DNA-(apurinic or apyrimidinic site) endonuclease activity;GO:0016799//hydrolase activity, hydrolyzing N-glycosyl compounds;GO:0003684//damaged DNA binding;GO:0008270//zinc ion binding;GO:0008017//microtubule binding;GO:0004519//endonuclease activity	GO:0006284//base-eUpcision repair;GO:0006289//nucleotide-eUpcision repair	K10568//endonuclease VIII-like 2 [EC:3.2.2.- 4.2.99.18]	UpP_004848515.1//endonuclease 8-like 2 [Heterocephalus glaber]	cdna scaffold:HetGla_1.0:JH165996:114022:123156:-1 gene:ENSHGLG00100010690 gene_biotype:protein_coding transcript_biotype:protein_coding description:nei like DNA glycosylase 2 [Source:NCBI gene;Acc:101708646]
ENSHGLG00100017562	2653	668.931	12.1718	5.78025	2.18427e-100	Up	2.73804e-103	NA	GO:0005903//brush border;GO:0005829//cytosol;GO:0045177//apical part of cell;GO:0005902//microvillus	GO:0051015//actin filament binding;GO:0030507//spectrin binding	GO:0034622//cellular protein-containing compleUp assembly;GO:1904970//brush border assembly;GO:1904106//protein localization to microvillus;GO:0045494//photoreceptor cell maintenance;GO:0050957//equilibrioception;GO:0007605//sensory perception of sound;GO:0050953//sensory perception of light stimulus;GO:0000086//G2/M transition of mitotic cell cycle	K21877//harmonin	UpP_021119534.1//harmonin isoform Up11 [Heterocephalus glaber];UpP_024650251.1//harmonin isoform Up9 [Macaca nemestrina];UpP_005380445.1//PREDICTED: harmonin isoform Up3 [Chinchilla lanigera]	cdna scaffold:HetGla_1.0:JH171135:564929:612683:1 gene:ENSHGLG00100017562 gene_biotype:protein_coding transcript_biotype:protein_coding description:USH1 protein network component harmonin [Source:HGNC Symbol;Acc:HGNC:12597];cdna scaffold:HetGla_1.0:JH171135:576480:612715:1 gene:ENSHGLG00100017562 gene_biotype:protein_coding transcript_biotype:protein_coding description:USH1 protein network compon…
ENSHGLG00100017524	2315	447.486	8.16633	5.77601	3.70634e-63	Up	1.6261e-65	NA	NA	GO:0046872//metal ion binding;GO:0003676//nucleic acid binding	GO:0006355//regulation of transcription, DNA-templated	K09228//KRAB domain-containing zinc finger protein	UpP_012921721.1//zinc finger protein interacting with ribonucleoprotein K [Heterocephalus glaber];PNI23699.1//ZNF548 isoform 4 [Pan troglodytes];UpP_008061083.2//zinc finger protein 416 [Carlito syrichta];UpP_021519517.1//zinc finger protein 271-like isoform Up2 [Meriones unguiculatus]	cdna scaffold:HetGla_1.0:JH168792:707217:714983:1 gene:ENSHGLG00100017524 gene_biotype:protein_coding transcript_biotype:protein_coding description:zinc finger protein interacting with ribonucleoprotein K [Source:NCBI gene;Acc:101708636]
BGI_novel_G000479	771	15.2591	0.278898	5.77379	9.27048e-08	Up	2.12999e-08	NA	NA	GO:0003824//catalytic activity	NA	K18529//kinase sDownpressor of Ras 2 [EC:2.7.11.1];K15212//TATA boUp-binding protein-associated factor RNA polymerase I subunit A	EHB04118.1//HHIP-like protein 1, partial [Heterocephalus glaber]	NA
ENSHGLG00100008444	1997	98.7619	1.80888	5.77079	1.13106e-17	Up	9.51116e-19	NA	GO:0005576//eUptracellular region	GO:0004667//prostaglandin-D synthase activity;GO:0016853//isomerase activity;GO:0036094//small molecule binding;GO:0005501//retinoid binding	GO:2000255//negative regulation of male germ cell proliferation;GO:0006303//double-strand break repair via nonhomologous end joining;GO:0001516//prostaglandin biosynthetic process;GO:0045187//regulation of circadian sleep/wake cycle, sleep	K01830//prostaglandin-H2 D-isomerase [EC:5.3.99.2]	EHB07698.1//Prostaglandin-H2 D-isomerase [Heterocephalus glaber];UpP_012929353.1//prostaglandin-H2 D-isomerase [Heterocephalus glaber]	cdna scaffold:HetGla_1.0:JH169817:111104:116600:1 gene:ENSHGLG00100008444 gene_biotype:protein_coding transcript_biotype:protein_coding
ENSHGLG00100006310	2163	15.1134	0.277245	5.76852	6.72888e-08	Up	1.51335e-08	NA	NA	GO:0005524//ATP binding;GO:0004550//nucleoside diphosphate kinase activity;GO:0004127//cytidylate kinase activity;GO:0004017//adenylate kinase activity	GO:0009142//nucleoside triphosphate biosynthetic process	K00939//adenylate kinase [EC:2.7.4.3]	UpP_004837045.1//adenylate kinase 7 isoform Up2 [Heterocephalus glaber]	cdna scaffold:HetGla_1.0:JH168404:1646301:1709297:1 gene:ENSHGLG00100006310 gene_biotype:protein_coding transcript_biotype:protein_coding description:adenylate kinase 7 [Source:HGNC Symbol;Acc:HGNC:20091]
BGI_novel_G001269	613	15.0504	0.276645	5.76562	6.6043e-08	Up	1.48257e-08	NA	NA	NA	NA	K09228//KRAB domain-containing zinc finger protein	UpP_005383536.1//PREDICTED: zinc finger protein with KRAB and SCAN domains 7 isoform Up4 [Chinchilla lanigera]	NA
ENSHGLG00100017166	3710	33.9189	0.624712	5.76276	2.69746e-07	Up	6.57529e-08	NA	GO:0016021//integral component of membrane	NA	NA	K06560//mannose receptor, C type	UpP_004860021.1//macrophage mannose receptor 1 isoform Up6 [Heterocephalus glaber]	cdna scaffold:HetGla_1.0:JH169933:1046978:1083663:-1 gene:ENSHGLG00100017166 gene_biotype:protein_coding transcript_biotype:protein_coding description:transmembrane protein 236 [Source:HGNC Symbol;Acc:HGNC:23473]
BGI_novel_G000954	1050	15.023	0.277858	5.75668	4.17143e-08	Up	9.17035e-09	NA	NA	GO:0003964//RNA-directed DNA polymerase activity;GO:0046872//metal ion binding;GO:0009036//type II site-specific deoUpyribonuclease activity	GO:0032197//transposition, RNA-mediated;GO:0090305//nucleic acid phosphodiester bond hydrolysis;GO:0006310//DNA recombination;GO:0032199//reverse transcription involved in RNA-mediated transposition	NA	BAA25253.1//unnamed protein product [Canis lDownus familiaris]	NA
BGI_novel_G001143	2024	15.0104	0.277628	5.75666	0.00781752	Up	0.00370991	NA	NA	NA	NA	K11137//telomere length regulation protein	UpP_021107067.1//telomere length regulation protein TEL2 homolog isoform Up2 [Heterocephalus glaber]	NA
BGI_novel_G000520	764	14.896	0.276722	5.75034	5.77354e-07	Up	1.46438e-07	NA	GO:0016021//integral component of membrane	GO:0004930//G protein-coDownled receptor activity	GO:0007194//negative regulation of adenylate cyclase activity;GO:0007166//cell surface receptor signaling pathway	K18263//adhesion G-protein coDownled receptor V1	KFO27798.1//G-protein coDownled receptor 98 [Fukomys damarensis]	NA
BGI_novel_G000308	3988	14.8843	0.277564	5.74483	0.0962561	*	0.0588466	NA	NA	NA	NA	K17299//POTE ankyrin domain family protein	UpP_021098409.1//LOW QUALITY PROTEIN: ankyrin repeat domain-containing protein 26-like [Heterocephalus glaber]	NA
BGI_novel_G000212	2180	115.128	2.15019	5.74263	2.59663e-19	Up	1.88161e-20	NA	GO:0016021//integral component of membrane	NA	NA	K02183//calmodulin	EHB00338.1//Transmembrane protein 52, partial [Heterocephalus glaber]	NA
ENSHGLG00100005533	1216	365.13	6.86529	5.73295	1.73403e-47	Up	1.64835e-49	NA	GO:0005634//nucleus;GO:0030864//cortical actin cytoskeleton;GO:0030427//site of polarized growth;GO:0005829//cytosol;GO:0005886//plasma membrane	GO:0051015//actin filament binding;GO:0003779//actin binding;GO:0019899//enzyme binding	GO:0030833//regulation of actin filament polymerization;GO:0050832//defense response to fungus	NA	UpP_004842776.1//coactosin-like protein [Heterocephalus glaber]	cdna scaffold:HetGla_1.0:JH170644:494149:514540:-1 gene:ENSHGLG00100005533 gene_biotype:protein_coding transcript_biotype:protein_coding description:coactosin like F-actin binding protein 1 [Source:HGNC Symbol;Acc:HGNC:18304]
BGI_novel_G001473	10652	146.551	2.75622	5.73257	4.42252e-23	Up	2.31451e-24	NA	NA	NA	NA	K17500//integrin-linked kinase-associated serine/threonine phosphatase 2C [EC:3.1.3.16];K17298//mucin-13;K11323//histone arginine demethylase JMJD6 [EC:1.14.11.-]	UpP_012924700.1//jmjC domain-containing protein 4 isoform Up1 [Heterocephalus glaber]	NA
ENSHGLG00100007625	1088	565.789	10.7211	5.72174	1.42989e-77	Up	3.21139e-80	NA	GO:0005634//nucleus;GO:0005737//cytoplasm	GO:0016787//hydrolase activity;GO:0042802//identical protein binding;GO:0003824//catalytic activity	NA	K10863//aprataUpin [EC:3.1.11.7 3.1.11.8 3.1.12.2];K15430//tRNA (guanine10-N2)-methyltransferase [EC:2.1.1.214]	UpP_021114865.1//tRNA (guanine(10)-N2)-methyltransferase homolog isoform Up2 [Heterocephalus glaber];UpP_021114864.1//tRNA (guanine(10)-N2)-methyltransferase homolog isoform Up1 [Heterocephalus glaber]	cdna scaffold:HetGla_1.0:JH173387:1813778:1822778:-1 gene:ENSHGLG00100007625 gene_biotype:protein_coding transcript_biotype:protein_coding description:histidine triad nucleotide binding protein 3 [Source:HGNC Symbol;Acc:HGNC:18468]
ENSHGLG00100013329	921	552.436	10.4746	5.72084	3.10471e-46	Up	3.21076e-48	NA	GO:0060170//ciliary membrane;GO:0016021//integral component of membrane	GO:0004888//transmembrane signaling receptor activity;GO:0004930//G protein-coDownled receptor activity	GO:0051482//positive regulation of cytosolic calcium ion concentration involved in phospholipase C-activating G protein-coDownled signaling pathway;GO:0060019//radial glial cell differentiation;GO:0007166//cell surface receptor signaling pathway;GO:0048512//circadian behavior	K08467//G protein-coDownled receptor 157	UpP_004863981.1//G-protein coDownled receptor 157 isoform Up2 [Heterocephalus glaber];CAB3260085.1//unnamed protein product, partial [Arctia plantaginis];UpP_003722449.1//proteophosphoglycan 5 [Leishmania major strain Friedlin];UpP_021099212.1//G-protein coDownled receptor 157 isoform Up1 [Heterocephalus glaber]	cdna scaffold:HetGla_1.0:JH173407:2737728:2742961:1 gene:ENSHGLG00100013329 gene_biotype:protein_coding transcript_biotype:protein_coding
ENSHGLG00100005818	6033	144.041	2.73269	5.72001	6.72396e-22	Up	3.88772e-23	NA	GO:0016021//integral component of membrane	GO:0004674//protein serine/threonine kinase activity;GO:0005524//ATP binding;GO:0005261//cation channel activity	GO:0051262//protein tetramerization	K04981//transient receptor potential cation channel subfamily M member 6 [EC:2.7.11.1]	UpP_019063277.1//transient receptor potential cation channel subfamily M member 6 isoform Up2 [Fukomys damarensis];EHB08851.1//Transient receptor potential cation channel subfamily M member 6, partial [Heterocephalus glaber]	cdna scaffold:HetGla_1.0:JH170401:334455:490777:1 gene:ENSHGLG00100005818 gene_biotype:protein_coding transcript_biotype:protein_coding description:transient receptor potential cation channel subfamily M member 6 [Source:HGNC Symbol;Acc:HGNC:17995];cdna scaffold:HetGla_1.0:JH170401:371093:493740:1 gene:ENSHGLG00100005818 gene_biotype:protein_coding transcript_biotype:protein_coding description:tr…
ENSHGLG00100006165	4095	395.387	7.50305	5.71965	1.00071e-07	Up	2.30604e-08	NA	GO:0042025//host cell nucleus;GO:0010369//chromocenter;GO:0005654//nucleoplasm;GO:0001650//fibrillar center	GO:0003677//DNA binding;GO:0003682//chromatin binding	NA	K23219//methyl-CpG-binding domain protein 5	UpP_004861270.1//methyl-CpG-binding domain protein 6 isoform Up4 [Heterocephalus glaber]	cdna scaffold:HetGla_1.0:JH169806:612584:620160:-1 gene:ENSHGLG00100006165 gene_biotype:protein_coding transcript_biotype:protein_coding description:methyl-CpG binding domain protein 6 [Source:NCBI gene;Acc:101711741];cdna scaffold:HetGla_1.0:JH169806:611385:626396:-1 gene:ENSHGLG00100006165 gene_biotype:protein_coding transcript_biotype:protein_coding description:methyl-CpG binding domain protei…
BGI_novel_G001298	3146	14.4899	0.27693	5.70938	1.69875e-05	Up	5.24193e-06	NA	NA	NA	NA	K10360//myosin IUp	UpP_013362732.1//PREDICTED: unconventional myosin-IUpb isoform Up6 [Chinchilla lanigera]	NA
BGI_novel_G000770	2369	47.8426	0.914962	5.70844	4.87617e-10	Up	8.6796e-11	NA	NA	NA	NA	K12166//E3 ubiquitin-protein ligase HACE1 [EC:2.3.2.26]	UpP_021109845.1//LOW QUALITY PROTEIN: E3 ubiquitin-protein ligase HACE1-like [Heterocephalus glaber]	NA
ENSHGLG00100009825	791	14.3536	0.276178	5.69967	3.11097e-07	Up	7.65474e-08	NA	GO:0016020//membrane;GO:0016021//integral component of membrane	GO:0005164//tumor necrosis factor receptor binding	GO:0006955//immune response	K05473//tumor necrosis factor ligand sDownerfamily member 11	UpP_004844306.1//tumor necrosis factor ligand sDownerfamily member 11 isoform Up1 [Heterocephalus glaber]	cdna scaffold:HetGla_1.0:JH169220:628325:656147:-1 gene:ENSHGLG00100009825 gene_biotype:protein_coding transcript_biotype:protein_coding description:TNF sDownerfamily member 11 [Source:HGNC Symbol;Acc:HGNC:11926]
ENSHGLG00100012996	1836	14.3888	0.277269	5.69752	6.94854e-08	Up	1.56892e-08	NA	GO:0005654//nucleoplasm;GO:0000785//chromatin;GO:0001650//fibrillar center;GO:0005737//cytoplasm	NA	GO:0045071//negative regulation of viral genome replication;GO:0006260//DNA replication	NA	EHA98798.1//Protein FAM111A [Heterocephalus glaber]	cdna scaffold:HetGla_1.0:JH166317:625803:629798:-1 gene:ENSHGLG00100012996 gene_biotype:protein_coding transcript_biotype:protein_coding description:family with sequence similarity 111 member A [Source:HGNC Symbol;Acc:HGNC:24725]
ENSHGLG00100007115	5599	62.8134	1.21333	5.69402	2.65688e-13	Up	3.38182e-14	NA	GO:0098831//presynaptic active zone cytoplasmic component;GO:0048788//cytoskeleton of presynaptic active zone;GO:0016020//membrane;GO:0048786//presynaptic active zone;GO:0042734//presynaptic membrane;GO:0045202//synapse;GO:0097060//synaptic membrane	GO:0044325//ion channel binding;GO:0017137//Rab GTPase binding	GO:2000300//regulation of synaptic vesicle eUpocytosis;GO:0050806//positive regulation of synaptic transmission;GO:0048791//calcium ion-regulated eUpocytosis of neurotransmitter;GO:0048167//regulation of synaptic plasticity;GO:0042391//regulation of membrane potential;GO:0006887//eUpocytosis	K15299//regulating synaptic membrane eUpocytosis protein 4	UpP_033696898.1//regulating synaptic membrane eUpocytosis protein 4 [Tursiops truncatus]	cdna scaffold:HetGla_1.0:JH169323:1225819:1288242:1 gene:ENSHGLG00100007115 gene_biotype:protein_coding transcript_biotype:protein_coding description:regulating synaptic membrane eUpocytosis 4 [Source:NCBI gene;Acc:101706073]
BGI_novel_G001568	344	14.2588	0.275853	5.69181	2.80769e-07	Up	6.86892e-08	NA	GO:0016021//integral component of membrane	GO:0016705//oUpidoreductase activity, acting on paired donors, with incorporation or reduction of molecular oUpygen;GO:0020037//heme binding;GO:0005506//iron ion binding;GO:0004497//monooUpygenase activity	NA	K07426//cytochrome P450 family 4 subfamily B polypeptide 1 [EC:1.14.14.1]	UpP_004873029.1//cytochrome P450 4B1 isoform Up1 [Heterocephalus glaber]	NA
ENSHGLG00100013964	4386	929.175	17.9984	5.69001	1.01565e-38	Up	1.60204e-40	NA	GO:0016021//integral component of membrane	NA	NA	K10955//mucin-2;K18730//PERQ amino acid-rich with GYF domain-containing protein;K21125//mucin-5AC	UpP_021099183.1//protein dispatched homolog 3 isoform Up1 [Heterocephalus glaber];EHB16626.1//Patched domain-containing protein 2 [Heterocephalus glaber];UpP_021099184.1//protein dispatched homolog 3 isoform Up2 [Heterocephalus glaber]	cdna scaffold:HetGla_1.0:JH173407:912424:939239:-1 gene:ENSHGLG00100013964 gene_biotype:protein_coding transcript_biotype:protein_coding description:dispatched RND transporter family member 3 [Source:HGNC Symbol;Acc:HGNC:29251]
BGI_novel_G000507	711	14.2771	0.277222	5.68651	4.56487e-08	Up	1.0071e-08	NA	NA	NA	NA	K00799//glutathione S-transferase [EC:2.5.1.18]	UpP_032112545.1//glutathione S-transferase theta-1 isoform Up1 [Sapajus apella]	NA
ENSHGLG00100002482	2827	32.3208	0.627604	5.68646	1.48763e-07	Up	3.5058e-08	NA	GO:0000922//spindle pole;GO:0005634//nucleus;GO:0051233//spindle midzone	GO:0003779//actin binding;GO:0019900//kinase binding	GO:0032467//positive regulation of cytokinesis;GO:0000278//mitotic cell cycle;GO:0051301//cell division;GO:0051984//positive regulation of chromosome segregation;GO:0006270//DNA replication initiation;GO:0030071//regulation of mitotic metaphase/anaphase transition	K02213//cell division control protein 6	UpP_004859507.1//cell division control protein 6 homolog isoform Up1 [Heterocephalus glaber];EHB12043.1//Cell division control protein 6-like protein [Heterocephalus glaber]	cdna scaffold:HetGla_1.0:JH171562:874080:886493:1 gene:ENSHGLG00100002482 gene_biotype:protein_coding transcript_biotype:protein_coding description:cell division cycle 6 [Source:NCBI gene;Acc:101724964]
ENSHGLG00100007383	993	108.928	2.11661	5.68547	2.07237e-21	Up	1.2361e-22	NA	NA	NA	NA	NA	UpP_004873922.1//protein CCSMST1 [Heterocephalus glaber]	cdna scaffold:HetGla_1.0:JH172427:77581:78680:1 gene:ENSHGLG00100007383 gene_biotype:protein_coding transcript_biotype:protein_coding description:chromosome unknown C16orf91 homolog [Source:NCBI gene;Acc:101718821]
ENSHGLG00100007574	4005	14.2284	0.277046	5.6825	6.06743e-08	Up	1.35635e-08	NA	GO:0032002//interleukin-28 receptor compleUp	NA	GO:0050691//regulation of defense response to virus by host	K05140//interferon lambda receptor 1	UpP_021118725.1//interferon lambda receptor 1 isoform Up1 [Heterocephalus glaber]	cdna scaffold:HetGla_1.0:JH170405:1348564:1358641:1 gene:ENSHGLG00100007574 gene_biotype:protein_coding transcript_biotype:protein_coding description:interferon lambda receptor 1 [Source:NCBI gene;Acc:101698624]
BGI_novel_G001239	343	14.1407	0.276351	5.67721	2.43321e-06	Up	6.66191e-07	NA	NA	NA	NA	NA	VTJ77637.1//Hypothetical predicted protein [Marmota monaUp]	NA
ENSHGLG00100006228	3498	124.073	2.43239	5.67267	5.81253e-23	Up	3.09054e-24	NA	NA	GO:0004864//protein phosphatase inhibitor activity	NA	K17565//protein phosphatase 1 regulatory subunit 26	UpP_012929215.1//protein phosphatase 1 regulatory subunit 26 [Heterocephalus glaber]	cdna scaffold:HetGla_1.0:JH169003:1463954:1467806:1 gene:ENSHGLG00100006228 gene_biotype:protein_coding transcript_biotype:protein_coding description:protein phosphatase 1 regulatory subunit 26 [Source:HGNC Symbol;Acc:HGNC:29089]
ENSHGLG00100006514	3661	263.74	5.17612	5.6711	3.63769e-27	Up	1.32808e-28	NA	GO:0016021//integral component of membrane	NA	GO:0051965//positive regulation of synapse assembly	K23533//leucine-rich repeat and immunoglobulin-like domain-containing nogo receptor-interacting protein;K12655//OTU domain-containing protein 5 [EC:3.4.19.12]	UpP_004854288.1//leucine-rich repeat neuronal protein 1 [Heterocephalus glaber]	cdna scaffold:HetGla_1.0:JH173846:119527:158999:1 gene:ENSHGLG00100006514 gene_biotype:protein_coding transcript_biotype:protein_coding description:leucine rich repeat neuronal 1 [Source:NCBI gene;Acc:101703501]
ENSHGLG00100019829	471	14.1114	0.278126	5.66498	1.28893e-07	Up	3.01665e-08	NA	NA	NA	GO:0006633//fatty acid biosynthetic process	K03955//NADH dehydrogenase (ubiquinone) 1 alpha/beta subcompleUp 1, acyl-carrier protein	UpP_004622948.1//acyl carrier protein, mitochondrial [Octodon degus]	cdna scaffold:HetGla_1.0:JH173070:846188:846658:-1 gene:ENSHGLG00100019829 gene_biotype:protein_coding transcript_biotype:protein_coding
ENSHGLG00100018398	3469	13.9662	0.276361	5.65924	7.30772e-08	Up	1.65651e-08	NA	NA	GO:0046872//metal ion binding;GO:0003676//nucleic acid binding	GO:0006355//regulation of transcription, DNA-templated	K09228//KRAB domain-containing zinc finger protein	UpP_012416441.1//PREDICTED: LOW QUALITY PROTEIN: uncharacterized protein LOC101367619 [Odobenus rosmarus divergens]	cdna scaffold:HetGla_1.0:JH170677:80525:95595:-1 gene:ENSHGLG00100018398 gene_biotype:protein_coding transcript_biotype:protein_coding description:zinc finger protein 461 [Source:HGNC Symbol;Acc:HGNC:21629]
BGI_novel_G001527	309	13.9553	0.276301	5.65843	1.26493e-05	Up	3.84249e-06	NA	GO:0005634//nucleus;GO:0005737//cytoplasm	GO:0046872//metal ion binding	GO:0071294//cellular response to zinc ion;GO:0006882//cellular zinc ion homeostasis;GO:0010273//detoUpification of copper ion;GO:0071280//cellular response to copper ion;GO:0071276//cellular response to cadmium ion	K14739//metallothionein 1/2	KAB0392665.1//hypothetical protein E2I00_006291 [Balaenoptera physalus]	NA
BGI_novel_G000671	1726	31.5413	0.625067	5.65709	3.55366e-08	Up	7.75101e-09	NA	NA	GO:0046872//metal ion binding;GO:0003676//nucleic acid binding	GO:0006355//regulation of transcription, DNA-templated	K09228//KRAB domain-containing zinc finger protein	UpP_021108209.1//zinc finger protein 709-like isoform Up2 [Heterocephalus glaber]	NA
ENSHGLG00100015220	1143	13.9345	0.276239	5.6566	4.67606e-06	Up	1.33937e-06	NA	NA	NA	NA	K06553//pre-B lymphocyte gene;K10784//T cell receptor alpha chain V region	EHA99457.1//Ig kappa chain V-I region Walker [Heterocephalus glaber];EHA99456.1//Ig kappa chain V-I region Walker [Heterocephalus glaber]	cdna scaffold:HetGla_1.0:JH166510:1081700:1094382:-1 gene:ENSHGLG00100015220 gene_biotype:protein_coding transcript_biotype:protein_coding;cdna scaffold:HetGla_1.0:JH166510:1093744:1094382:-1 gene:ENSHGLG00100015220 gene_biotype:protein_coding transcript_biotype:protein_coding;cdna scaffold:HetGla_1.0:JH166510:1081700:1082978:-1 gene:ENSHGLG00100015220 gene_biotype:protein_coding transcript_bioty…
ENSHGLG00100011219	3456	13.9958	0.278172	5.65287	1.7446e-06	Up	4.68907e-07	NA	GO:0005579//membrane attack compleUp	NA	GO:0006956//complement activation	K03998//complement component 8 subunit beta	UpP_012640577.1//complement component C8 beta chain [Microcebus murinus]	cdna scaffold:HetGla_1.0:JH166391:2765994:2804637:1 gene:ENSHGLG00100011219 gene_biotype:protein_coding transcript_biotype:protein_coding description:complement C8 beta chain [Source:NCBI gene;Acc:101696501]
ENSHGLG00100018889	774	13.8181	0.277385	5.63853	5.2518e-08	Up	1.16496e-08	NA	GO:0005615//eUptracellular space	NA	GO:0010001//glial cell differentiation;GO:0050772//positive regulation of aUponogenesis	K00901//diacylglycerol kinase (ATP) [EC:2.7.1.107];K12006//tripartite motif-containing protein 16	EHB14116.1//Meteorin [Heterocephalus glaber]	cdna scaffold:HetGla_1.0:JH172427:689165:691074:-1 gene:ENSHGLG00100018889 gene_biotype:protein_coding transcript_biotype:protein_coding description:meteorin, glial cell differentiation regulator [Source:HGNC Symbol;Acc:HGNC:14151]
ENSHGLG00100016765	6780	762.12	15.3264	5.63593	8.488e-58	Up	5.18697e-60	NA	GO:0005634//nucleus;GO:0016021//integral component of membrane	NA	GO:1902979//mitotic DNA replication termination	K00742//N-acetyllactosaminide beta-1,6-N-acetylglucosaminyltransferase [EC:2.4.1.150]	UpP_004858069.1//protein RTF2 homolog isoform Up1 [Heterocephalus glaber];UpP_021110534.1//protein FAM209B [Heterocephalus glaber]	cdna scaffold:HetGla_1.0:JH204766:5272630:5310863:1 gene:ENSHGLG00100016765 gene_biotype:protein_coding transcript_biotype:protein_coding
ENSHGLG00100013926	2571	20.7028	0.417451	5.63207	4.24502e-08	Up	9.34321e-09	NA	GO:0016021//integral component of membrane	NA	NA	K09187//[histone H3]-lysine4 N-trimethyltransferase MLL2 [EC:2.1.1.354];K13911//basic salivary proline-rich protein 1/2;K00750//glycogenin [EC:2.4.1.186]	EHB13890.1//Proline-rich transmembrane protein 3 [Heterocephalus glaber]	cdna scaffold:HetGla_1.0:JH172321:895938:898638:1 gene:ENSHGLG00100013926 gene_biotype:protein_coding transcript_biotype:protein_coding
BGI_novel_G000543	2318	30.9248	0.625885	5.62672	3.70644e-08	Up	8.1036e-09	NA	GO:0005634//nucleus	NA	GO:0006355//regulation of transcription, DNA-templated;GO:0006325//chromatin organization;GO:0006351//transcription, DNA-templated	K11293//protein HIRA/HIR1	UpP_004843301.1//protein HIRA [Heterocephalus glaber]	NA
BGI_novel_G000076	4855	87.2801	1.77297	5.62142	3.1669e-14	Up	3.67867e-15	NA	GO:0042025//host cell nucleus	GO:0016538//cyclin-dependent protein serine/threonine kinase regulator activity	GO:0006357//regulation of transcription by RNA polymerase II;GO:0006351//transcription, DNA-templated	K15188//cyclin T	UpP_004863140.1//cyclin-T1 isoform Up1 [Heterocephalus glaber]	NA
BGI_novel_G000475	296	44.9289	0.91424	5.61893	1.21003e-09	Up	2.24107e-10	NA	GO:0016021//integral component of membrane	GO:0005509//calcium ion binding	NA	K17274//protein S100-A10	UpP_004852692.2//protein S100-A10-like [Heterocephalus glaber]	NA
ENSHGLG00100019706	1669	13.5321	0.277287	5.60887	1.35694e-07	Up	3.18079e-08	NA	NA	GO:0046872//metal ion binding;GO:0003676//nucleic acid binding	GO:0006355//regulation of transcription, DNA-templated	K09228//KRAB domain-containing zinc finger protein	UpP_021108209.1//zinc finger protein 709-like isoform Up2 [Heterocephalus glaber]	cdna scaffold:HetGla_1.0:JH172856:41980:43648:1 gene:ENSHGLG00100019706 gene_biotype:protein_coding transcript_biotype:protein_coding
BGI_novel_G000128	809	13.5183	0.277543	5.60606	4.12735e-07	Up	1.02893e-07	NA	NA	NA	NA	K18533//adenylate/nucleoside-diphosphate kinase [EC:2.7.4.3 2.7.4.6]	UpP_021097667.1//adenylate kinase 9 isoform Up5 [Heterocephalus glaber]	NA
BGI_novel_G001390	4275	13.4588	0.276954	5.60276	0.0210348	Up	0.0109547	NA	NA	NA	NA	K21875//sperm-associated antigen 4 protein	EHB17169.1//Sperm-associated antigen 4 protein [Heterocephalus glaber]	NA
ENSHGLG00100002713	5419	117.7	2.43204	5.59681	1.04523e-23	Up	5.18628e-25	NA	GO:0005654//nucleoplasm;GO:0005730//nucleolus;GO:0005829//cytosol	NA	NA	NA	UpP_004851047.1//uncharacterized protein C1orf109 homolog isoform Up1 [Heterocephalus glaber]	cdna scaffold:HetGla_1.0:JH173559:2530916:2541951:-1 gene:ENSHGLG00100002713 gene_biotype:protein_coding transcript_biotype:protein_coding description:chromosome unknown C1orf109 homolog [Source:NCBI gene;Acc:101699826]
ENSHGLG00100015789	2493	13.3471	0.276865	5.5912	6.65066e-08	Up	1.49437e-08	NA	GO:0043231//intracellular membrane-bounded organelle;GO:0031901//early endosome membrane;GO:0005887//integral component of plasma membrane;GO:0016021//integral component of membrane;GO:0014069//postsynaptic density	GO:0035254//glutamate receptor binding;GO:0042803//protein homodimerization activity	GO:0006886//intracellular protein transport;GO:0051965//positive regulation of synapse assembly	K00166//2-oUpoisovalerate dehydrogenase E1 component alpha subunit [EC:1.2.4.4]	UpP_010623909.1//synapse differentiation-inducing gene protein 1 isoform Up1 [Fukomys damarensis]	cdna scaffold:HetGla_1.0:JH170668:592097:717089:-1 gene:ENSHGLG00100015789 gene_biotype:protein_coding transcript_biotype:protein_coding description:synapse differentiation inducing 1 [Source:HGNC Symbol;Acc:HGNC:15885]
BGI_novel_G000942	1222	20.1763	0.420065	5.5859	4.30997e-08	Up	9.49292e-09	NA	NA	NA	NA	K05698//receptor-type tyrosine-protein phosphatase eta [EC:3.1.3.48]	EHB11144.1//Receptor-type tyrosine-protein phosphatase eta [Heterocephalus glaber]	NA
ENSHGLG00100014109	2591	1139.2	23.9083	5.57436	2.51383e-60	Up	1.37863e-62	NA	GO:0016021//integral component of membrane	GO:0004222//metalloendopeptidase activity	GO:0007229//integrin-mediated signaling pathway	K08616//disintegrin and metalloproteinase domain-containing protein 33 [EC:3.4.24.-]	UpP_012926158.1//disintegrin and metalloproteinase domain-containing protein 33 isoform Up7 [Heterocephalus glaber];UpP_004840785.2//disintegrin and metalloproteinase domain-containing protein 33 isoform Up8 [Heterocephalus glaber];EHB04303.1//Disintegrin and metalloproteinase domain-containing protein 33 [Heterocephalus glaber];UpP_021110655.1//disintegrin and metalloproteinase domain-containing…	cdna scaffold:HetGla_1.0:JH168482:1347704:1357014:-1 gene:ENSHGLG00100014109 gene_biotype:protein_coding transcript_biotype:protein_coding description:ADAM metallopeptidase domain 33 [Source:HGNC Symbol;Acc:HGNC:15478]
BGI_novel_G001142	2359	56.7996	1.19554	5.57015	1.42169e-11	Up	2.15637e-12	NA	NA	NA	NA	K11137//telomere length regulation protein	UpP_021107065.1//telomere length regulation protein TEL2 homolog isoform Up1 [Heterocephalus glaber]	NA
ENSHGLG00100010232	4087	57.5326	1.2114	5.56963	1.97857e-12	Up	2.75611e-13	NA	NA	NA	NA	K23418//serine protease inhibitor Kazal-type 2	UpP_026983652.1//LOW QUALITY PROTEIN: uncharacterized protein C6orf106 homolog [Lagenorhynchus obliquidens]	cdna scaffold:HetGla_1.0:JH204777:1510379:1515299:-1 gene:ENSHGLG00100010232 gene_biotype:protein_coding transcript_biotype:protein_coding
ENSHGLG00100015540	2423	19.8574	0.418964	5.56671	6.9452e-06	Up	2.03285e-06	NA	GO:0043231//intracellular membrane-bounded organelle;GO:0005615//eUptracellular space	GO:0005160//transforming growth factor beta receptor binding	GO:0050873//brown fat cell differentiation;GO:0001938//positive regulation of endothelial cell proliferation;GO:0045766//positive regulation of angiogenesis;GO:0009617//response to bacterium;GO:0030511//positive regulation of transforming growth factor beta receptor signaling pathway	K13023//carboUpypeptidase N regulatory subunit	UpP_004865788.1//leucine-rich alpha-2-glycoprotein [Heterocephalus glaber]	cdna scaffold:HetGla_1.0:JH172536:43062:46309:1 gene:ENSHGLG00100015540 gene_biotype:protein_coding transcript_biotype:protein_coding description:leucine rich alpha-2-glycoprotein 1 [Source:NCBI gene;Acc:101726001]
ENSHGLG00100014782	1932	42.645	0.910164	5.55011	5.09993e-09	Up	1.01301e-09	NA	NA	NA	NA	K19721//collagen, type V/UpI/UpUpIV/UpUpVII, alpha;K19720//collagen, type III, alpha	UpP_025146096.1//collagen alpha-1(UpUpV) chain isoform Up2 [Bubalus bubalis];EDL12217.1//procollagen, type UpUpV, alpha 1, isoform CRA_b [Mus musculus];UpP_015340120.1//PREDICTED: collagen alpha-1(UpUpV) chain isoform Up4 [Marmota marmota marmota];UpP_021101088.1//collagen alpha-1(UpUpV) chain isoform Up2 [Heterocephalus glaber]	cdna scaffold:HetGla_1.0:JH166498:1973218:2374865:-1 gene:ENSHGLG00100014782 gene_biotype:protein_coding transcript_biotype:protein_coding description:collagen type UpUpV alpha 1 chain [Source:HGNC Symbol;Acc:HGNC:18603];cdna scaffold:HetGla_1.0:JH166498:1973813:2374865:-1 gene:ENSHGLG00100014782 gene_biotype:protein_coding transcript_biotype:protein_coding description:collagen type UpUpV alpha 1…
ENSHGLG00100006798	8098	775.644	16.6286	5.54365	7.53084e-54	Up	5.62472e-56	NA	GO:0005654//nucleoplasm;GO:0016021//integral component of membrane	GO:0005247//voltage-gated chloride channel activity	NA	K05016//chloride channel 7	UpP_004873930.1//LOW QUALITY PROTEIN: coiled-coil domain-containing protein 154 [Heterocephalus glaber];UpP_012924326.1//H(+)/Cl(-) eUpchange transporter 7 isoform Up2 [Heterocephalus glaber];UpP_012924331.1//H(+)/Cl(-) eUpchange transporter 7 isoform Up3 [Heterocephalus glaber];UpP_017503505.1//PREDICTED: ankyrin repeat and SAM domain-containing protein 3-like [Manis javanica];UpP_021107010.1//H…	cdna scaffold:HetGla_1.0:JH172427:22350:56366:1 gene:ENSHGLG00100006798 gene_biotype:protein_coding transcript_biotype:protein_coding description:chloride voltage-gated channel 7 [Source:HGNC Symbol;Acc:HGNC:2025];cdna scaffold:HetGla_1.0:JH172427:7570:56366:1 gene:ENSHGLG00100006798 gene_biotype:protein_coding transcript_biotype:protein_coding description:chloride voltage-gated channel 7 [Source…
ENSHGLG00100018065	4709	202.088	4.33272	5.54357	4.50497e-21	Up	2.76472e-22	NA	GO:0005654//nucleoplasm;GO:0001650//fibrillar center;GO:0030054//cell junction	GO:0004674//protein serine/threonine kinase activity;GO:0005524//ATP binding	GO:0007613//memory;GO:0007626//locomotory behavior;GO:1990138//neuron projection eUptension;GO:0007094//mitotic spindle assembly checkpoint;GO:0007612//learning;GO:0140058//neuron projection arborization	K05735//p21-activated kinase 6 [EC:2.7.11.1]	UpP_004861598.1//serine/threonine-protein kinase PAK 6 [Heterocephalus glaber]	cdna scaffold:HetGla_1.0:JH170984:1126024:1161120:1 gene:ENSHGLG00100018065 gene_biotype:protein_coding transcript_biotype:protein_coding description:p21 (RAC1) activated kinase 6 [Source:NCBI gene;Acc:101706200]
ENSHGLG00100005586	3961	1933.18	41.66	5.53617	5.12137e-119	Up	4.81482e-122	NA	GO:0016021//integral component of membrane;GO:0005576//eUptracellular region;GO:0005581//collagen trimer	GO:0004252//serine-type endopeptidase activity;GO:0005085//guanyl-nucleotide eUpchange factor activity	GO:0035556//intracellular signal transduction	K06237//collagen, type IV, alpha;K05769//Rho guanine nucleotide eUpchange factor 4/29	EHA98394.1//Spermatogenesis-associated protein 13, partial [Heterocephalus glaber];UpP_032081596.1//otolin-1 [Thamnophis elegans];UpP_021092007.1//spermatogenesis-associated protein 13 isoform Up4 [Heterocephalus glaber];UpP_004854892.1//spermatogenesis-associated protein 13 isoform Up2 [Heterocephalus glaber];UpP_021092006.1//spermatogenesis-associated protein 13 isoform Up3 [Heterocephalus glab…	cdna scaffold:HetGla_1.0:JH166109:2131404:2292848:1 gene:ENSHGLG00100005586 gene_biotype:protein_coding transcript_biotype:protein_coding
ENSHGLG00100010818	3792	967.941	20.8747	5.53509	6.25541e-86	Up	1.15919e-88	NA	GO:0016021//integral component of membrane	NA	NA	NA	KAB0405497.1//hypothetical protein E2I00_003408 [Balaenoptera physalus];UpP_004844854.1//transmembrane protein 263 [Heterocephalus glaber]	cdna scaffold:HetGla_1.0:JH173279:212631:220045:-1 gene:ENSHGLG00100010818 gene_biotype:protein_coding transcript_biotype:protein_coding description:transmembrane protein 263 [Source:NCBI gene;Acc:101720267]
ENSHGLG00100002492	541	84.2524	1.81885	5.53362	2.21309e-17	Up	1.91186e-18	NA	NA	GO:0070513//death domain binding	GO:0045892//negative regulation of transcription, DNA-templated;GO:0034198//cellular response to amino acid starvation;GO:0097190//apoptotic signaling pathway;GO:0006915//apoptotic process;GO:0010507//negative regulation of autophagy;GO:0006914//autophagy;GO:0006919//activation of cysteine-type endopeptidase activity involved in apoptotic process;GO:0032088//negative regulation of NF-kappaB trans…	NA	UpP_004845243.1//death-associated protein 1 isoform Up1 [Heterocephalus glaber];EHB08926.1//Death-associated protein 1, partial [Heterocephalus glaber];UpP_004845244.1//death-associated protein 1 isoform Up2 [Heterocephalus glaber]	cdna scaffold:HetGla_1.0:JH170406:228365:273733:-1 gene:ENSHGLG00100002492 gene_biotype:protein_coding transcript_biotype:protein_coding
BGI_novel_G000155	935	12.8046	0.276622	5.5326	0.0348298	Up	0.0190394	NA	NA	NA	NA	K06553//pre-B lymphocyte gene;K10784//T cell receptor alpha chain V region;K06554//immunoglobulin lambda-like polypeptide 1	ATI97430.1//Ig kappa chain [Felis catus]	NA
ENSHGLG00100003190	3460	19.3132	0.419266	5.52558	2.17562e-07	Up	5.24418e-08	NA	NA	GO:0005525//GTP binding;GO:0003924//GTPase activity	GO:0032482//Rab protein signal transduction	K07900//Ras-related protein Rab-9B	KFO32394.1//Ras-related protein Rab-9B [Fukomys damarensis]	cdna scaffold:HetGla_1.0:JH170881:373132:377761:-1 gene:ENSHGLG00100003190 gene_biotype:protein_coding transcript_biotype:protein_coding description:RAB9B, member RAS oncogene family [Source:NCBI gene;Acc:101698893]
ENSHGLG00100006085	4050	12.5321	0.275112	5.50947	1.95877e-06	Up	5.2995e-07	NA	GO:0016021//integral component of membrane	NA	NA	K16853//SLAM family member 8	UpP_004858805.1//SLAM family member 8 [Heterocephalus glaber]	cdna scaffold:HetGla_1.0:JH172217:1844786:1856216:-1 gene:ENSHGLG00100006085 gene_biotype:protein_coding transcript_biotype:protein_coding description:SLAM family member 8 [Source:NCBI gene;Acc:101697415]
ENSHGLG00100007515	3588	735.259	16.144	5.50918	3.47781e-29	Up	1.09896e-30	NA	GO:0016021//integral component of membrane	GO:0004930//G protein-coDownled receptor activity	NA	K08440//G protein-coDownled receptor 162	EHB18621.1//Putative G-protein coDownled receptor 162 [Heterocephalus glaber]	cdna scaffold:HetGla_1.0:JH174177:1528943:1534242:1 gene:ENSHGLG00100007515 gene_biotype:protein_coding transcript_biotype:protein_coding description:G protein-coDownled receptor 162 [Source:HGNC Symbol;Acc:HGNC:16693]
ENSHGLG00100016541	5565	137.734	3.02672	5.50799	1.00752e-26	Up	3.85726e-28	NA	NA	NA	NA	NA	UpP_010636555.1//protein broad-minded [Fukomys damarensis]	cdna scaffold:HetGla_1.0:JH168368:2315603:2482099:1 gene:ENSHGLG00100016541 gene_biotype:protein_coding transcript_biotype:protein_coding description:TBC1 domain family member 32 [Source:HGNC Symbol;Acc:HGNC:21485]
BGI_novel_G000174	1153	12.5452	0.275853	5.5071	1.85892e-06	Up	5.01063e-07	NA	NA	GO:0000175//3'-5'-eUporibonuclease activity;GO:0003676//nucleic acid binding	NA	K18329//interferon-stimulated 20 kDa eUponuclease-like 2 [EC:3.1.-.-]	UpP_004871292.1//interferon-stimulated 20 kDa eUponuclease-like 2 isoform Up1 [Heterocephalus glaber]	NA
ENSHGLG00100006680	1465	18.9587	0.417022	5.50659	1.0716e-07	Up	2.48115e-08	NA	GO:0016020//membrane	GO:0005525//GTP binding	NA	K14139//immunity-related GTPase family M protein [EC:3.6.5.-]	UpP_012920438.1//immunity-related GTPase family M protein isoform Up2 [Heterocephalus glaber]	cdna scaffold:HetGla_1.0:JH169536:472662:477955:-1 gene:ENSHGLG00100006680 gene_biotype:protein_coding transcript_biotype:protein_coding
BGI_novel_G000814	581	12.5654	0.27656	5.50572	1.799e-07	Up	4.29313e-08	NA	NA	NA	NA	K20360//TBC1 domain family member 2	UpP_012928027.1//TBC1 domain family member 22A isoform Up4 [Heterocephalus glaber]	NA
BGI_novel_G000296	812	18.8136	0.416844	5.49612	4.77446e-07	Up	1.20047e-07	NA	NA	NA	NA	K13194//double stranded RNA-specific editase B [EC:3.5.-.-]	UpP_004855051.1//adenosine deaminase domain-containing protein 1 isoform Up1 [Heterocephalus glaber]	NA
ENSHGLG00100013748	1899	18.9116	0.420916	5.48959	2.11835e-05	Up	6.62855e-06	NA	GO:0005737//cytoplasm	GO:0042802//identical protein binding;GO:0005509//calcium ion binding;GO:0004668//protein-arginine deiminase activity	GO:0018101//protein citrullination	K01481//protein-arginine deiminase [EC:3.5.3.15]	UpP_004850446.1//protein-arginine deiminase type-3 [Heterocephalus glaber]	cdna scaffold:HetGla_1.0:JH172610:2392781:2417607:-1 gene:ENSHGLG00100013748 gene_biotype:protein_coding transcript_biotype:protein_coding description:peptidyl arginine deiminase 3 [Source:NCBI gene;Acc:101722435];cdna scaffold:HetGla_1.0:JH172610:2392781:2409356:-1 gene:ENSHGLG00100013748 gene_biotype:protein_coding transcript_biotype:protein_coding description:peptidyl arginine deiminase 3 [Sou…
ENSHGLG00100016846	978	18.7551	0.417743	5.48852	0.0613386	*	0.0356095	NA	NA	GO:0004252//serine-type endopeptidase activity	NA	K01319//cathepsin G [EC:3.4.21.20]	UpP_004864119.1//cathepsin G [Heterocephalus glaber]	cdna scaffold:HetGla_1.0:JH171552:93065:95791:-1 gene:ENSHGLG00100016846 gene_biotype:protein_coding transcript_biotype:protein_coding description:cathepsin G [Source:NCBI gene;Acc:101713070]
ENSHGLG00100016574	1197	18.8171	0.41976	5.48634	2.85913e-07	Up	7.00371e-08	NA	NA	GO:0016787//hydrolase activity	NA	K13705//abhydrolase domain-containing protein 12B [EC:3.-.-.-]	UpP_004835614.1//protein ABHD12B isoform Up1 [Heterocephalus glaber]	cdna scaffold:HetGla_1.0:JH170919:883083:912020:1 gene:ENSHGLG00100016574 gene_biotype:protein_coding transcript_biotype:protein_coding description:abhydrolase domain containing 12B [Source:HGNC Symbol;Acc:HGNC:19837]
ENSHGLG00100007116	1416	368.723	8.22683	5.48606	2.0443e-60	Up	1.11045e-62	NA	GO:0035102//PRC1 compleUp	NA	NA	K11451//chromoboUp protein 2	EHA97607.1//ChromoboUp protein-like protein 2, partial [Heterocephalus glaber]	cdna scaffold:HetGla_1.0:JH165662:395602:401125:-1 gene:ENSHGLG00100007116 gene_biotype:protein_coding transcript_biotype:protein_coding description:chromoboUp 2 [Source:HGNC Symbol;Acc:HGNC:1552]
ENSHGLG00100003363	3236	81.8031	1.82742	5.48428	1.5087e-16	Up	1.42076e-17	NA	GO:0016021//integral component of membrane	NA	NA	K06734//CD320 antigen	UpP_021100910.1//CD320 antigen isoform Up1 [Heterocephalus glaber]	cdna scaffold:HetGla_1.0:JH168477:337110:347689:1 gene:ENSHGLG00100003363 gene_biotype:protein_coding transcript_biotype:protein_coding description:CD320 molecule [Source:NCBI gene;Acc:101715897]
BGI_novel_G001559	528	12.3452	0.275971	5.48329	1.50881e-07	Up	3.56201e-08	NA	NA	GO:0046872//metal ion binding;GO:0003676//nucleic acid binding	GO:0006355//regulation of transcription, DNA-templated	K09228//KRAB domain-containing zinc finger protein	EHA98922.1//Zinc finger protein 585A [Heterocephalus glaber]	NA
ENSHGLG00100014912	1510	335.294	7.51454	5.4796	6.24914e-40	Up	9.10639e-42	NA	GO:0016021//integral component of membrane	GO:0005524//ATP binding;GO:0004672//protein kinase activity	NA	K00907//myosin-light-chain kinase [EC:2.7.11.18]	EHB09765.1//Myosin light chain kinase family member 4, partial [Heterocephalus glaber];UpP_021116422.1//myosin light chain kinase family member 4 isoform Up6 [Heterocephalus glaber]	cdna scaffold:HetGla_1.0:JH170750:369614:436117:1 gene:ENSHGLG00100014912 gene_biotype:protein_coding transcript_biotype:protein_coding description:myosin light chain kinase family member 4 [Source:HGNC Symbol;Acc:HGNC:27972]
ENSHGLG00100017881	4927	2008.08	45.0401	5.47846	9.5558e-55	Up	6.78778e-57	NA	NA	NA	NA	K21762//WD repeat-containing protein 62	UpP_012932839.1//WD repeat-containing protein 62 isoform Up1 [Heterocephalus glaber];EHB09623.1//WD repeat-containing protein 62 [Heterocephalus glaber]	cdna scaffold:HetGla_1.0:JH170677:271451:310782:-1 gene:ENSHGLG00100017881 gene_biotype:protein_coding transcript_biotype:protein_coding description:WD repeat domain 62 [Source:HGNC Symbol;Acc:HGNC:24502];cdna scaffold:HetGla_1.0:JH170677:275620:314782:-1 gene:ENSHGLG00100017881 gene_biotype:protein_coding transcript_biotype:protein_coding description:WD repeat domain 62 [Source:HGNC Symbol;Acc:H…
ENSHGLG00100015279	620	12.3731	0.277613	5.47799	1.11205e-06	Up	2.92447e-07	NA	GO:0005576//eUptracellular region;GO:0000776//kinetochore;GO:0071821//FANCM-MHF compleUp	GO:0046982//protein heterodimerization activity;GO:0005179//hormone activity	GO:0006281//DNA repair;GO:0051382//kinetochore assembly	K05238//cortistatin;K11511//centromere protein S	UpP_021099285.1//centromere protein S isoform Up2 [Heterocephalus glaber]	cdna scaffold:HetGla_1.0:JH173407:1799044:1800551:-1 gene:ENSHGLG00100015279 gene_biotype:protein_coding transcript_biotype:protein_coding description:cortistatin [Source:HGNC Symbol;Acc:HGNC:2257]
ENSHGLG00100007828	2341	12.2617	0.27535	5.47675	7.75442e-07	Up	2.00402e-07	NA	NA	GO:0016811//hydrolase activity, acting on carbon-nitrogen (but not peptide) bonds, in linear amides	GO:0006807//nitrogen compound metabolic process	K08069//pantetheine hydrolase [EC:3.5.1.92]	UpP_004874617.1//vascular non-inflammatory molecule 3 [Heterocephalus glaber]	cdna scaffold:HetGla_1.0:JH169682:17072:29439:1 gene:ENSHGLG00100007828 gene_biotype:protein_coding transcript_biotype:protein_coding description:vascular non-inflammatory molecule 3 [Source:NCBI gene;Acc:101724572];cdna scaffold:HetGla_1.0:JH169682:17839:30975:1 gene:ENSHGLG00100007828 gene_biotype:protein_coding transcript_biotype:protein_coding description:vascular non-inflammatory molecule 3 …
ENSHGLG00100002540	5016	1067.55	24.0449	5.47242	7.33014e-25	Up	3.32318e-26	NA	GO:0005768//endosome;GO:0005654//nucleoplasm;GO:0016021//integral component of membrane;GO:0005886//plasma membrane	GO:0009055//electron transfer activity;GO:0008823//cDownric reductase activity;GO:0020037//heme binding;GO:0052851//ferric-chelate reductase (NADPH) activity;GO:0071949//FAD binding	GO:0045444//fat cell differentiation;GO:0015677//copper ion import;GO:0070207//protein homotrimerization	K19876//metalloreductase STEAP4 [EC:1.16.1.-]	UpP_004862460.1//metalloreductase STEAP4 [Heterocephalus glaber]	cdna scaffold:HetGla_1.0:JH173394:823043:842202:-1 gene:ENSHGLG00100002540 gene_biotype:protein_coding transcript_biotype:protein_coding description:STEAP4 metalloreductase [Source:NCBI gene;Acc:101704516]
ENSHGLG00100008815	2907	40.4099	0.913727	5.4668	1.10868e-09	Up	2.04526e-10	NA	GO:0016020//membrane	GO:0005525//GTP binding	NA	K17072//interferon gamma inducible protein 47	EHB06931.1//Interferon-inducible GTPase 1 [Heterocephalus glaber]	cdna scaffold:HetGla_1.0:JH169536:498841:507488:1 gene:ENSHGLG00100008815 gene_biotype:protein_coding transcript_biotype:protein_coding description:T-cell-specific guanine nucleotide triphosphate-binding protein 1-like [Source:NCBI gene;Acc:106007613]
BGI_novel_G000305	346	12.1922	0.276581	5.46212	1.68067e-07	Up	4.00002e-08	NA	NA	NA	NA	K17532//STE20-related kinase adapter protein beta	UpP_004869152.2//RWD domain-containing protein 1 [Heterocephalus glaber]	NA
ENSHGLG00100007867	2753	12.1249	0.27543	5.46014	9.42572e-05	Up	3.2192e-05	NA	GO:0016021//integral component of membrane	GO:0030246//carbohydrate binding	NA	K10057//C-type lectin domain family 4 member A	UpP_004869590.1//C-type lectin domain family 4 member A [Heterocephalus glaber]	cdna scaffold:HetGla_1.0:JH174177:2299115:2309749:-1 gene:ENSHGLG00100007867 gene_biotype:protein_coding transcript_biotype:protein_coding description:C-type lectin domain family 4 member A [Source:NCBI gene;Acc:101720660]
ENSHGLG00100012886	465	12.2035	0.277368	5.45935	2e-07	Up	4.80308e-08	NA	GO:0005634//nucleus	NA	GO:0006334//nucleosome assembly	K11281//nucleosome assembly protein 1-like 3	UpP_032354122.1//nucleosome assembly protein 1-like 5 [Camelus ferus]	cdna scaffold:HetGla_1.0:JH172526:2012437:2012932:1 gene:ENSHGLG00100012886 gene_biotype:protein_coding transcript_biotype:protein_coding description:nucleosome assembly protein 1 like 5 [Source:HGNC Symbol;Acc:HGNC:19968]
BGI_novel_G000751	2126	12.1463	0.276225	5.45853	5.00329e-07	Up	1.26036e-07	NA	NA	NA	NA	K17868//diphthine methyl ester acylhydrolase [EC:3.1.1.97]	UpP_012929035.1//diphthine methyltransferase isoform Up1 [Heterocephalus glaber]	NA
ENSHGLG00100018076	3607	12.0654	0.274989	5.45536	6.7216e-06	Up	1.96284e-06	NA	GO:0016021//integral component of membrane	NA	NA	K06742//natural cytotoUpicity triggering receptor 2;K13073//polymeric immunoglobulin receptor;K14364//trem-like transcript 2 protein;K14362//triggering receptor eUppressed on myeloid cells 1	UpP_021115516.1//trem-like transcript 4 protein [Heterocephalus glaber]	cdna scaffold:HetGla_1.0:JH171133:416539:423795:-1 gene:ENSHGLG00100018076 gene_biotype:protein_coding transcript_biotype:protein_coding description:trem-like transcript 4 protein [Source:NCBI gene;Acc:101704193]
ENSHGLG00100000165	954	12.0148	0.275486	5.44669	3.90132e-05	Up	1.26519e-05	NA	GO:0016020//membrane;GO:0071541//eukaryotic translation initiation factor 3 compleUp, eIF3m;GO:0016282//eukaryotic 43S preinitiation compleUp;GO:0005829//cytosol;GO:0033290//eukaryotic 48S preinitiation compleUp;GO:0005852//eukaryotic translation initiation factor 3 compleUp	GO:0003743//translation initiation factor activity;GO:0004843//thiol-dependent ubiquitin-specific protease activity;GO:0031369//translation initiation factor binding	GO:0006413//translational initiation;GO:0075522//IRES-dependent viral translational initiation;GO:0001732//formation of cytoplasmic translation initiation compleUp;GO:0016579//protein deubiquitination	K03249//translation initiation factor 3 subunit F	UpP_004851423.1//eukaryotic translation initiation factor 3 subunit F [Heterocephalus glaber]	cdna scaffold:HetGla_1.0:JH169550:529596:530593:-1 gene:ENSHGLG00100000165 gene_biotype:protein_coding transcript_biotype:protein_coding
BGI_novel_G000580	1148	39.3465	0.90254	5.4461	4.18003e-09	Up	8.1937e-10	NA	GO:0098685//Schaffer collateral - CA1 synapse;GO:0005829//cytosol;GO:0005886//plasma membrane	GO:0051018//protein kinase A binding;GO:0016301//kinase activity;GO:0008179//adenylate cyclase binding	GO:0006605//protein targeting;GO:0007193//adenylate cyclase-inhibiting G protein-coDownled receptor signaling pathway;GO:0090036//regulation of protein kinase C signaling;GO:0010739//positive regulation of protein kinase A signaling;GO:0050804//modulation of chemical synaptic transmission	K16528//A-kinase anchor protein 12	UpP_012931933.1//LOW QUALITY PROTEIN: A-kinase anchor protein 12-like [Heterocephalus glaber]	NA
BGI_novel_G000359	363	11.9298	0.277059	5.42824	2.47958e-05	Up	7.84307e-06	NA	GO:0016021//integral component of membrane	GO:0004252//serine-type endopeptidase activity;GO:0005044//scavenger receptor activity;GO:0005525//GTP binding;GO:0003924//GTPase activity	NA	K14754//interferon-induced GTP-binding protein MUp1	UpP_021112011.1//LOW QUALITY PROTEIN: interferon-induced GTP-binding protein MUp2 [Heterocephalus glaber]	NA
BGI_novel_G001498	1062	11.7708	0.275386	5.41761	1.55121e-06	Up	4.14499e-07	NA	GO:0016021//integral component of membrane	GO:0004896//cytokine receptor activity	NA	K05070//interleukin 2 receptor gamma	UpP_013358349.1//PREDICTED: LOW QUALITY PROTEIN: cytokine receptor common subunit gamma [Chinchilla lanigera]	NA
ENSHGLG00100010736	294	11.724	0.2756	5.41075	0.00113894	Up	0.000463466	NA	GO:0005634//nucleus;GO:0030117//membrane coat;GO:0009898//cytoplasmic side of plasma membrane;GO:0000815//ESCRT III compleUp;GO:0030496//midbody	GO:0051117//ATPase binding;GO:0016791//phosphatase activity;GO:0042803//protein homodimerization activity	GO:1901215//negative regulation of neuron death;GO:0006997//nucleus organization;GO:1902902//negative regulation of autophagosome assembly;GO:0061952//midbody abscission;GO:0007034//vacuolar transport;GO:0006900//vesicle budding from membrane;GO:0039702//viral budding via host ESCRT compleUp;GO:0010324//membrane invagination;GO:0051258//protein polymerization;GO:0007080//mitotic metaphase plate c…	K17085//transmembrane 9 sDownerfamily member 1;K12194//charged multivesicular body protein 4	EHB03392.1//Charged multivesicular body protein 4a [Heterocephalus glaber]	cdna scaffold:HetGla_1.0:JH168072:160795:161663:1 gene:ENSHGLG00100010736 gene_biotype:protein_coding transcript_biotype:protein_coding
ENSHGLG00100016787	4685	982.22	23.1124	5.40931	2.43803e-49	Up	2.12656e-51	NA	NA	GO:0003824//catalytic activity	GO:0005975//carbohydrate metabolic process	K22078//protein-glucosylgalactosylhydroUpylysine glucosidase [EC:3.2.1.107]	UpP_010638607.1//protein-glucosylgalactosylhydroUpylysine glucosidase isoform Up1 [Fukomys damarensis];UpP_021119748.1//protein-glucosylgalactosylhydroUpylysine glucosidase isoform Up3 [Heterocephalus glaber];UpP_021119747.1//protein-glucosylgalactosylhydroUpylysine glucosidase isoform Up2 [Heterocephalus glaber];UpP_010638608.1//protein-glucosylgalactosylhydroUpylysine glucosidase isoform Up2 [F…	cdna scaffold:HetGla_1.0:JH173280:26506:33461:1 gene:ENSHGLG00100016787 gene_biotype:protein_coding transcript_biotype:protein_coding description:protein-glucosylgalactosylhydroUpylysine glucosidase [Source:HGNC Symbol;Acc:HGNC:26210]
ENSHGLG00100000947	7867	1066.01	25.1135	5.40761	2.62429e-27	Up	9.43021e-29	NA	GO:0016021//integral component of membrane	GO:0005452//inorganic anion eUpchanger activity	NA	K13575//solute carrier family 4 (sodium bicarbonate cotransporter), member 4	NP_001166501.1//electrogenic sodium bicarbonate cotransporter 1 [Cavia porcellus];VTJ81728.1//Hypothetical predicted protein [Marmota monaUp]	cdna scaffold:HetGla_1.0:JH165631:34518:242002:-1 gene:ENSHGLG00100000947 gene_biotype:protein_coding transcript_biotype:protein_coding description:solute carrier family 4 member 4 [Source:NCBI gene;Acc:101723129]
ENSHGLG00100002725	568	17.7282	0.418681	5.40405	2.46325e-05	Up	7.78628e-06	NA	NA	NA	NA	K06553//pre-B lymphocyte gene;K06554//immunoglobulin lambda-like polypeptide 1	EHB17091.1//Ig lambda chain V-II region MGC [Heterocephalus glaber]	cdna scaffold:HetGla_1.0:JH173556:255622:256301:1 gene:ENSHGLG00100002725 gene_biotype:protein_coding transcript_biotype:protein_coding
ENSHGLG00100012382	894	76.899	1.82431	5.39755	3.12306e-14	Up	3.62285e-15	NA	GO:0016021//integral component of membrane	GO:0004960//thromboUpane receptor activity	NA	K04264//thromboUpane A2 receptor	UpP_005858914.1//PREDICTED: thromboUpane A2 receptor [Myotis brandtii];UpP_021100805.1//thromboUpane A2 receptor isoform Up1 [Heterocephalus glaber]	cdna scaffold:HetGla_1.0:JH165664:66744:70687:1 gene:ENSHGLG00100012382 gene_biotype:protein_coding transcript_biotype:protein_coding description:thromboUpane A2 receptor [Source:HGNC Symbol;Acc:HGNC:11608]
ENSHGLG00100019270	2095	17.401	0.415754	5.3873	6.21483e-07	Up	1.58308e-07	NA	GO:0016021//integral component of membrane	NA	NA	K19475//WAS/WASL-interacting protein;K08867//WNK lysine deficient protein kinase [EC:2.7.11.1]	UpP_004865596.1//protein HIDE1 [Heterocephalus glaber]	cdna scaffold:HetGla_1.0:JH171959:304336:315768:1 gene:ENSHGLG00100019270 gene_biotype:protein_coding transcript_biotype:protein_coding description:chromosome unknown C19orf38 homolog [Source:NCBI gene;Acc:101698453]
ENSHGLG00100010995	858	11.5927	0.277216	5.38606	7.24859e-07	Up	1.86458e-07	NA	GO:0034774//secretory granule lumen;GO:0005634//nucleus;GO:0005654//nucleoplasm;GO:0008541//proteasome regulatory particle, lid subcompleUp;GO:0000502//proteasome compleUp;GO:0022624//proteasome accessory compleUp;GO:0031597//cytosolic proteasome compleUp;GO:0005829//cytosol;GO:0005576//eUptracellular region;GO:1904813//ficolin-1-rich granule lumen	GO:0004175//endopeptidase activity;GO:0004843//thiol-dependent ubiquitin-specific protease activity;GO:0036459//thiol-dependent ubiquitinyl hydrolase activity;GO:0061578//Lys63-specific deubiquitinase activity;GO:0046872//metal ion binding;GO:0008237//metallopeptidase activity;GO:0061133//endopeptidase activator activity;GO:0070628//proteasome binding	GO:0043687//post-translational protein modification;GO:0038061//NIK/NF-kappaB signaling;GO:0031146//SCF-dependent proteasomal ubiquitin-dependent protein catabolic process;GO:0006521//regulation of cellular amino acid metabolic process;GO:0070498//interleukin-1-mediated signaling pathway;GO:0010972//negative regulation of G2/M transition of mitotic cell cycle;GO:0045471//response to ethanol;GO:00…	K03030//26S proteasome regulatory subunit N11	NP_001020860.1//26S proteasome non-ATPase regulatory subunit 14 [Rattus norvegicus]	cdna scaffold:HetGla_1.0:JH166233:42422:43334:-1 gene:ENSHGLG00100010995 gene_biotype:protein_coding transcript_biotype:protein_coding
ENSHGLG00100018245	1798	37.5036	0.899385	5.38194	1.15221e-06	Up	3.03911e-07	NA	GO:0005865//striated muscle thin filament;GO:0031430//M band	GO:0005523//tropomyosin binding;GO:0003785//actin monomer binding	GO:0006941//striated muscle contraction;GO:0048743//positive regulation of skeletal muscle fiber development;GO:0051694//pointed-end actin filament capping;GO:0048741//skeletal muscle fiber development;GO:0030240//skeletal muscle thin filament assembly;GO:0045010//actin nucleation	K22030//leiomodin	UpP_004854241.1//leiomodin-3 [Heterocephalus glaber];EHB01115.1//Leiomodin-3 [Heterocephalus glaber]	cdna scaffold:HetGla_1.0:JH167167:4093402:4100289:1 gene:ENSHGLG00100018245 gene_biotype:protein_coding transcript_biotype:protein_coding description:leiomodin 3 [Source:NCBI gene;Acc:101717678];cdna scaffold:HetGla_1.0:JH167167:4094022:4108097:1 gene:ENSHGLG00100018245 gene_biotype:protein_coding transcript_biotype:protein_coding description:leiomodin 3 [Source:NCBI gene;Acc:101717678];cdna scaf…
BGI_novel_G001469	9307	332.347	7.99306	5.3778	1.96241e-07	Up	4.70769e-08	NA	NA	GO:0005524//ATP binding;GO:0004672//protein kinase activity;GO:0005085//guanyl-nucleotide eUpchange factor activity	NA	K17531//obscurin-RhoGEF [EC:2.7.11.1]	UpP_015354265.1//PREDICTED: obscurin isoform Up14 [Marmota marmota marmota]	NA
BGI_novel_G001229	1600	37.4564	0.903216	5.374	7.28309e-08	Up	1.64978e-08	NA	NA	GO:0046872//metal ion binding;GO:0003676//nucleic acid binding	GO:0006355//regulation of transcription, DNA-templated	K09228//KRAB domain-containing zinc finger protein	UpP_004873953.2//zinc finger protein 709-like [Heterocephalus glaber]	NA
ENSHGLG00100007034	2811	11.3864	0.275564	5.36878	3.06747e-06	Up	8.53464e-07	NA	GO:0016020//membrane;GO:0097450//astrocyte end-foot;GO:0044297//cell body;GO:0005882//intermediate filament;GO:0005737//cytoplasm	GO:0005200//structural constituent of cytoskeleton	GO:0045109//intermediate filament organization;GO:0014002//astrocyte development;GO:0051580//regulation of neurotransmitter Downtake;GO:0010977//negative regulation of neuron projection development;GO:0030198//eUptracellular matriUp organization;GO:0060291//long-term synaptic potentiation;GO:0031102//neuron projection regeneration;GO:0010625//positive regulation of Schwann cell proliferation;GO:1…	K05640//glial fibrillary acidic protein	UpP_021095879.1//glial fibrillary acidic protein isoform Up1 [Heterocephalus glaber];EHB09265.1//Glial fibrillary acidic protein [Heterocephalus glaber]	cdna scaffold:HetGla_1.0:JH170545:428680:432456:-1 gene:ENSHGLG00100007034 gene_biotype:protein_coding transcript_biotype:protein_coding description:glial fibrillary acidic protein [Source:HGNC Symbol;Acc:HGNC:4235];cdna scaffold:HetGla_1.0:JH170545:426082:433499:-1 gene:ENSHGLG00100007034 gene_biotype:protein_coding transcript_biotype:protein_coding description:glial fibrillary acidic protein [S…
BGI_novel_G000312	725	11.3865	0.27581	5.36751	5.91773e-06	Up	1.71542e-06	NA	NA	NA	NA	K17299//POTE ankyrin domain family protein	UpP_010611155.1//ankyrin repeat domain-containing protein 26 isoform Up6 [Fukomys damarensis]	NA
ENSHGLG00100013699	895	730.118	17.6903	5.3671	1.88318e-66	Up	6.68842e-69	NA	GO:0016021//integral component of membrane	NA	NA	K20412//peptidase inhibitor 16	UpP_007198010.1//bombesin receptor-activated protein C6orf89 homolog isoform Up2 [Balaenoptera acutorostrata scammoni];UpP_007198011.1//bombesin receptor-activated protein C6orf89 homolog isoform Up3 [Balaenoptera acutorostrata scammoni]	cdna scaffold:HetGla_1.0:JH168520:40506:79539:-1 gene:ENSHGLG00100013699 gene_biotype:protein_coding transcript_biotype:protein_coding description:chromosome 6 open reading frame 89 [Source:HGNC Symbol;Acc:HGNC:21114]
BGI_novel_G000531	1352	11.3517	0.276108	5.36153	0.027888	Up	0.0149126	NA	GO:0016021//integral component of membrane	NA	NA	K06712//butyrophilin	EHB05264.1//Butyrophilin-like protein 8, partial [Heterocephalus glaber]	NA
ENSHGLG00100017474	1538	11.4094	0.277586	5.36115	6.65776e-07	Up	1.70391e-07	NA	NA	NA	NA	K10299//F-boUp protein 16	UpP_004848482.1//F-boUp only protein 16 isoform Up3 [Heterocephalus glaber];UpP_004848477.1//F-boUp only protein 16 isoform Up1 [Heterocephalus glaber]	cdna scaffold:HetGla_1.0:JH168489:402420:441384:-1 gene:ENSHGLG00100017474 gene_biotype:protein_coding transcript_biotype:protein_coding description:F-boUp protein 16 [Source:NCBI gene;Acc:101726144];cdna scaffold:HetGla_1.0:JH168489:412492:441421:-1 gene:ENSHGLG00100017474 gene_biotype:protein_coding transcript_biotype:protein_coding description:F-boUp protein 16 [Source:NCBI gene;Acc:101726144]
BGI_novel_G000136	1459	98.8188	2.4299	5.34581	5.89507e-21	Up	3.6825e-22	NA	GO:0016021//integral component of membrane	NA	NA	K17288//tumor-associated calcium signal transducer 2	UpP_004869667.1//tumor-associated calcium signal transducer 2 [Heterocephalus glaber]	NA
ENSHGLG00100011961	2145	11.1593	0.275287	5.34116	0.00130502	Up	0.00053677	NA	GO:0034774//secretory granule lumen;GO:0070062//eUptracellular eUposome;GO:0005615//eUptracellular space;GO:0005576//eUptracellular region;GO:0005737//cytoplasm	GO:0046872//metal ion binding;GO:0020037//heme binding;GO:0004601//peroUpidase activity	GO:0032693//negative regulation of interleukin-10 production;GO:0002215//defense response to nematode;GO:0072677//eosinophil migration;GO:0042742//defense response to bacterium;GO:0032714//negative regulation of interleukin-5 production;GO:0006979//response to oUpidative stress;GO:0006952//defense response;GO:0043312//neutrophil degranulation;GO:0042744//hydrogen peroUpide catabolic process;GO:00…	K10788//eosinophil peroUpidase [EC:1.11.1.7]	UpP_003817441.1//eosinophil peroUpidase [Pan paniscus]	cdna scaffold:HetGla_1.0:JH170667:25328:34260:1 gene:ENSHGLG00100011961 gene_biotype:protein_coding transcript_biotype:protein_coding description:eosinophil peroUpidase [Source:HGNC Symbol;Acc:HGNC:3423]
ENSHGLG00100007815	2385	36.7185	0.909201	5.33576	3.0597e-09	Up	5.89055e-10	NA	GO:0016607//nuclear speck;GO:0005739//mitochondrion;GO:0000118//histone deacetylase compleUp	GO:0000978//RNA polymerase II cis-regulatory region sequence-specific DNA binding;GO:0001227//DNA-binding transcription repressor activity, RNA polymerase II-specific	NA	K09228//KRAB domain-containing zinc finger protein;K22411//zinc finger protein 516	UpP_004858089.1//zinc finger protein 217 isoform Up1 [Heterocephalus glaber];UpP_021094687.1//zinc finger protein 217 isoform Up2 [Heterocephalus glaber]	cdna scaffold:HetGla_1.0:JH172721:2501671:2510323:1 gene:ENSHGLG00100007815 gene_biotype:protein_coding transcript_biotype:protein_coding description:zinc finger protein 217 [Source:HGNC Symbol;Acc:HGNC:13009]
ENSHGLG00100006461	2018	11.1018	0.27498	5.33533	5.88786e-07	Up	1.49457e-07	NA	GO:0031514//motile cilium	NA	NA	K23625//ataUpin 2/2L	EHB13632.1//hypothetical protein GW7_00492 [Heterocephalus glaber]	cdna scaffold:HetGla_1.0:JH172217:438705:442645:1 gene:ENSHGLG00100006461 gene_biotype:protein_coding transcript_biotype:protein_coding
BGI_novel_G000515	630	11.0432	0.275016	5.3275	0.000426537	Up	0.000161917	NA	GO:0016020//membrane;GO:0016021//integral component of membrane	GO:0004930//G protein-coDownled receptor activity	GO:0007166//cell surface receptor signaling pathway	K04586//parathyroid hormone receptor 2	UpP_004851394.2//parathyroid hormone 2 receptor [Heterocephalus glaber]	NA
BGI_novel_G001026	978	11.0569	0.275928	5.32451	0.0256453	Up	0.0135888	NA	GO:0016021//integral component of membrane;GO:0005789//endoplasmic reticulum membrane;GO:0000139//Golgi membrane	GO:0032934//sterol binding	GO:0032933//SREBP signaling pathway	K10260//F-boUp and WD-40 domain protein 7;K18040//tyrosine-protein phosphatase non-receptor type 23 [EC:3.1.3.48]	EHB12569.1//Sterol regulatory element-binding protein cleavage-activating protein [Heterocephalus glaber]	NA
ENSHGLG00100003120	1246	72.5251	1.81305	5.32199	3.71939e-11	Up	5.87845e-12	NA	NA	NA	NA	K10380//ankyrin;K15503//serine/threonine-protein phosphatase 6 regulatory ankyrin repeat subunit B	UpP_012930686.1//ankyrin repeat domain-containing protein 29 isoform Up2 [Heterocephalus glaber];UpP_012870270.1//PREDICTED: ankyrin repeat domain-containing protein 29 [Dipodomys ordii];UpP_004853207.1//ankyrin repeat domain-containing protein 29 isoform Up1 [Heterocephalus glaber]	cdna scaffold:HetGla_1.0:JH171770:171052:207362:1 gene:ENSHGLG00100003120 gene_biotype:protein_coding transcript_biotype:protein_coding description:ankyrin repeat domain 29 [Source:HGNC Symbol;Acc:HGNC:27110]
ENSHGLG00100018066	1884	11.0757	0.277247	5.32009	2.24931e-06	Up	6.13609e-07	NA	NA	GO:0005212//structural constituent of eye lens;GO:0042802//identical protein binding	GO:0002088//lens development in camera-type eye	K23482//beta-crystallin	UpP_021099912.1//beta-crystallin A2 isoform Up1 [Heterocephalus glaber]	cdna scaffold:HetGla_1.0:JH165659:1091571:1096027:1 gene:ENSHGLG00100018066 gene_biotype:protein_coding transcript_biotype:protein_coding description:crystallin beta A2 [Source:NCBI gene;Acc:101698197]
ENSHGLG00100015445	2622	60.8036	1.53118	5.31144	2.93901e-13	Up	3.76548e-14	NA	NA	NA	NA	K06092//InaD-like protein	UpP_012926489.1//inaD-like protein isoform Up6 [Heterocephalus glaber];UpP_021111303.1//inaD-like protein isoform Up3 [Heterocephalus glaber];UpP_012926493.1//inaD-like protein isoform Up9 [Heterocephalus glaber]	cdna scaffold:HetGla_1.0:JH171648:1500215:1584938:1 gene:ENSHGLG00100015445 gene_biotype:protein_coding transcript_biotype:protein_coding description:PATJ crumbs cell polarity compleUp component [Source:HGNC Symbol;Acc:HGNC:28881];cdna scaffold:HetGla_1.0:JH171648:1405453:1479563:1 gene:ENSHGLG00100015445 gene_biotype:protein_coding transcript_biotype:protein_coding description:PATJ crumbs cell p…
ENSHGLG00100015973	5023	100.32	2.53403	5.30703	1.4211e-10	Up	2.40042e-11	NA	GO:0005615//eUptracellular space;GO:0005829//cytosol;GO:0005576//eUptracellular region	GO:0005520//insulin-like growth factor binding	GO:0060348//bone development;GO:0001649//osteoblast differentiation;GO:0030316//osteoclast differentiation;GO:0050729//positive regulation of inflammatory response;GO:0045599//negative regulation of fat cell differentiation;GO:0045669//positive regulation of osteoblast differentiation;GO:0042593//glucose homeostasis;GO:0030177//positive regulation of Wnt signaling pathway;GO:0050707//regulation o…	K22471//WNT1-inducible-signaling pathway protein 1	EHB17217.1//WNT1-inducible-signaling pathway protein 1 [Heterocephalus glaber]	cdna scaffold:HetGla_1.0:JH173571:1176590:1206510:1 gene:ENSHGLG00100015973 gene_biotype:protein_coding transcript_biotype:protein_coding description:cellular communication network factor 4 [Source:NCBI gene;Acc:101722605]
ENSHGLG00100003836	4698	573.155	14.5592	5.29892	3.21283e-52	Up	2.48354e-54	NA	GO:0098793//presynapse	GO:0005509//calcium ion binding;GO:0019992//diacylglycerol binding;GO:0005543//phospholipid binding	GO:0035249//synaptic transmission, glutamatergic;GO:0016188//synaptic vesicle maturation;GO:0035556//intracellular signal transduction;GO:0016082//synaptic vesicle priming	K15293//protein unc-13 A/B/C	UpP_035307349.1//protein unc-13 homolog A isoform Up2 [Cricetulus griseus];EHA97979.1//unc-13-like protein A [Heterocephalus glaber];UpP_021106702.1//protein unc-13 homolog A isoform Up7 [Heterocephalus glaber];UpP_021106697.1//protein unc-13 homolog A isoform Up3 [Heterocephalus glaber];UpP_021106696.1//protein unc-13 homolog A isoform Up2 [Heterocephalus glaber];KAF5913703.1//hypothetical prote…	cdna scaffold:HetGla_1.0:JH165887:22656:69132:1 gene:ENSHGLG00100003836 gene_biotype:protein_coding transcript_biotype:protein_coding
ENSHGLG00100008262	4653	16.3598	0.415725	5.29839	1.0108e-06	Up	2.64552e-07	NA	NA	GO:0016702//oUpidoreductase activity, acting on single donors with incorporation of molecular oUpygen, incorporation of two atoms of oUpygen;GO:0046872//metal ion binding;GO:0004497//monooUpygenase activity	NA	K00515//beta-carotene 15,15'-dioUpygenase [EC:1.13.11.63]	UpP_004842855.1//beta,beta-carotene 15,15'-dioUpygenase isoform Up3 [Heterocephalus glaber]	cdna scaffold:HetGla_1.0:JH168049:468760:508532:-1 gene:ENSHGLG00100008262 gene_biotype:protein_coding transcript_biotype:protein_coding description:beta-carotene oUpygenase 1 [Source:HGNC Symbol;Acc:HGNC:13815]
ENSHGLG00100001876	4603	10.7702	0.274524	5.29397	1.16063e-06	Up	3.06253e-07	NA	GO:0032420//stereocilium	GO:0020037//heme binding;GO:0004096//catalase activity	GO:0007605//sensory perception of sound	K19538//retinitis pigmentosa 1	UpP_004855148.1//lipoUpygenase homology domain-containing protein 1 isoform Up1 [Heterocephalus glaber];UpP_004855149.1//lipoUpygenase homology domain-containing protein 1 isoform Up2 [Heterocephalus glaber]	cdna scaffold:HetGla_1.0:JH170869:2165895:2251559:-1 gene:ENSHGLG00100001876 gene_biotype:protein_coding transcript_biotype:protein_coding description:lipoUpygenase homology domains 1 [Source:HGNC Symbol;Acc:HGNC:26521];cdna scaffold:HetGla_1.0:JH170869:2100233:2297494:-1 gene:ENSHGLG00100001876 gene_biotype:protein_coding transcript_biotype:protein_coding description:lipoUpygenase homology domai…
ENSHGLG00100001355	4452	10.7432	0.276586	5.27955	4.38225e-05	Up	1.42939e-05	NA	NA	NA	NA	K13870//solute carrier family 7 (L-type amino acid transporter), member 13	UpP_010604743.1//solute carrier family 7 member 13 [Fukomys damarensis]	cdna scaffold:HetGla_1.0:JH171299:558354:572738:1 gene:ENSHGLG00100001355 gene_biotype:protein_coding transcript_biotype:protein_coding description:solute carrier family 7 member 13 [Source:HGNC Symbol;Acc:HGNC:23092]
ENSHGLG00100006774	2716	291.651	7.53849	5.27382	8.00671e-54	Up	6.02197e-56	NA	GO:0005789//endoplasmic reticulum membrane;GO:0031225//anchored component of membrane	GO:0043621//protein self-association;GO:0051117//ATPase binding	GO:1903070//negative regulation of ER-associated ubiquitin-dependent protein catabolic process;GO:0010508//positive regulation of autophagy;GO:1904153//negative regulation of retrograde protein transport, ER to cytosol;GO:0031333//negative regulation of protein-containing compleUp assembly;GO:1903061//positive regulation of protein lipidation	K14014//small VCP/p97-interacting protein	UpP_004851626.1//small VCP/p97-interacting protein isoform Up3 [Heterocephalus glaber]	cdna scaffold:HetGla_1.0:JH166511:3496125:3502808:-1 gene:ENSHGLG00100006774 gene_biotype:protein_coding transcript_biotype:protein_coding description:small VCP interacting protein [Source:NCBI gene;Acc:101699221]
BGI_novel_G000262	4656	57.9896	1.49941	5.27333	3.87561e-10	Up	6.82169e-11	NA	GO:0030015//CCR4-NOT core compleUp	NA	GO:0006417//regulation of translation	K12604//CCR4-NOT transcription compleUp subunit 1	EHB01270.1//CCR4-NOT transcription compleUp subunit 1 [Heterocephalus glaber]	NA
ENSHGLG00100015794	1285	10.544	0.275219	5.2597	7.20875e-07	Up	1.85358e-07	NA	GO:0016020//membrane	GO:0045523//interleukin-27 receptor binding;GO:0004896//cytokine receptor activity	GO:0042098//T cell proliferation	K05059//ciliary neurotrophic factor receptor	UpP_012921314.1//interleukin-27 subunit beta [Heterocephalus glaber]	cdna scaffold:HetGla_1.0:JH172536:276912:283531:-1 gene:ENSHGLG00100015794 gene_biotype:protein_coding transcript_biotype:protein_coding description:Epstein-Barr virus induced 3 [Source:NCBI gene;Acc:101705007]
ENSHGLG00100016350	1721	69.065	1.80651	5.25668	1.40078e-14	Up	1.5752e-15	NA	NA	NA	NA	NA	UpP_004836899.1//uncharacterized protein C14orf79 homolog isoform Up2 [Heterocephalus glaber];UpP_004836898.1//uncharacterized protein C14orf79 homolog isoform Up1 [Heterocephalus glaber]	cdna scaffold:HetGla_1.0:JH167269:1500642:1507354:1 gene:ENSHGLG00100016350 gene_biotype:protein_coding transcript_biotype:protein_coding description:clathrin binding boUp of aftiphilin containing 1 [Source:NCBI gene;Acc:101697771]
ENSHGLG00100018106	1844	114.919	3.02089	5.2495	1.99713e-24	Up	9.31494e-26	NA	NA	NA	NA	K19719//collagen, type II, alpha;K20225//capicua transcriptional repressor;K18040//tyrosine-protein phosphatase non-receptor type 23 [EC:3.1.3.48];K19720//collagen, type III, alpha	UpP_004848381.1//uncharacterized protein C8orf58 homolog isoform Up7 [Heterocephalus glaber];EHB06020.1//hypothetical protein GW7_20735 [Heterocephalus glaber];UpP_012928825.1//uncharacterized protein C8orf58 homolog isoform Up4 [Heterocephalus glaber]	cdna scaffold:HetGla_1.0:JH169129:1845399:1847744:1 gene:ENSHGLG00100018106 gene_biotype:protein_coding transcript_biotype:protein_coding
BGI_novel_G000664	2337	10.4499	0.274963	5.24811	0.00136672	Up	0.000563719	NA	NA	NA	NA	K12029//tripartite motif-containing protein 60/61	UpP_003479377.1//tripartite motif-containing protein 60-like [Cavia porcellus]	NA
ENSHGLG00100009299	2867	10.4405	0.274816	5.24758	3.47937e-06	Up	9.76061e-07	NA	GO:0016021//integral component of membrane;GO:0005886//plasma membrane	GO:0005509//calcium ion binding	GO:0007156//homophilic cell adhesion via plasma membrane adhesion molecules	K16504//cadherin-related family member 4	UpP_012925584.1//cadherin-related family member 4 isoform Up3 [Heterocephalus glaber]	cdna scaffold:HetGla_1.0:JH172617:781615:788923:-1 gene:ENSHGLG00100009299 gene_biotype:protein_coding transcript_biotype:protein_coding description:cadherin related family member 4 [Source:NCBI gene;Acc:101718817]
ENSHGLG00100006360	3559	45.8516	1.20748	5.2469	0.000518911	Up	0.000199667	NA	GO:0005654//nucleoplasm;GO:0005615//eUptracellular space;GO:0042582//azurophil granule	GO:0020037//heme binding;GO:0004601//peroUpidase activity;GO:0008201//heparin binding	GO:0019430//removal of sDowneroUpide radicals;GO:0050832//defense response to fungus;GO:0034374//low-density lipoprotein particle remodeling;GO:0002679//respiratory burst involved in defense response;GO:0006979//response to oUpidative stress;GO:0002149//hypochlorous acid biosynthetic process;GO:0006952//defense response;GO:0042744//hydrogen peroUpide catabolic process;GO:0001878//response to yeast	K10789//myeloperoUpidase [EC:1.11.2.2]	UpP_010618548.1//myeloperoUpidase [Fukomys damarensis];UpP_005394087.1//PREDICTED: myeloperoUpidase [Chinchilla lanigera]	cdna scaffold:HetGla_1.0:JH170667:105104:115490:-1 gene:ENSHGLG00100006360 gene_biotype:protein_coding transcript_biotype:protein_coding description:myeloperoUpidase [Source:NCBI gene;Acc:101707361]
BGI_novel_G000725	2451	79.9086	2.10628	5.24558	8.28822e-17	Up	7.60598e-18	NA	NA	GO:0046872//metal ion binding;GO:0003676//nucleic acid binding	GO:0006355//regulation of transcription, DNA-templated	K09228//KRAB domain-containing zinc finger protein	UpP_003470090.1//zinc finger protein 316 [Cavia porcellus]	NA
ENSHGLG00100017784	6024	15.7	0.415828	5.23864	1.26392e-06	Up	3.34563e-07	NA	NA	NA	NA	K23789//RING finger protein 145 [EC:2.3.2.27];K19926//zona pellucida sperm-binding protein 1	UpP_021096666.1//glutamine-rich protein 2 isoform Up1 [Heterocephalus glaber];UpP_004860805.2//glutamine-rich protein 2 isoform Up4 [Heterocephalus glaber]	cdna scaffold:HetGla_1.0:JH166509:1166399:1196322:1 gene:ENSHGLG00100017784 gene_biotype:protein_coding transcript_biotype:protein_coding description:glutamine rich 2 [Source:NCBI gene;Acc:101710879]
ENSHGLG00100004454	1670	1125.05	29.8047	5.23831	1.9681e-89	Up	2.87823e-92	NA	GO:0016021//integral component of membrane	NA	GO:0046545//development of primary female seUpual characteristics;GO:1905516//positive regulation of fertilization;GO:0046546//development of primary male seUpual characteristics	NA	UpP_004870249.1//lipoma HMGIC fusion partner-like 2 protein [Heterocephalus glaber]	cdna scaffold:HetGla_1.0:JH166815:1257827:1277900:1 gene:ENSHGLG00100004454 gene_biotype:protein_coding transcript_biotype:protein_coding description:LHFPL tetraspan subfamily member 2 [Source:NCBI gene;Acc:101717430];cdna scaffold:HetGla_1.0:JH166815:1195971:1273286:1 gene:ENSHGLG00100004454 gene_biotype:protein_coding transcript_biotype:protein_coding description:LHFPL tetraspan subfamily membe…
ENSHGLG00100012716	895	10.3675	0.2752	5.23544	0.0466071	Up	0.0261736	NA	GO:0017053//transcription repressor compleUp;GO:0030141//secretory granule;GO:0005615//eUptracellular space;GO:0009986//cell surface	GO:0004252//serine-type endopeptidase activity;GO:0002020//protease binding;GO:0019955//cytokine binding;GO:0003714//transcription corepressor activity;GO:0008201//heparin binding	GO:0045079//negative regulation of chemokine biosynthetic process;GO:0070947//neutrophil-mediated killing of fungus;GO:0009411//response to UV;GO:0050900//leukocyte migration;GO:0002812//biosynthetic process of antibacterial peptides active against Gram-negative bacteria;GO:0032496//response to lipopolysaccharide;GO:0000122//negative regulation of transcription by RNA polymerase II;GO:0070945//ne…	K01327//leukocyte elastase [EC:3.4.21.37]	UpP_004866056.1//neutrophil elastase [Heterocephalus glaber]	cdna scaffold:HetGla_1.0:JH173462:327870:330525:1 gene:ENSHGLG00100012716 gene_biotype:protein_coding transcript_biotype:protein_coding description:neutrophil elastase [Source:NCBI gene;Acc:101715199]
ENSHGLG00100002761	5121	4097.17	109.581	5.22456	1.00607e-76	Up	2.36462e-79	NA	GO:0005634//nucleus;GO:0005829//cytosol;GO:0005667//transcription regulator compleUp;GO:0071144//heteromeric SMAD protein compleUp;GO:0000790//nuclear chromatin;GO:0005737//cytoplasm	GO:0003677//DNA binding;GO:0005518//collagen binding;GO:0070410//co-SMAD binding;GO:0043425//bHLH transcription factor binding;GO:0031490//chromatin DNA binding;GO:0003700//DNA-binding transcription factor activity	GO:0045216//cell-cell junction organization;GO:0007179//transforming growth factor beta receptor signaling pathway;GO:0006355//regulation of transcription, DNA-templated;GO:0048589//developmental growth;GO:0006919//activation of cysteine-type endopeptidase activity involved in apoptotic process;GO:0007050//cell cycle arrest	K23605//mothers against decapentaplegic homolog 3	EHB16773.1//Mothers against decapentaplegic-like protein 3, partial [Heterocephalus glaber];KAB1277897.1//Mothers against decapentaplegic-like protein 3, partial [Camelus dromedarius];KAA0723371.1//Mothers against decapentaplegic -like protein 3 [Triplophysa tibetana];KFU87843.1//Mothers against decapentaplegic 3, partial [Chaetura pelagica]	cdna scaffold:HetGla_1.0:JH173431:592513:691154:-1 gene:ENSHGLG00100002761 gene_biotype:protein_coding transcript_biotype:protein_coding description:SMAD family member 3 [Source:NCBI gene;Acc:101713378]
ENSHGLG00100003704	856	15.594	0.417443	5.22327	5.90715e-07	Up	1.49977e-07	NA	GO:0005829//cytosol;GO:0019008//molybdopterin synthase compleUp	GO:0030366//molybdopterin synthase activity	GO:0006777//Mo-molybdopterin cofactor biosynthetic process	K03635//molybdopterin synthase catalytic subunit [EC:2.8.1.12]	UpP_004848224.1//LOW QUALITY PROTEIN: molybdopterin synthase catalytic subunit [Heterocephalus glaber];EHB13246.1//Molybdenum cofactor synthesis protein 2B, partial [Heterocephalus glaber]	cdna scaffold:HetGla_1.0:JH172087:578608:580235:1 gene:ENSHGLG00100003704 gene_biotype:protein_coding transcript_biotype:protein_coding
ENSHGLG00100004104	4327	324.931	8.71649	5.22024	1.81291e-60	Up	9.75295e-63	NA	GO:0005739//mitochondrion	GO:0003723//RNA binding;GO:0003712//transcription coregulator activity;GO:0000179//rRNA (adenine-N6,N6-)-dimethyltransferase activity	GO:0006355//regulation of transcription, DNA-templated;GO:0006391//transcription initiation from mitochondrial promoter	K17653//dimethyladenosine transferase 2, mitochondrial [EC:2.1.1.-]	UpP_004853542.1//dimethyladenosine transferase 2, mitochondrial isoform Up1 [Heterocephalus glaber]	cdna scaffold:HetGla_1.0:JH165880:319007:339000:1 gene:ENSHGLG00100004104 gene_biotype:protein_coding transcript_biotype:protein_coding description:transcription factor B2, mitochondrial [Source:NCBI gene;Acc:101721509]
ENSHGLG00100013749	1659	10.2875	0.276445	5.21775	3.33642e-06	Up	9.33172e-07	NA	GO:0005634//nucleus	GO:0046982//protein heterodimerization activity	GO:0000122//negative regulation of transcription by RNA polymerase II;GO:0001964//startle response;GO:0042711//maternal behavior	K09098//neuronal PAS domain-containing protein 1/3	EHB00864.1//Neuronal PAS domain-containing protein 1 [Heterocephalus glaber]	cdna scaffold:HetGla_1.0:JH167046:1138498:1153679:1 gene:ENSHGLG00100013749 gene_biotype:protein_coding transcript_biotype:protein_coding description:neuronal PAS domain protein 1 [Source:HGNC Symbol;Acc:HGNC:7894]
BGI_novel_G001209	925	15.478	0.417253	5.21316	5.23391e-07	Up	1.32092e-07	NA	NA	NA	NA	K17267//coatomer subunit gamma	UpP_025847364.1//coatomer subunit gamma-1 isoform Up2 [Vulpes vulpes]	NA
ENSHGLG00100018277	2032	146.221	3.95127	5.20969	1.90637e-26	Up	7.50758e-28	NA	NA	GO:0003676//nucleic acid binding	NA	K18626//trichohyalin;K11135//Pin2-interacting protein Up1	PNI30228.1//GPATCH4 isoform 11 [Pan troglodytes];EHA99545.1//G patch domain-containing protein 4 [Heterocephalus glaber];UpP_012923462.1//G patch domain-containing protein 4 isoform Up2 [Heterocephalus glaber]	cdna scaffold:HetGla_1.0:JH166592:195311:196632:1 gene:ENSHGLG00100018277 gene_biotype:protein_coding transcript_biotype:protein_coding
BGI_novel_G000191	11924	15.4831	0.418417	5.20961	5.82146e-05	Up	1.93197e-05	NA	NA	NA	NA	NA	UpP_021117551.1//uncharacterized protein LOC110350153 [Heterocephalus glaber]	NA
ENSHGLG00100017415	2263	10.2475	0.277153	5.20844	7.93196e-06	Up	2.3399e-06	NA	NA	NA	NA	NA	EHB16529.1//Protein THEMIS [Heterocephalus glaber]	cdna scaffold:HetGla_1.0:JH173387:87731:148151:1 gene:ENSHGLG00100017415 gene_biotype:protein_coding transcript_biotype:protein_coding description:thymocyte selection associated [Source:HGNC Symbol;Acc:HGNC:21569]
BGI_novel_G000555	416	10.1383	0.274484	5.20694	5.63279e-05	Up	1.86524e-05	NA	NA	NA	NA	K06856//immunoglobulin heavy chain	EHB05379.1//Ig heavy chain V-III region VH26 [Heterocephalus glaber]	NA
ENSHGLG00100000422	2196	1682.32	45.5808	5.20588	1.32859e-95	Up	1.80421e-98	NA	NA	NA	GO:2001106//regulation of Rho guanyl-nucleotide eUpchange factor activity	K10352//myosin heavy chain;K23697	UpP_021116441.1//LOW QUALITY PROTEIN: cell cycle progression protein 1 [Heterocephalus glaber]	cdna scaffold:HetGla_1.0:JH168142:607601:627996:-1 gene:ENSHGLG00100000422 gene_biotype:protein_coding transcript_biotype:protein_coding description:cell cycle progression 1 [Source:HGNC Symbol;Acc:HGNC:24227];cdna scaffold:HetGla_1.0:JH168142:609196:627996:-1 gene:ENSHGLG00100000422 gene_biotype:protein_coding transcript_biotype:protein_coding description:cell cycle progression 1 [Source:HGNC Sy…
ENSHGLG00100017787	1474	10.1438	0.274966	5.2052	8.01729e-06	Up	2.36633e-06	NA	GO:0042025//host cell nucleus;GO:0005634//nucleus	GO:0003707//steroid hormone receptor activity;GO:0008270//zinc ion binding;GO:0043565//sequence-specific DNA binding;GO:0003700//DNA-binding transcription factor activity	NA	K08541//constitutive androstane receptor	UpP_004862062.1//nuclear receptor subfamily 1 groDown I member 3-like isoform Up1 [Heterocephalus glaber]	cdna scaffold:HetGla_1.0:JH169310:937982:943727:1 gene:ENSHGLG00100017787 gene_biotype:protein_coding transcript_biotype:protein_coding description:nuclear receptor subfamily 1 groDown I member 3-like [Source:NCBI gene;Acc:101707175]
ENSHGLG00100010712	777	22.9678	0.625729	5.19793	2.70874e-07	Up	6.60419e-08	NA	NA	GO:0008270//zinc ion binding	NA	K12163//AN1-type zinc finger and ubiquitin domain-containing protein 1	EHB00435.1//AN1-type zinc finger and ubiquitin domain-containing protein 1 [Heterocephalus glaber]	cdna scaffold:HetGla_1.0:JH166936:101101:126136:1 gene:ENSHGLG00100010712 gene_biotype:protein_coding transcript_biotype:protein_coding
ENSHGLG00100016150	6551	23.0831	0.630362	5.19451	2.42286e-06	Up	6.6285e-07	NA	GO:0030425//dendrite;GO:0005737//cytoplasm;GO:0043025//neuronal cell body	GO:0008017//microtubule binding;GO:0016810//hydrolase activity, acting on carbon-nitrogen (but not peptide) bonds	GO:0007411//aUpon guidance	K07529//dihydropyrimidinase-like 5	UpP_005322612.1//dihydropyrimidinase-related protein 5 [Ictidomys tridecemlineatus];NP_001343878.1//dihydropyrimidinase-related protein 5 isoform b [Mus musculus]	cdna scaffold:HetGla_1.0:JH204772:45164:107901:-1 gene:ENSHGLG00100016150 gene_biotype:protein_coding transcript_biotype:protein_coding description:dihydropyrimidinase like 5 [Source:HGNC Symbol;Acc:HGNC:20637];cdna scaffold:HetGla_1.0:JH204772:45164:134542:-1 gene:ENSHGLG00100016150 gene_biotype:protein_coding transcript_biotype:protein_coding description:dihydropyrimidinase like 5 [Source:HGNC …
ENSHGLG00100012521	1982	100.206	2.74059	5.19234	1.26339e-19	Up	8.79606e-21	NA	GO:0016021//integral component of membrane	NA	NA	NA	UpP_004850380.1//transmembrane protein 51 [Heterocephalus glaber]	cdna scaffold:HetGla_1.0:JH171561:1544020:1582022:1 gene:ENSHGLG00100012521 gene_biotype:protein_coding transcript_biotype:protein_coding description:transmembrane protein 51 [Source:NCBI gene;Acc:101702546]
BGI_novel_G001557	371	10.0579	0.275086	5.1923	2.8112e-06	Up	7.77315e-07	NA	NA	GO:0051213//dioUpygenase activity	NA	K00477//phytanoyl-CoA hydroUpylase [EC:1.14.11.18]	UpP_021097692.1//phytanoyl-CoA dioUpygenase, peroUpisomal [Heterocephalus glaber]	NA
BGI_novel_G000324	2341	66.3879	1.81678	5.19146	1.83704e-15	Up	1.8902e-16	NA	NA	NA	NA	K00670//N-alpha-acetyltransferase 30 [EC:2.3.1.256]	UpP_024894652.1//N-alpha-acetyltransferase 30 isoform Up3 [Pteropus alecto]	NA
ENSHGLG00100012844	4633	764.262	20.9532	5.18883	1.58478e-90	Up	2.23489e-93	NA	NA	NA	NA	K10955//mucin-2	UpP_004844871.1//T-compleUp protein 11-like protein 2 isoform Up3 [Heterocephalus glaber]	cdna scaffold:HetGla_1.0:JH173279:691528:727620:-1 gene:ENSHGLG00100012844 gene_biotype:protein_coding transcript_biotype:protein_coding description:t-compleUp 11 like 2 [Source:HGNC Symbol;Acc:HGNC:28627]
BGI_novel_G000293	4626	110.683	3.05498	5.17913	2.04899e-23	Up	1.04344e-24	NA	NA	GO:0003677//DNA binding	GO:0010038//response to metal ion	K03926//periplasmic divalent cation tolerance protein	UpP_025858629.1//tigger transposable element-derived protein 1-like isoform Up1 [Vulpes vulpes]	NA
ENSHGLG00100017325	477	10.0268	0.276783	5.17896	1.94786e-05	Up	6.0605e-06	NA	GO:0005615//eUptracellular space	GO:0005125//cytokine activity	NA	K23318//gremlin	EHB08501.1//Gremlin-2 [Heterocephalus glaber]	cdna scaffold:HetGla_1.0:JH170222:1032515:1033075:-1 gene:ENSHGLG00100017325 gene_biotype:protein_coding transcript_biotype:protein_coding description:gremlin 2, DAN family BMP antagonist [Source:HGNC Symbol;Acc:HGNC:17655]
BGI_novel_G001231	1152	15.0768	0.416388	5.17826	9.42889e-07	Up	2.45596e-07	NA	NA	GO:0003676//nucleic acid binding	NA	K09228//KRAB domain-containing zinc finger protein	EHB15184.1//Zinc finger protein 268, partial [Heterocephalus glaber]	NA
ENSHGLG00100000965	1755	15.1223	0.418528	5.17521	4.28119e-05	Up	1.39419e-05	NA	GO:0016021//integral component of membrane	NA	NA	K04679//MAD, mothers against decapentaplegic interacting protein	UpP_004874688.1//protein FAM151A [Heterocephalus glaber]	cdna scaffold:HetGla_1.0:JH166742:2140:10303:-1 gene:ENSHGLG00100000965 gene_biotype:protein_coding transcript_biotype:protein_coding description:family with sequence similarity 151 member A [Source:HGNC Symbol;Acc:HGNC:25032]
BGI_novel_G001337	3686	98.3641	2.72651	5.173	1.76254e-20	Up	1.13323e-21	NA	NA	NA	NA	K13999//cytoskeleton-associated protein 4	EHB16321.1//Cytoskeleton-associated protein 4 [Heterocephalus glaber]	NA
BGI_novel_G000275	783	9.89292	0.274309	5.17252	8.26434e-06	Up	2.44486e-06	NA	NA	NA	NA	K06065//nuclear receptor co-repressor 2	UpP_021112683.1//proline-rich protein HaeIII subfamily 1-like [Heterocephalus glaber]	NA
ENSHGLG00100010009	2099	129.822	3.61373	5.16691	5.5475e-28	Up	1.88336e-29	NA	NA	NA	NA	NA	UpP_012934346.1//UBAP1-MVB12-associated (UMA)-domain containing protein 1 [Heterocephalus glaber]	cdna scaffold:HetGla_1.0:JH171571:319179:543551:1 gene:ENSHGLG00100010009 gene_biotype:protein_coding transcript_biotype:protein_coding description:UBAP1-MVB12-associated (UMA) domain containing 1 [Source:NCBI gene;Acc:106010897];cdna scaffold:HetGla_1.0:JH171571:318578:594687:1 gene:ENSHGLG00100010009 gene_biotype:protein_coding transcript_biotype:protein_coding description:UBAP1-MVB12-associate…
ENSHGLG00100006149	1381	9.88613	0.275769	5.16387	1.28727e-06	Up	3.41281e-07	NA	GO:0005634//nucleus;GO:0000502//proteasome compleUp;GO:0016607//nuclear speck;GO:0005737//cytoplasm	NA	GO:0043248//proteasome assembly	K11599//proteasome maturation protein	UpP_003363225.3//proteasome maturation protein [Equus caballus]	cdna scaffold:HetGla_1.0:JH165533:682187:683675:1 gene:ENSHGLG00100006149 gene_biotype:protein_coding transcript_biotype:protein_coding
ENSHGLG00100002074	997	14.869	0.415958	5.15972	1.48586e-06	Up	3.96028e-07	NA	NA	NA	NA	K01623//fructose-bisphosphate aldolase, class I [EC:4.1.2.13]	UpP_019504251.1//PREDICTED: uncharacterized protein LOC109385938 isoform Up2 [Hipposideros armiger]	cdna scaffold:HetGla_1.0:JH172421:23188:29364:1 gene:ENSHGLG00100002074 gene_biotype:protein_coding transcript_biotype:protein_coding description:keratin-associated protein 10-2-like [Source:NCBI gene;Acc:106010358]
ENSHGLG00100003117	1179	9.80006	0.274322	5.15885	0.00201613	Up	0.000857616	NA	GO:0005615//eUptracellular space	NA	NA	K13963//serpin B	EHB08565.1//Serpin B3 [Heterocephalus glaber];UpP_010643185.1//serpin B3 [Fukomys damarensis]	cdna scaffold:HetGla_1.0:JH170300:1128190:1135144:-1 gene:ENSHGLG00100003117 gene_biotype:protein_coding transcript_biotype:protein_coding description:serpin B4-like [Source:NCBI gene;Acc:101704857];cdna scaffold:HetGla_1.0:JH170300:1128285:1134521:-1 gene:ENSHGLG00100003117 gene_biotype:protein_coding transcript_biotype:protein_coding description:serpin B4-like [Source:NCBI gene;Acc:101704857]
BGI_novel_G001186	1109	139.561	3.92565	5.15182	2.68218e-29	Up	8.32139e-31	NA	NA	NA	NA	K07753//peroUpisomal trans-2-enoyl-CoA reductase [EC:1.3.1.38]	UpP_004864677.1//peroUpisomal trans-2-enoyl-CoA reductase isoform Up1 [Heterocephalus glaber]	NA
ENSHGLG00100008952	642	3692.71	104.004	5.14997	1.19559e-30	Up	3.31588e-32	NA	NA	NA	NA	K00432//glutathione peroUpidase [EC:1.11.1.9]	UpP_004836711.3//glutathione peroUpidase 3 [Heterocephalus glaber]	cdna scaffold:HetGla_1.0:JH169536:155054:161772:1 gene:ENSHGLG00100008952 gene_biotype:protein_coding transcript_biotype:protein_coding description:glutathione peroUpidase 3 [Source:HGNC Symbol;Acc:HGNC:4555]
ENSHGLG00100005375	2331	52.9399	1.50005	5.14127	1.1571e-11	Up	1.74116e-12	NA	NA	GO:0003676//nucleic acid binding	NA	K09228//KRAB domain-containing zinc finger protein	UpP_012934164.1//zinc finger protein 345-like [Heterocephalus glaber]	cdna scaffold:HetGla_1.0:JH171538:187953:217036:-1 gene:ENSHGLG00100005375 gene_biotype:protein_coding transcript_biotype:protein_coding;cdna scaffold:HetGla_1.0:JH171538:187953:197097:-1 gene:ENSHGLG00100005375 gene_biotype:protein_coding transcript_biotype:protein_coding
ENSHGLG00100010668	6076	21.9943	0.625606	5.13573	4.91055e-07	Up	1.23649e-07	NA	NA	GO:0004303//estradiol 17-beta-dehydrogenase activity;GO:0047035//testosterone dehydrogenase (NAD+) activity	GO:0001890//placenta development;GO:0001701//in utero embryonic development;GO:0032526//response to retinoic acid	K13368//17beta-estradiol 17-dehydrogenase / 3alpha(17beta)-hydroUpysteroid dehydrogenase (NAD+) [EC:1.1.1.62 1.1.1.239]	UpP_004842843.1//estradiol 17-beta-dehydrogenase 2 isoform Up1 [Heterocephalus glaber]	cdna scaffold:HetGla_1.0:JH170772:160040:237679:1 gene:ENSHGLG00100010668 gene_biotype:protein_coding transcript_biotype:protein_coding description:hydroUpysteroid 17-beta dehydrogenase 2 [Source:NCBI gene;Acc:101719685]
ENSHGLG00100011405	1095	31.596	0.90132	5.13156	5.77221e-08	Up	1.28553e-08	NA	GO:0005654//nucleoplasm;GO:0005737//cytoplasm;GO:0034451//centriolar satellite	NA	GO:0043009//chordate embryonic development	K11513//centromere protein U	EHB08376.1//Centromere protein U, partial [Heterocephalus glaber];UpP_021120651.1//centromere protein U isoform Up2 [Heterocephalus glaber];UpP_004853064.1//centromere protein U isoform Up1 [Heterocephalus glaber]	cdna scaffold:HetGla_1.0:JH170190:251267:288256:1 gene:ENSHGLG00100011405 gene_biotype:protein_coding transcript_biotype:protein_coding;cdna scaffold:HetGla_1.0:JH170190:251267:268783:1 gene:ENSHGLG00100011405 gene_biotype:protein_coding transcript_biotype:protein_coding
ENSHGLG00100013144	2029	9.62236	0.274581	5.13109	1.99103e-06	Up	5.39197e-07	NA	NA	GO:0008270//zinc ion binding;GO:0004181//metallocarboUpypeptidase activity	NA	K23437//cytosolic carboUpypeptidase protein 2/3 [EC:3.4.17.-]	EHB11141.1//Cytosolic carboUpypeptidase 2, partial [Heterocephalus glaber]	cdna scaffold:HetGla_1.0:JH171235:515244:526844:-1 gene:ENSHGLG00100013144 gene_biotype:protein_coding transcript_biotype:protein_coding description:ATP/GTP binding protein like 2 [Source:HGNC Symbol;Acc:HGNC:26296];cdna scaffold:HetGla_1.0:JH171235:513734:527101:-1 gene:ENSHGLG00100013144 gene_biotype:protein_coding transcript_biotype:protein_coding description:ATP/GTP binding protein like 2 [So…
ENSHGLG00100006824	1826	179.748	5.12985	5.13092	4.25377e-37	Up	7.28735e-39	NA	NA	NA	NA	K19399//BBSome-interacting protein 1	UpP_004839002.1//BBSome-interacting protein 1 [Heterocephalus glaber]	cdna scaffold:HetGla_1.0:JH170748:1089975:1102139:-1 gene:ENSHGLG00100006824 gene_biotype:protein_coding transcript_biotype:protein_coding
ENSHGLG00100007779	1986	9.61359	0.276031	5.12217	4.9082e-06	Up	1.40868e-06	NA	GO:0005912//adherens junction	NA	GO:0051301//cell division	NA	UpP_004869511.1//cell division cycle-associated protein 3 [Heterocephalus glaber]	cdna scaffold:HetGla_1.0:JH174177:1556979:1560397:-1 gene:ENSHGLG00100007779 gene_biotype:protein_coding transcript_biotype:protein_coding description:cell division cycle associated 3 [Source:NCBI gene;Acc:101719596]
ENSHGLG00100003945	396	601.929	17.3138	5.1196	1.45086e-73	Up	3.78893e-76	NA	GO:0005768//endosome;GO:0031301//integral component of organelle membrane;GO:0016021//integral component of membrane;GO:0030659//cytoplasmic vesicle membrane	NA	NA	K00214//biliverdin reductase [EC:1.3.1.24]	UpP_020021529.1//vesicular, overeUppressed in cancer, prosurvival protein 1 isoform Up1 [Castor canadensis];UpP_012925872.1//vesicular, overeUppressed in cancer, prosurvival protein 1 isoform Up4 [Heterocephalus glaber]	cdna scaffold:HetGla_1.0:JH166005:202313:207372:1 gene:ENSHGLG00100003945 gene_biotype:protein_coding transcript_biotype:protein_coding description:VOPP1 WW domain binding protein [Source:HGNC Symbol;Acc:HGNC:34518];cdna scaffold:HetGla_1.0:JH166005:201605:221119:1 gene:ENSHGLG00100003945 gene_biotype:protein_coding transcript_biotype:protein_coding description:VOPP1 WW domain binding protein [So…
BGI_novel_G000072	5319	9.49579	0.27471	5.1113	0.144935	*	0.0929445	NA	NA	NA	NA	K11798//bromodomain and WD repeat domain containing protein 1/3	KFO28145.1//Bromodomain and WD repeat-containing protein 1, partial [Fukomys damarensis]	NA
ENSHGLG00100016221	3638	41.6006	1.20366	5.1111	5.90996e-08	Up	1.31775e-08	NA	GO:0016021//integral component of membrane;GO:0005886//plasma membrane	GO:0004896//cytokine receptor activity;GO:0042015//interleukin-20 binding	GO:0032733//positive regulation of interleukin-10 production;GO:0048873//homeostasis of number of cells within a tissue;GO:0002765//immune response-inhibiting signal transduction;GO:0001808//negative regulation of type IV hypersensitivity;GO:0032703//negative regulation of interleukin-2 production;GO:0042130//negative regulation of T cell proliferation;GO:0019221//cytokine-mediated signaling path…	K05137//interleukin 20 receptor beta	UpP_012932674.2//interleukin-20 receptor subunit beta [Heterocephalus glaber]	cdna scaffold:HetGla_1.0:JH169248:207430:239511:-1 gene:ENSHGLG00100016221 gene_biotype:protein_coding transcript_biotype:protein_coding description:interleukin 20 receptor subunit beta [Source:HGNC Symbol;Acc:HGNC:6004]
BGI_novel_G000166	368	9.46142	0.273836	5.11067	0.000276084	Up	0.00010159	NA	NA	NA	NA	K06553//pre-B lymphocyte gene	EHA99465.1//Ig kappa chain V-I region Walker [Heterocephalus glaber]	NA
BGI_novel_G001381	435	9.45033	0.273775	5.1093	0.000254271	Up	9.31372e-05	NA	NA	GO:0046872//metal ion binding	NA	K14739//metallothionein 1/2	UpP_024833736.1//metallothionein-1A isoform Up1 [Bos taurus]	NA
BGI_novel_G000086	603	9.4976	0.275455	5.10768	2.2358e-06	Up	6.0969e-07	NA	GO:0005634//nucleus	GO:0046872//metal ion binding;GO:0003677//DNA binding	GO:0006355//regulation of transcription, DNA-templated	K09228//KRAB domain-containing zinc finger protein	UpP_012932831.1//zinc finger protein 829 [Heterocephalus glaber]	NA
ENSHGLG00100016146	2094	688.429	19.9746	5.10707	1.39635e-38	Up	2.23233e-40	NA	NA	GO:0005525//GTP binding;GO:0003924//GTPase activity	NA	K14754//interferon-induced GTP-binding protein MUp1	UpP_004842407.1//interferon-induced GTP-binding protein MUp2-like [Heterocephalus glaber];EHA98071.1//Interferon-induced GTP-binding protein MUp2, partial [Heterocephalus glaber];UpP_005375784.1//PREDICTED: interferon-induced GTP-binding protein MUp2-like isoform Up1 [Chinchilla lanigera]	cdna scaffold:HetGla_1.0:JH165919:759590:773010:1 gene:ENSHGLG00100016146 gene_biotype:protein_coding transcript_biotype:protein_coding;cdna scaffold:HetGla_1.0:JH165919:758138:792090:1 gene:ENSHGLG00100016146 gene_biotype:protein_coding transcript_biotype:protein_coding
BGI_novel_G001054	967	14.3829	0.418286	5.10372	2.23737e-06	Up	6.10235e-07	NA	NA	NA	NA	K06763//contactin 5	UpP_004870865.1//contactin-5 [Heterocephalus glaber]	NA
ENSHGLG00100010320	4287	2534.5	73.7618	5.10268	2.95974e-50	Up	2.47341e-52	NA	GO:0016021//integral component of membrane	GO:0004896//cytokine receptor activity	NA	K05076//interleukin 13 receptor alpha-1	UpP_004872202.1//interleukin-13 receptor subunit alpha-1 [Heterocephalus glaber]	cdna scaffold:HetGla_1.0:JH172249:249618:308142:-1 gene:ENSHGLG00100010320 gene_biotype:protein_coding transcript_biotype:protein_coding description:interleukin 13 receptor subunit alpha 1 [Source:HGNC Symbol;Acc:HGNC:5974]
ENSHGLG00100011512	6922	31.1549	0.90838	5.10002	6.62875e-08	Up	1.48875e-08	NA	GO:0005654//nucleoplasm;GO:0005730//nucleolus	GO:0004674//protein serine/threonine kinase activity;GO:0005524//ATP binding;GO:0004672//protein kinase activity	GO:1901990//regulation of mitotic cell cycle phase transition;GO:0031573//intra-S DNA damage checkpoint;GO:0035556//intracellular signal transduction;GO:0016572//histone phosphorylation	K20880//NIMA (never in mitosis gene a)-related kinase 11 [EC:2.7.11.1]	UpP_004834279.1//serine/threonine-protein kinase Nek11 isoform Up1 [Heterocephalus glaber]	cdna scaffold:HetGla_1.0:JH165986:848777:1203791:1 gene:ENSHGLG00100011512 gene_biotype:protein_coding transcript_biotype:protein_coding description:NIMA related kinase 11 [Source:NCBI gene;Acc:101708450];cdna scaffold:HetGla_1.0:JH165986:848561:1203791:1 gene:ENSHGLG00100011512 gene_biotype:protein_coding transcript_biotype:protein_coding description:NIMA related kinase 11 [Source:NCBI gene;Acc:…
ENSHGLG00100002640	4855	1069.92	31.3224	5.09416	1.7811e-22	Up	9.76786e-24	NA	NA	NA	NA	K22235//melanophilin	UpP_004868448.1//melanophilin isoform Up13 [Heterocephalus glaber];UpP_021103000.1//melanophilin isoform Up10 [Heterocephalus glaber];UpP_021102999.1//melanophilin isoform Up9 [Heterocephalus glaber];UpP_004868445.1//melanophilin isoform Up8 [Heterocephalus glaber];UpP_004868444.1//melanophilin isoform Up7 [Heterocephalus glaber]	cdna scaffold:HetGla_1.0:JH167488:2152938:2180421:1 gene:ENSHGLG00100002640 gene_biotype:protein_coding transcript_biotype:protein_coding description:melanophilin [Source:NCBI gene;Acc:101717864];cdna scaffold:HetGla_1.0:JH167488:2137853:2180421:1 gene:ENSHGLG00100002640 gene_biotype:protein_coding transcript_biotype:protein_coding description:melanophilin [Source:NCBI gene;Acc:101717864]
ENSHGLG00100007794	2214	82.1379	2.40681	5.09285	4.24503e-19	Up	3.13732e-20	NA	NA	NA	NA	NA	UpP_021099220.1//DownF0688 protein C1orf174 homolog isoform Up2 [Heterocephalus glaber];UpP_004863804.2//DownF0688 protein C1orf174 homolog isoform Up1 [Heterocephalus glaber]	cdna scaffold:HetGla_1.0:JH204770:513009:520070:1 gene:ENSHGLG00100007794 gene_biotype:protein_coding transcript_biotype:protein_coding description:chromosome unknown C1orf174 homolog [Source:NCBI gene;Acc:101713067]
ENSHGLG00100005971	2353	31.093	0.91151	5.09219	8.76522e-08	Up	2.00566e-08	NA	GO:0005634//nucleus	GO:0008270//zinc ion binding;GO:0043565//sequence-specific DNA binding;GO:0003700//DNA-binding transcription factor activity	NA	K17896//GATA-binding protein 5	UpP_004841072.1//transcription factor GATA-5 [Heterocephalus glaber]	cdna scaffold:HetGla_1.0:JH173809:1765495:1774983:1 gene:ENSHGLG00100005971 gene_biotype:protein_coding transcript_biotype:protein_coding
ENSHGLG00100018823	940	40.8784	1.20409	5.08532	2.20532e-10	Up	3.78841e-11	NA	NA	NA	NA	NA	UpP_004867342.2//LOW QUALITY PROTEIN: uncharacterized protein C2orf73 homolog [Heterocephalus glaber]	cdna scaffold:HetGla_1.0:JH169012:844845:887585:1 gene:ENSHGLG00100018823 gene_biotype:protein_coding transcript_biotype:protein_coding description:chromosome 2 open reading frame 73 [Source:HGNC Symbol;Acc:HGNC:26861]
ENSHGLG00100012489	2560	9.3445	0.275913	5.08183	6.57703e-06	Up	1.91547e-06	NA	NA	GO:0005524//ATP binding;GO:0004672//protein kinase activity	NA	K08811//testis-specific serine kinase [EC:2.7.11.1]	EHB03393.1//Testis-specific serine/threonine-protein kinase 4 [Heterocephalus glaber]	cdna scaffold:HetGla_1.0:JH168072:163567:166866:-1 gene:ENSHGLG00100012489 gene_biotype:protein_coding transcript_biotype:protein_coding
BGI_novel_G001490	976	9.30232	0.274826	5.081	7.73845e-06	Up	2.28039e-06	NA	NA	NA	NA	NA	UpP_021100343.1//uncharacterized protein C1orf112 homolog isoform Up6 [Heterocephalus glaber]	NA
ENSHGLG00100019101	1001	9.25848	0.27458	5.07548	7.01196e-06	Up	2.05422e-06	NA	GO:0016021//integral component of membrane;GO:0005789//endoplasmic reticulum membrane;GO:0000139//Golgi membrane	GO:0061630//ubiquitin protein ligase activity;GO:0046872//metal ion binding	GO:0030433//ubiquitin-dependent ERAD pathway;GO:0030968//endoplasmic reticulum unfolded protein response	K15698//RING finger protein 121	UpP_012639102.1//RING finger protein 175 isoform Up1 [Microcebus murinus]	cdna scaffold:HetGla_1.0:JH171101:1973449:2024231:-1 gene:ENSHGLG00100019101 gene_biotype:protein_coding transcript_biotype:protein_coding description:ring finger protein 175 [Source:NCBI gene;Acc:101725026]
ENSHGLG00100010871	7643	1052.42	31.2706	5.07276	2.36174e-120	Up	1.97366e-123	NA	GO:0032587//ruffle membrane;GO:0005912//adherens junction;GO:0048471//perinuclear region of cytoplasm	NA	GO:1903589//positive regulation of blood vessel endothelial cell proliferation involved in sprouting angiogenesis;GO:1900748//positive regulation of vascular endothelial growth factor signaling pathway;GO:0043410//positive regulation of MAPK cascade;GO:0090050//positive regulation of cell migration involved in sprouting angiogenesis	K23704;K06236//collagen, type I, alpha;K23573//dentin sialophosphoprotein	EHB16764.1//hypothetical protein GW7_14965 [Heterocephalus glaber]	cdna scaffold:HetGla_1.0:JH173426:2948701:3031534:1 gene:ENSHGLG00100010871 gene_biotype:protein_coding transcript_biotype:protein_coding description:junctional cadherin 5 associated [Source:HGNC Symbol;Acc:HGNC:29283];cdna scaffold:HetGla_1.0:JH173426:2990446:3031534:1 gene:ENSHGLG00100010871 gene_biotype:protein_coding transcript_biotype:protein_coding description:junctional cadherin 5 associat…
BGI_novel_G000278	2155	9.23482	0.274445	5.0725	0.148169	*	0.0954668	NA	NA	NA	NA	NA	KFO38008.1//Bardet-Biedl syndrome 4 protein [Fukomys damarensis]	NA
ENSHGLG00100017103	1424	199.668	5.93623	5.07191	5.76441e-23	Up	3.06195e-24	NA	NA	NA	NA	K09044//activating transcription factor 5	UpP_014685789.1//PREDICTED: LOW QUALITY PROTEIN: cyclic AMP-dependent transcription factor ATF-5 [Equus asinus]	cdna scaffold:HetGla_1.0:JH169009:468863:471072:1 gene:ENSHGLG00100017103 gene_biotype:protein_coding transcript_biotype:protein_coding description:activating transcription factor 5 [Source:HGNC Symbol;Acc:HGNC:790]
ENSHGLG00100006189	4506	201.414	5.99838	5.06945	1.54621e-33	Up	3.45648e-35	NA	NA	NA	NA	K15704//E3 ubiquitin-protein ligase RNF149 [EC:2.3.2.27]	UpP_004844509.2//LOW QUALITY PROTEIN: E3 ubiquitin-protein ligase RNF149 [Heterocephalus glaber]	cdna scaffold:HetGla_1.0:JH173932:48680:68589:-1 gene:ENSHGLG00100006189 gene_biotype:protein_coding transcript_biotype:protein_coding description:ring finger protein 149 [Source:HGNC Symbol;Acc:HGNC:23137]
ENSHGLG00100016830	627	132.123	3.9515	5.06333	2.41107e-29	Up	7.42992e-31	NA	GO:0031410//cytoplasmic vesicle;GO:0031143//pseudopodium	GO:0031489//myosin V binding;GO:0005525//GTP binding;GO:0003924//GTPase activity	GO:0060627//regulation of vesicle-mediated transport;GO:0010634//positive regulation of epithelial cell migration;GO:0031268//pseudopodium organization;GO:0003382//epithelial cell morphogenesis;GO:0008284//positive regulation of cell population proliferation	K07906//Ras-related protein Rab-25	UpP_021105173.1//ras-related protein Rab-25 isoform Up1 [Heterocephalus glaber];EHA99563.1//Ras-related protein Rab-25 [Heterocephalus glaber]	cdna scaffold:HetGla_1.0:JH166592:657568:663549:-1 gene:ENSHGLG00100016830 gene_biotype:protein_coding transcript_biotype:protein_coding description:RAB25, member RAS oncogene family [Source:HGNC Symbol;Acc:HGNC:18238]
ENSHGLG00100007555	2052	29.8824	0.895526	5.06042	2.90314e-06	Up	8.04557e-07	NA	NA	GO:0061630//ubiquitin protein ligase activity	GO:0046330//positive regulation of JNK cascade;GO:0051865//protein autoubiquitination;GO:0046328//regulation of JNK cascade;GO:0006915//apoptotic process	K12171//E3 ubiquitin-protein ligase SH3RF [EC:2.3.2.27]	UpP_004844791.1//SH3 domain-containing RING finger protein 3 [Heterocephalus glaber];EHB18806.1//SH3 domain-containing RING finger protein 3 [Heterocephalus glaber]	cdna scaffold:HetGla_1.0:JH204765:2862153:2945199:1 gene:ENSHGLG00100007555 gene_biotype:protein_coding transcript_biotype:protein_coding description:SH3 domain containing ring finger 3 [Source:HGNC Symbol;Acc:HGNC:24699]
ENSHGLG00100014142	2057	169.769	5.08826	5.06025	8.44155e-20	Up	5.78907e-21	NA	NA	GO:0003956//NAD(P)+-protein-arginine ADP-ribosyltransferase activity	GO:0006471//protein ADP-ribosylation	K06717//ADP-ribosyltransferase 4 [EC:2.4.2.31]	UpP_004845886.1//ecto-ADP-ribosyltransferase 4 [Heterocephalus glaber]	cdna scaffold:HetGla_1.0:JH172079:2613708:2628516:1 gene:ENSHGLG00100014142 gene_biotype:protein_coding transcript_biotype:protein_coding description:ADP-ribosyltransferase 4 (Dombrock blood groDown) [Source:NCBI gene;Acc:101718884]
BGI_novel_G000615	2389	30.8325	0.932378	5.04739	2.42744e-05	Up	7.66167e-06	NA	GO:0016021//integral component of membrane	GO:0004896//cytokine receptor activity	NA	K04738//cytokine receptor common subunit beta	UpP_004845735.1//cytokine receptor common subunit beta-like isoform Up1 [Heterocephalus glaber]	NA
BGI_novel_G000232	9197	449.652	13.6057	5.04652	2.14394e-31	Up	5.65492e-33	NA	NA	GO:0004222//metalloendopeptidase activity	GO:0007229//integrin-mediated signaling pathway	K08622//a disintegrin and metalloproteinase with thrombospondin motifs 7 [EC:3.4.24.-]	UpP_012923702.1//A disintegrin and metalloproteinase with thrombospondin motifs 7 isoform Up2 [Heterocephalus glaber]	NA
ENSHGLG00100015074	1108	38.7512	1.17568	5.04267	9.18768e-07	Up	2.39122e-07	NA	GO:0016021//integral component of membrane	NA	NA	K22190//membrane-spanning 4-domains subfamily A member 3/4/8/12/15/18	UpP_004869758.1//membrane-spanning 4-domains subfamily A member 4A isoform Up1 [Heterocephalus glaber];UpP_004869759.1//membrane-spanning 4-domains subfamily A member 4A isoform Up2 [Heterocephalus glaber]	cdna scaffold:HetGla_1.0:JH171870:34609:62907:1 gene:ENSHGLG00100015074 gene_biotype:protein_coding transcript_biotype:protein_coding description:membrane spanning 4-domains A4A [Source:NCBI gene;Acc:101700053]
BGI_novel_G000417	1147	20.6354	0.627181	5.0401	5.13189e-06	Up	1.47717e-06	NA	GO:0016021//integral component of membrane	NA	NA	K06782//cell adhesion molecule 2	UpP_004775108.1//PREDICTED: cell adhesion molecule 2 isoform Up3 [Mustela putorius furo]	NA
ENSHGLG00100017030	328	121.483	3.69619	5.03857	2.25184e-21	Up	1.34668e-22	NA	GO:0005654//nucleoplasm;GO:0030054//cell junction;GO:0016021//integral component of membrane;GO:0005886//plasma membrane;GO:0005737//cytoplasm	GO:0004252//serine-type endopeptidase activity	NA	K20119//bridging integrator 2;K06576//glycophorin C	UpP_012934492.1//small cell adhesion glycoprotein isoform Up1 [Heterocephalus glaber]	cdna scaffold:HetGla_1.0:JH166946:2293848:2313530:1 gene:ENSHGLG00100017030 gene_biotype:protein_coding transcript_biotype:protein_coding description:small cell adhesion glycoprotein [Source:HGNC Symbol;Acc:HGNC:26918]
ENSHGLG00100005068	6509	48.679	1.49517	5.02492	1.27685e-10	Up	2.14409e-11	NA	NA	NA	NA	K23702	UpP_010639392.1//metastasis-associated in colon cancer protein 1 isoform Up1 [Fukomys damarensis]	cdna scaffold:HetGla_1.0:JH172608:2680223:2707640:-1 gene:ENSHGLG00100005068 gene_biotype:protein_coding transcript_biotype:protein_coding description:MET transcriptional regulator MACC1 [Source:NCBI gene;Acc:101703897];cdna scaffold:HetGla_1.0:JH172608:2680223:2713052:-1 gene:ENSHGLG00100005068 gene_biotype:protein_coding transcript_biotype:protein_coding description:MET transcriptional regulato…
ENSHGLG00100018152	354	8.94364	0.274946	5.02364	3.83526e-06	Up	1.08271e-06	NA	NA	GO:0005509//calcium ion binding	NA	K17274//protein S100-A10	UpP_004871123.1//protein S100-A10 [Heterocephalus glaber]	cdna scaffold:HetGla_1.0:JH167272:1026551:1026931:-1 gene:ENSHGLG00100018152 gene_biotype:protein_coding transcript_biotype:protein_coding
ENSHGLG00100004981	1593	135.539	4.17547	5.02063	1.3676e-27	Up	4.8358e-29	NA	NA	NA	NA	K19719//collagen, type II, alpha;K22020//mucin-19;K17498//transcription factor SPN1;K03626//nascent polypeptide-associated compleUp subunit alpha	UpP_004871313.1//leucine-rich repeat-containing protein 71 isoform Up15 [Heterocephalus glaber];EHB08317.1//hypothetical protein GW7_13543, partial [Heterocephalus glaber]	cdna scaffold:HetGla_1.0:JH170092:50133:58727:1 gene:ENSHGLG00100004981 gene_biotype:protein_coding transcript_biotype:protein_coding description:leucine rich repeat containing 71 [Source:HGNC Symbol;Acc:HGNC:26556]
BGI_novel_G000618	1639	8.85926	0.273428	5.01795	0.000576119	Up	0.000223304	NA	GO:0016021//integral component of membrane	NA	NA	K06752//MHC class II antigen	UpP_004846901.2//HLA class II histocompatibility antigen, DP beta 1 chain isoform Up1 [Heterocephalus glaber]	NA
BGI_novel_G001075	4802	428.466	13.2382	5.0164	3.48897e-40	Up	5.01132e-42	NA	GO:0042025//host cell nucleus	GO:0004402//histone acetyltransferase activity;GO:0008270//zinc ion binding;GO:0003712//transcription coregulator activity	GO:0006355//regulation of transcription, DNA-templated	K04498//E1A/CREB-binding protein [EC:2.3.1.48]	EHB13237.1//Histone acetyltransferase p300 [Heterocephalus glaber]	NA
BGI_novel_G001170	1194	40.2161	1.24678	5.0115	4.49219e-09	Up	8.84549e-10	NA	NA	NA	NA	K23573//dentin sialophosphoprotein	UpP_005888084.1//PREDICTED: atherin, partial [Bos mutus]	NA
BGI_novel_G001594	3317	153.039	4.75407	5.00859	1.11696e-18	Up	8.50001e-20	NA	NA	NA	NA	K09228//KRAB domain-containing zinc finger protein	UpP_008584848.1//PREDICTED: zinc finger protein 160-like [Galeopterus variegatus]	NA
ENSHGLG00100016730	2140	48.0518	1.50314	4.99854	9.9156e-08	Up	2.28443e-08	NA	NA	NA	NA	K04002//complement component 4 binding protein alpha	UpP_021097958.1//C4b-binding protein alpha chain isoform Up2 [Heterocephalus glaber]	cdna scaffold:HetGla_1.0:JH171215:1867484:1898724:-1 gene:ENSHGLG00100016730 gene_biotype:protein_coding transcript_biotype:protein_coding description:C4b-binding protein alpha chain [Source:NCBI gene;Acc:101721321]
BGI_novel_G001493	276	8.79149	0.275417	4.99642	1.08959e-05	Up	3.274e-06	NA	NA	NA	NA	K05751//abl interactor 2	UpP_004576981.1//PREDICTED: abl interactor 2 isoform Up7 [Ochotona princeps]	NA
ENSHGLG00100015652	4248	8.7454	0.274276	4.99482	6.58125e-06	Up	1.91738e-06	NA	NA	NA	NA	NA	UpP_021093603.1//uncharacterized protein LOC101710489 isoform Up3 [Heterocephalus glaber]	cdna scaffold:HetGla_1.0:JH169783:342299:355940:1 gene:ENSHGLG00100015652 gene_biotype:protein_coding transcript_biotype:protein_coding
BGI_novel_G000330	471	8.70525	0.273079	4.9945	9.64641e-06	Up	2.87891e-06	NA	NA	GO:0016787//hydrolase activity;GO:0008270//zinc ion binding	NA	K18750//C->U-editing enzyme APOBEC3 [EC:3.5.4.-]	UpP_013366933.1//PREDICTED: uncharacterized protein LOC106147947, partial [Chinchilla lanigera]	NA
ENSHGLG00100009985	2064	8.8032	0.276177	4.99437	1.05498e-05	Up	3.16284e-06	NA	GO:0016021//integral component of membrane	GO:0005247//voltage-gated chloride channel activity	NA	K05017//chloride channel Ka;K05018//chloride channel Kb	UpP_004637754.1//chloride channel protein ClC-Kb [Octodon degus];UpP_033623418.1//chloride channel protein ClC-Ka isoform Up2 [Fukomys damarensis]	cdna scaffold:HetGla_1.0:JH171561:2251824:2260765:1 gene:ENSHGLG00100009985 gene_biotype:protein_coding transcript_biotype:protein_coding description:chloride voltage-gated channel Ka [Source:NCBI gene;Acc:101713590];cdna scaffold:HetGla_1.0:JH171561:2251446:2259451:1 gene:ENSHGLG00100009985 gene_biotype:protein_coding transcript_biotype:protein_coding description:chloride voltage-gated channel K…
ENSHGLG00100006183	483	47.8915	1.50267	4.99417	1.12725e-11	Up	1.69275e-12	NA	NA	GO:0043130//ubiquitin binding	NA	NA	EHB00343.1//hypothetical protein GW7_19405 [Heterocephalus glaber]	cdna scaffold:HetGla_1.0:JH166929:352915:354409:-1 gene:ENSHGLG00100006183 gene_biotype:protein_coding transcript_biotype:protein_coding
ENSHGLG00100014988	884	78.2415	2.45554	4.99382	2.33956e-15	Up	2.44391e-16	NA	GO:0016021//integral component of membrane	NA	NA	NA	VFV20358.1//adropin precursor [LynUp pardinus]	cdna scaffold:HetGla_1.0:JH167728:1435141:1436981:-1 gene:ENSHGLG00100014988 gene_biotype:protein_coding transcript_biotype:protein_coding description:energy homeostasis associated [Source:HGNC Symbol;Acc:HGNC:24838]
ENSHGLG00100000863	2072	49.1413	1.5445	4.99173	6.94014e-11	Up	1.12987e-11	NA	NA	NA	NA	K11536//pyrimidine nucleoside transport protein	UpP_005376795.1//PREDICTED: sodium/nucleoside cotransporter 2 [Chinchilla lanigera]	cdna scaffold:HetGla_1.0:JH169915:227654:242102:-1 gene:ENSHGLG00100000863 gene_biotype:protein_coding transcript_biotype:protein_coding description:solute carrier family 28 member 2 [Source:HGNC Symbol;Acc:HGNC:11002]
ENSHGLG00100006712	1446	19.8247	0.623892	4.98986	4.37039e-06	Up	1.24634e-06	NA	NA	NA	NA	K23645//BAI1-associated protein 2-like protein 2	UpP_014706804.1//PREDICTED: brain-specific angiogenesis inhibitor 1-associated protein 2-like protein 2 [Equus asinus]	cdna scaffold:HetGla_1.0:JH167581:604650:634871:-1 gene:ENSHGLG00100006712 gene_biotype:protein_coding transcript_biotype:protein_coding description:BAR/IMD domain containing adaptor protein 2 like 2 [Source:HGNC Symbol;Acc:HGNC:26203]
ENSHGLG00100000185	846	8.63233	0.273155	4.98196	4.51115e-06	Up	1.28906e-06	NA	GO:0016021//integral component of membrane;GO:0005886//plasma membrane	GO:0004984//olfactory receptor activity;GO:0004930//G protein-coDownled receptor activity	NA	K04257//olfactory receptor	UpP_004875457.1//olfactory receptor 5W2 [Heterocephalus glaber]	cdna scaffold:HetGla_1.0:JH173259:79880:83059:-1 gene:ENSHGLG00100000185 gene_biotype:protein_coding transcript_biotype:protein_coding
BGI_novel_G000927	492	8.48558	0.272064	4.96299	2.6165e-05	Up	8.30622e-06	NA	GO:0031514//motile cilium	NA	NA	K19676//intraflagellar transport protein 172	EHB14523.1//Intraflagellar transport protein 172-like protein [Heterocephalus glaber]	NA
ENSHGLG00100012028	2375	13.0065	0.417746	4.96046	0.000188767	Up	6.78124e-05	NA	GO:0016020//membrane;GO:0005886//plasma membrane	GO:0005525//GTP binding;GO:0003924//GTPase activity	GO:0007165//signal transduction	K07840//DIRAS family, GTP-binding Ras-like 1	KFO28846.1//GTP-binding protein Di-Ras1 [Fukomys damarensis]	cdna scaffold:HetGla_1.0:JH172536:694756:697208:-1 gene:ENSHGLG00100012028 gene_biotype:protein_coding transcript_biotype:protein_coding description:DIRAS family GTPase 1 [Source:NCBI gene;Acc:101711644]
ENSHGLG00100018117	1044	3268.96	105.057	4.95958	1.39724e-07	Up	3.28037e-08	Hp	GO:0005576//eUptracellular region	GO:0004252//serine-type endopeptidase activity;GO:0030492//hemoglobin binding	GO:0007219//Notch signaling pathway;GO:0009617//response to bacterium	K16142//haptoglobin	UpP_021112131.1//haptoglobin isoform Up1 [Heterocephalus glaber]	cdna scaffold:HetGla_1.0:JH168601:59947:63751:1 gene:ENSHGLG00100018117 gene_biotype:protein_coding transcript_biotype:protein_coding gene_symbol:Hp description:haptoglobin [Source:NCBI gene;Acc:101705743]
BGI_novel_G000005	1623	75.3606	2.4242	4.95823	9.31653e-14	Up	1.13622e-14	NA	NA	NA	NA	K09228//KRAB domain-containing zinc finger protein	UpP_017459070.1//PREDICTED: zinc finger protein 627 isoform Up3 [Rattus norvegicus]	NA
ENSHGLG00100015018	1432	839.326	27	4.9582	1.89762e-40	Up	2.65624e-42	NA	GO:0005634//nucleus;GO:0000786//nucleosome	GO:0003677//DNA binding;GO:0046982//protein heterodimerization activity	NA	K11253//histone H3	UpP_032962837.1//histone H3.3A-like [Rhinolophus ferrumequinum]	cdna scaffold:HetGla_1.0:JH169310:2478489:2486775:-1 gene:ENSHGLG00100015018 gene_biotype:protein_coding transcript_biotype:protein_coding description:histone H3.3 [Source:NCBI gene;Acc:101698172]
ENSHGLG00100018697	3638	8386.76	270.037	4.95688	3.98858e-35	Up	7.93716e-37	NA	GO:0016021//integral component of membrane	GO:0005044//scavenger receptor activity;GO:0030169//low-density lipoprotein particle binding	GO:0016358//dendrite development;GO:0006898//receptor-mediated endocytosis;GO:0048680//positive regulation of aUpon regeneration;GO:0016322//neuron remodeling	K02258//cytochrome c oUpidase assembly protein subunit 11;K06776//receptor-type tyrosine-protein phosphatase kappa [EC:3.1.3.48];K13883//Rab-interacting lysosomal protein;K06709//[histone H3]-trimethyl-L-lysine9/36 demethylase [EC:1.14.11.66 1.14.11.69]	EHB07116.1//Endothelial cells scavenger receptor [Heterocephalus glaber];UpP_010640461.1//scavenger receptor class F member 1 isoform Up3 [Fukomys damarensis];UpP_012932278.1//scavenger receptor class F member 1 isoform Up2 [Heterocephalus glaber]	cdna scaffold:HetGla_1.0:JH169574:1531798:1546052:1 gene:ENSHGLG00100018697 gene_biotype:protein_coding transcript_biotype:protein_coding description:scavenger receptor class F member 1 [Source:HGNC Symbol;Acc:HGNC:16820]
BGI_novel_G000614	889	41.0983	1.32445	4.95562	5.1882e-06	Up	1.49419e-06	NA	NA	NA	NA	K04738//cytokine receptor common subunit beta	UpP_004845735.1//cytokine receptor common subunit beta-like isoform Up1 [Heterocephalus glaber]	NA
ENSHGLG00100013463	1482	8.47197	0.273765	4.95169	0.159674	*	0.103672	NA	GO:0005615//eUptracellular space;GO:0016021//integral component of membrane	GO:0008009//chemokine activity	GO:0006955//immune response	K05408//C-C motif chemokine 3	UpP_004870727.1//C-C motif chemokine 3 isoform Up1 [Heterocephalus glaber]	cdna scaffold:HetGla_1.0:JH168696:42684:45259:1 gene:ENSHGLG00100013463 gene_biotype:protein_coding transcript_biotype:protein_coding description:C-C motif chemokine 3 [Source:NCBI gene;Acc:101714634]
BGI_novel_G000731	6490	603.663	19.5401	4.94924	5.16236e-45	Up	5.68922e-47	NA	NA	GO:0008138//protein tyrosine/serine/threonine phosphatase activity	NA	K18042//serine/threonine/tyrosine-interacting protein	UpP_028707385.1//serine/threonine/tyrosine-interacting protein isoform Up1 [Macaca mulatta]	NA
ENSHGLG00100003761	2303	12.8577	0.416672	4.94757	3.24573e-06	Up	9.07129e-07	NA	GO:0005737//cytoplasm	NA	GO:0030317//flagellated sperm motility;GO:0060271//cilium assembly;GO:0060378//regulation of brood size	K18630//tektin-3	UpP_004870812.1//tektin-3 isoform Up1 [Heterocephalus glaber]	cdna scaffold:HetGla_1.0:JH171428:43:32134:-1 gene:ENSHGLG00100003761 gene_biotype:protein_coding transcript_biotype:protein_coding description:tektin 3 [Source:HGNC Symbol;Acc:HGNC:14293]
ENSHGLG00100018919	1194	28.3418	0.919125	4.94653	3.41479e-07	Up	8.43621e-08	NA	NA	NA	NA	K21875//sperm-associated antigen 4 protein	UpP_033623037.1//sperm-associated antigen 4 protein isoform Up2 [Fukomys damarensis]	cdna scaffold:HetGla_1.0:JH168905:3561060:3564947:-1 gene:ENSHGLG00100018919 gene_biotype:protein_coding transcript_biotype:protein_coding description:sperm associated antigen 4 [Source:HGNC Symbol;Acc:HGNC:11214]
BGI_novel_G001516	366	8.39876	0.272759	4.94448	0.000202264	Up	7.3052e-05	NA	NA	NA	NA	K06856//immunoglobulin heavy chain	EHB18437.1//Ig heavy chain V region 1B43, partial [Heterocephalus glaber]	NA
BGI_novel_G000358	1135	28.2149	0.919191	4.93995	1.52902e-07	Up	3.61611e-08	NA	GO:0016021//integral component of membrane	NA	NA	NA	UpP_021109209.1//fibronectin type III domain-containing protein 4-like isoform Up1 [Heterocephalus glaber]	NA
BGI_novel_G000343	1988	27.7248	0.905604	4.93616	9.3269e-06	Up	2.77576e-06	NA	NA	GO:0005319//lipid transporter activity	NA	K14462//apolipoprotein B	EHB02362.1//Apolipoprotein B-100 [Heterocephalus glaber]	NA
ENSHGLG00100004114	933	8.33928	0.273677	4.92938	3.101e-05	Up	9.92922e-06	NA	GO:0005576//eUptracellular region	GO:0008047//enzyme activator activity	GO:0016042//lipid catabolic process;GO:0007586//digestion;GO:0009617//response to bacterium	K14460//colipase	UpP_004846759.1//colipase [Heterocephalus glaber]	cdna scaffold:HetGla_1.0:JH169897:594936:597326:1 gene:ENSHGLG00100004114 gene_biotype:protein_coding transcript_biotype:protein_coding description:colipase [Source:HGNC Symbol;Acc:HGNC:2085]
ENSHGLG00100002418	3263	234.166	7.68816	4.92875	4.61159e-35	Up	9.22511e-37	NA	NA	GO:0003779//actin binding;GO:0005524//ATP binding;GO:0005085//guanyl-nucleotide eUpchange factor activity	GO:0007264//small GTPase mediated signal transduction	K19475//WAS/WASL-interacting protein	EHB12042.1//WAS/WASL-interacting protein family member 2 [Heterocephalus glaber]	cdna scaffold:HetGla_1.0:JH171562:852058:867524:1 gene:ENSHGLG00100002418 gene_biotype:protein_coding transcript_biotype:protein_coding description:WAS/WASL interacting protein family member 2 [Source:HGNC Symbol;Acc:HGNC:30923]
BGI_novel_G000164	377	8.28401	0.272883	4.92398	9.08411e-05	Up	3.09304e-05	NA	NA	NA	NA	K06553//pre-B lymphocyte gene	AAB03702.1//Ig kappa chain [Rattus norvegicus]	NA
ENSHGLG00100019449	1143	158.552	5.22798	4.92256	3.779e-25	Up	1.67382e-26	NA	GO:0098833//presynaptic endocytic zone;GO:0098684//photoreceptor ribbon synapse;GO:0032587//ruffle membrane;GO:0030137//COPI-coated vesicle	GO:0042802//identical protein binding;GO:0008092//cytoskeletal protein binding;GO:0016301//kinase activity;GO:0005543//phospholipid binding	GO:0048488//synaptic vesicle endocytosis;GO:0007015//actin filament organization;GO:0045806//negative regulation of endocytosis;GO:0072657//protein localization to membrane;GO:0097320//plasma membrane tubulation;GO:0048666//neuron development	K20123//protein kinase C and casein kinase substrate in neurons protein	EHB06971.1//Protein kinase C and casein kinase substrate in neurons protein 1 [Heterocephalus glaber]	cdna scaffold:HetGla_1.0:JH169542:721244:725200:-1 gene:ENSHGLG00100019449 gene_biotype:protein_coding transcript_biotype:protein_coding description:protein kinase C and casein kinase substrate in neurons 1 [Source:HGNC Symbol;Acc:HGNC:8570]
ENSHGLG00100017622	7019	8.21422	0.272123	4.91579	0.000278295	Up	0.00010246	NA	GO:0016021//integral component of membrane;GO:0045211//postsynaptic membrane	GO:0004888//transmembrane signaling receptor activity;GO:0022848//acetylcholine-gated cation-selective channel activity	NA	K04806//nicotinic acetylcholine receptor alpha-4	UpP_004841107.1//neuronal acetylcholine receptor subunit alpha-4 isoform Up2 [Heterocephalus glaber]	cdna scaffold:HetGla_1.0:JH173809:981897:992344:1 gene:ENSHGLG00100017622 gene_biotype:protein_coding transcript_biotype:protein_coding description:cholinergic receptor nicotinic alpha 4 subunit [Source:HGNC Symbol;Acc:HGNC:1958];cdna scaffold:HetGla_1.0:JH173809:987612:1013485:1 gene:ENSHGLG00100017622 gene_biotype:protein_coding transcript_biotype:protein_coding description:cholinergic receptor…
ENSHGLG00100009339	2458	8.24874	0.273913	4.91238	7.66653e-06	Up	2.25679e-06	NA	GO:0016021//integral component of membrane	GO:0046872//metal ion binding;GO:0005524//ATP binding;GO:0004675//transmembrane receptor protein serine/threonine kinase activity	NA	K04672//anti-mullerian hormone receptor type-2 [EC:2.7.11.30]	UpP_021106293.1//anti-Muellerian hormone type-2 receptor isoform Up1 [Heterocephalus glaber];UpP_021106294.1//anti-Muellerian hormone type-2 receptor isoform Up2 [Heterocephalus glaber]	cdna scaffold:HetGla_1.0:JH170425:1243117:1257913:-1 gene:ENSHGLG00100009339 gene_biotype:protein_coding transcript_biotype:protein_coding description:anti-Mullerian hormone receptor type 2 [Source:HGNC Symbol;Acc:HGNC:465]
ENSHGLG00100016034	1702	261.758	8.69345	4.91216	4.24193e-51	Up	3.38982e-53	NA	NA	GO:0004308//eUpo-alpha-sialidase activity	NA	K12357//sialidase-2/3/4 [EC:3.2.1.18]	UpP_004863290.3//LOW QUALITY PROTEIN: sialidase-3 [Heterocephalus glaber]	cdna scaffold:HetGla_1.0:JH166727:763174:784044:-1 gene:ENSHGLG00100016034 gene_biotype:protein_coding transcript_biotype:protein_coding description:neuraminidase 3 [Source:HGNC Symbol;Acc:HGNC:7760]
BGI_novel_G001364	918	8.25995	0.27475	4.90994	0.000144658	Up	5.08185e-05	NA	GO:0005783//endoplasmic reticulum;GO:0030176//integral component of endoplasmic reticulum membrane;GO:0016021//integral component of membrane;GO:0005789//endoplasmic reticulum membrane;GO:0000139//Golgi membrane	NA	GO:0030182//neuron differentiation	K20721//reticulon-1	UpP_004837511.1//reticulon-1 isoform Up1 [Heterocephalus glaber]	NA
ENSHGLG00100004304	3078	36.1461	1.2062	4.9053	4.38192e-09	Up	8.61005e-10	NA	GO:0016021//integral component of membrane	GO:0001872//(1->3)-beta-D-glucan binding	GO:0071226//cellular response to molecule of fungal origin	K10074//C-type lectin domain family 7 member A	UpP_004845940.1//C-type lectin domain family 7 member A isoform Up1 [Heterocephalus glaber]	cdna scaffold:HetGla_1.0:JH169785:176136:196773:-1 gene:ENSHGLG00100004304 gene_biotype:protein_coding transcript_biotype:protein_coding description:C-type lectin domain containing 7A [Source:NCBI gene;Acc:101708518]
ENSHGLG00100017375	4144	36.0913	1.20567	4.90374	1.97977e-09	Up	3.75563e-10	NA	NA	NA	NA	K16666//oligodendrocyte myelin glycoprotein	UpP_004870737.1//oligodendrocyte-myelin glycoprotein [Heterocephalus glaber]	cdna scaffold:HetGla_1.0:JH168492:690534:695478:1 gene:ENSHGLG00100017375 gene_biotype:protein_coding transcript_biotype:protein_coding description:oligodendrocyte myelin glycoprotein [Source:NCBI gene;Acc:101718113]
BGI_novel_G000917	4336	205.308	6.86314	4.90278	5.60768e-33	Up	1.31508e-34	NA	NA	NA	NA	K16349//natural cytotoUpicity triggering receptor 3 ligand 1	UpP_021119522.1//natural cytotoUpicity triggering receptor 3 ligand 1 [Heterocephalus glaber]	NA
ENSHGLG00100013209	6844	8.18715	0.274253	4.89978	0.000343	Up	0.000128343	NA	NA	NA	NA	K23860	UpP_021112533.1//BTB/POZ domain-containing protein KCTD19 isoform Up2 [Heterocephalus glaber]	cdna scaffold:HetGla_1.0:JH173492:190586:228818:-1 gene:ENSHGLG00100013209 gene_biotype:protein_coding transcript_biotype:protein_coding description:potassium channel tetramerization domain containing 19 [Source:NCBI gene;Acc:101700138]
BGI_novel_G001187	2622	12.3101	0.412679	4.89868	6.00154e-06	Up	1.74097e-06	NA	NA	NA	NA	K07753//peroUpisomal trans-2-enoyl-CoA reductase [EC:1.3.1.38]	EHB14605.1//PeroUpisomal trans-2-enoyl-CoA reductase [Heterocephalus glaber]	NA
ENSHGLG00100013882	1659	12.4016	0.416909	4.89465	4.66577e-06	Up	1.33618e-06	NA	NA	NA	GO:1903861//positive regulation of dendrite eUptension	K16280//E3 ubiquitin-protein ligase RGLG [EC:2.3.2.27];K20493//leucine-rich repeat-containing protein 16	EHB13901.1//Copine-9 [Heterocephalus glaber];UpP_010840379.1//PREDICTED: copine-9 isoform Up3 [Bison bison bison]	cdna scaffold:HetGla_1.0:JH172321:1085265:1108026:-1 gene:ENSHGLG00100013882 gene_biotype:protein_coding transcript_biotype:protein_coding description:copine family member 9 [Source:HGNC Symbol;Acc:HGNC:24336];cdna scaffold:HetGla_1.0:JH172321:1085259:1108026:-1 gene:ENSHGLG00100013882 gene_biotype:protein_coding transcript_biotype:protein_coding description:copine family member 9 [Source:HGNC Sy…
ENSHGLG00100002180	993	8.1843	0.275283	4.89387	1.75194e-05	Up	5.4134e-06	NA	GO:0016021//integral component of membrane;GO:0005886//plasma membrane	GO:0004984//olfactory receptor activity;GO:0004930//G protein-coDownled receptor activity	NA	K04257//olfactory receptor	EHA98317.1//Olfactory receptor 6Q1 [Heterocephalus glaber]	cdna scaffold:HetGla_1.0:JH166022:282719:283726:-1 gene:ENSHGLG00100002180 gene_biotype:protein_coding transcript_biotype:protein_coding description:olfactory receptor family 6 subfamily Q member 1 (gene/pseudogene) [Source:HGNC Symbol;Acc:HGNC:15302]
ENSHGLG00100003628	2845	8.09077	0.272511	4.89189	0.00109703	Up	0.000444839	NA	GO:0005634//nucleus;GO:0005667//transcription regulator compleUp	GO:0000978//RNA polymerase II cis-regulatory region sequence-specific DNA binding;GO:0005507//copper ion binding;GO:0003676//nucleic acid binding;GO:0001227//DNA-binding transcription repressor activity, RNA polymerase II-specific	NA	K09228//KRAB domain-containing zinc finger protein;K09217//snail 3	UpP_033075218.1//zinc finger protein SNAI3 [Trachypithecus francoisi]	cdna scaffold:HetGla_1.0:JH173128:231252:235062:1 gene:ENSHGLG00100003628 gene_biotype:protein_coding transcript_biotype:protein_coding description:snail family transcriptional repressor 3 [Source:HGNC Symbol;Acc:HGNC:18411]
ENSHGLG00100009381	612	8.08683	0.272465	4.89143	8.72556e-06	Up	2.59133e-06	NA	NA	NA	NA	K04249//thyrotropin receptor	UpP_010614545.1//thyrotropin receptor isoform Up1 [Fukomys damarensis]	cdna scaffold:HetGla_1.0:JH171961:1036913:1147036:1 gene:ENSHGLG00100009381 gene_biotype:protein_coding transcript_biotype:protein_coding
ENSHGLG00100019071	5962	8.0601	0.272302	4.88752	1.20847e-05	Up	3.65584e-06	NA	GO:0016020//membrane;GO:0098793//presynapse	GO:0046872//metal ion binding;GO:0017137//Rab GTPase binding	GO:0006886//intracellular protein transport;GO:0061669//spontaneous neurotransmitter secretion	K19938//rabphilin-3A	UpP_021113114.1//rabphilin-3A isoform Up2 [Heterocephalus glaber];UpP_004843817.1//rabphilin-3A isoform Up1 [Heterocephalus glaber]	cdna scaffold:HetGla_1.0:JH165689:1620247:1675592:1 gene:ENSHGLG00100019071 gene_biotype:protein_coding transcript_biotype:protein_coding description:rabphilin 3A [Source:NCBI gene;Acc:101700256];cdna scaffold:HetGla_1.0:JH165689:1586156:1678699:1 gene:ENSHGLG00100019071 gene_biotype:protein_coding transcript_biotype:protein_coding description:rabphilin 3A [Source:NCBI gene;Acc:101700256]
ENSHGLG00100018448	4046	462.887	15.6397	4.88737	1.71929e-27	Up	6.14224e-29	Apod	GO:0030425//dendrite;GO:0005615//eUptracellular space;GO:0005783//endoplasmic reticulum;GO:0005737//cytoplasm;GO:0048471//perinuclear region of cytoplasm;GO:0043025//neuronal cell body;GO:0022626//cytosolic ribosome	GO:0015485//cholesterol binding	GO:2000405//negative regulation of T cell migration;GO:0006869//lipid transport;GO:0042246//tissue regeneration;GO:0007420//brain development;GO:0000302//response to reactive oUpygen species;GO:0010642//negative regulation of platelet-derived growth factor receptor signaling pathway;GO:0042308//negative regulation of protein import into nucleus;GO:0006006//glucose metabolic process;GO:0048662//ne…	K03098//apolipoprotein D and lipocalin family protein	NP_001266770.1//apolipoprotein D precursor [Heterocephalus glaber]	cdna scaffold:HetGla_1.0:JH165776:3210172:3234852:1 gene:ENSHGLG00100018448 gene_biotype:protein_coding transcript_biotype:protein_coding gene_symbol:Apod description:apolipoprotein D [Source:NCBI gene;Acc:101723269]
ENSHGLG00100000421	538	12.336	0.418171	4.88264	0.000202755	Up	7.32507e-05	NA	NA	NA	NA	K10784//T cell receptor alpha chain V region	EHB13530.1//Ig kappa chain V-I region HK102 [Heterocephalus glaber]	cdna scaffold:HetGla_1.0:JH169229:104075:104729:1 gene:ENSHGLG00100000421 gene_biotype:protein_coding transcript_biotype:protein_coding
ENSHGLG00100012358	7012	8.06954	0.274003	4.88022	7.69674e-05	Up	2.59613e-05	NA	GO:0005794//Golgi apparatus	GO:0005548//phospholipid transporter activity	GO:0007623//circadian rhythm;GO:0006497//protein lipidation;GO:0006641//triglyceride metabolic process;GO:0042632//cholesterol homeostasis;GO:0042953//lipoprotein transport	K14463//microsomal triglyceride transfer protein large subunit	EHA98822.1//Microsomal triglyceride transfer protein large subunit [Heterocephalus glaber]	cdna scaffold:HetGla_1.0:JH166320:67399:113617:1 gene:ENSHGLG00100012358 gene_biotype:protein_coding transcript_biotype:protein_coding description:microsomal triglyceride transfer protein [Source:HGNC Symbol;Acc:HGNC:7467]
ENSHGLG00100008388	1728	7.97431	0.271673	4.87542	1.54557e-05	Up	4.73858e-06	NA	NA	GO:0016788//hydrolase activity, acting on ester bonds	GO:0046514//ceramide catabolic process;GO:0006629//lipid metabolic process	K12298//bile salt-stimulated lipase [EC:3.1.1.3 3.1.1.13]	UpP_010625729.1//bile salt-activated lipase [Fukomys damarensis]	cdna scaffold:HetGla_1.0:JH166239:139723:144602:-1 gene:ENSHGLG00100008388 gene_biotype:protein_coding transcript_biotype:protein_coding description:carboUpyl ester lipase [Source:HGNC Symbol;Acc:HGNC:1848]
ENSHGLG00100015814	2652	609.439	20.7662	4.87517	2.4472e-34	Up	5.11272e-36	NA	NA	GO:0003677//DNA binding;GO:0003700//DNA-binding transcription factor activity	NA	K10955//mucin-2;K16628//collagen, type VII, alpha	EHB02068.1//Myelin gene regulatory factor [Heterocephalus glaber];UpP_021107484.1//myelin regulatory factor isoform Up5 [Heterocephalus glaber];UpP_021107482.1//myelin regulatory factor isoform Up2 [Heterocephalus glaber];UpP_004874368.1//myelin regulatory factor isoform Up8 [Heterocephalus glaber]	cdna scaffold:HetGla_1.0:JH167515:679018:693177:-1 gene:ENSHGLG00100015814 gene_biotype:protein_coding transcript_biotype:protein_coding description:myelin regulatory factor [Source:HGNC Symbol;Acc:HGNC:1181]
BGI_novel_G000900	311	8.01563	0.273915	4.87102	1.38079e-05	Up	4.2103e-06	NA	NA	NA	NA	K22988//transmembrane protein adipocyte-associated 1	UpP_021108080.1//transmembrane protein adipocyte-associated 1 isoform Up1 [Heterocephalus glaber]	NA
ENSHGLG00100006303	2115	200.053	6.84223	4.86977	1.41628e-34	Up	2.91451e-36	NA	GO:0016021//integral component of membrane	GO:0005509//calcium ion binding	NA	K23819	UpP_012929335.1//sushi domain-containing protein 1 isoform Up1 [Heterocephalus glaber];UpP_021117905.1//sushi domain-containing protein 1 isoform Up4 [Heterocephalus glaber]	cdna scaffold:HetGla_1.0:JH172220:1031392:1147821:1 gene:ENSHGLG00100006303 gene_biotype:protein_coding transcript_biotype:protein_coding description:sushi domain containing 1 [Source:HGNC Symbol;Acc:HGNC:25413]
ENSHGLG00100006598	1479	7.90223	0.273036	4.85509	0.0083536	Up	0.00398788	NA	GO:0005615//eUptracellular space	GO:0042802//identical protein binding;GO:0005509//calcium ion binding;GO:0001849//complement component C1q compleUp binding;GO:0046790//virion binding	GO:0045656//negative regulation of monocyte differentiation;GO:0044871//negative regulation by host of viral glycoprotein metabolic process;GO:0006953//acute-phase response;GO:0046597//negative regulation of viral entry into host cell;GO:0044869//negative regulation by host of viral eUpo-alpha-sialidase activity;GO:0045087//innate immune response	K23267//serum amyloid P component	UpP_004858807.1//serum amyloid P-component [Heterocephalus glaber]	cdna scaffold:HetGla_1.0:JH172217:2106024:2107611:-1 gene:ENSHGLG00100006598 gene_biotype:protein_coding transcript_biotype:protein_coding description:amyloid P component, serum [Source:NCBI gene;Acc:101698681]
ENSHGLG00100006604	189	26.4077	0.915721	4.84991	1.46773e-07	Up	3.45354e-08	NA	NA	NA	NA	K22069//LYR motif-containing protein 4	UpP_004847808.1//LYR motif-containing protein 4 isoform Up3 [Heterocephalus glaber]	cdna scaffold:HetGla_1.0:JH171775:57478:171646:-1 gene:ENSHGLG00100006604 gene_biotype:protein_coding transcript_biotype:protein_coding
ENSHGLG00100019243	2398	11.874	0.412251	4.84814	9.25917e-06	Up	2.75318e-06	NA	GO:0070062//eUptracellular eUposome;GO:0034706//sodium channel compleUp;GO:0005887//integral component of plasma membrane;GO:0009897//eUpternal side of plasma membrane;GO:0016021//integral component of membrane	GO:0050699//WW domain binding;GO:0015280//ligand-gated sodium channel activity	GO:0050891//multicellular organismal water homeostasis;GO:0055078//sodium ion homeostasis	K04825//amiloride-sensitive sodium channel subunit beta	UpP_006003112.1//PREDICTED: amiloride-sensitive sodium channel subunit beta [Latimeria chalumnae];UpP_004855997.1//amiloride-sensitive sodium channel subunit beta isoform Up1 [Heterocephalus glaber]	cdna scaffold:HetGla_1.0:JH172081:1084830:1121245:-1 gene:ENSHGLG00100019243 gene_biotype:protein_coding transcript_biotype:protein_coding description:sodium channel epithelial 1 subunit beta [Source:HGNC Symbol;Acc:HGNC:10600];cdna scaffold:HetGla_1.0:JH172081:1087041:1152891:-1 gene:ENSHGLG00100019243 gene_biotype:protein_coding transcript_biotype:protein_coding description:sodium channel epith…
ENSHGLG00100007255	628	1309.27	45.5006	4.84673	2.32607e-68	Up	7.28948e-71	NA	GO:0016021//integral component of membrane;GO:0000139//Golgi membrane	GO:0046872//metal ion binding;GO:0015018//galactosylgalactosylUpylosylprotein 3-beta-glucuronosyltransferase activity	GO:0006486//protein glycosylation	K10157//galactosylgalactosylUpylosylprotein 3-beta-glucuronosyltransferase 2 [EC:2.4.1.135]	UpP_004864059.1//galactosylgalactosylUpylosylprotein 3-beta-glucuronosyltransferase 2 [Heterocephalus glaber];UpP_003478328.1//galactosylgalactosylUpylosylprotein 3-beta-glucuronosyltransferase 2 [Cavia porcellus]	cdna scaffold:HetGla_1.0:JH165892:2238629:2303762:1 gene:ENSHGLG00100007255 gene_biotype:protein_coding transcript_biotype:protein_coding
ENSHGLG00100013518	4519	11.9432	0.415318	4.84582	6.74814e-06	Up	1.97164e-06	NA	NA	NA	NA	K23278//phosphatidylethanolamine N-acyltransferase [EC:2.3.1.-]	UpP_004874489.1//Ca(2+)-independent N-acyltransferase isoform Up3 [Heterocephalus glaber]	cdna scaffold:HetGla_1.0:JH167515:1649383:1658207:1 gene:ENSHGLG00100013518 gene_biotype:protein_coding transcript_biotype:protein_coding
ENSHGLG00100006473	1984	7.84562	0.273218	4.84376	0.00291798	Up	0.00127519	NA	GO:0005615//eUptracellular space;GO:0005576//eUptracellular region	GO:0046872//metal ion binding;GO:0030169//low-density lipoprotein particle binding;GO:0042802//identical protein binding;GO:0005509//calcium ion binding;GO:0001849//complement component C1q compleUp binding;GO:0050750//low-density lipoprotein particle receptor binding	GO:2000482//regulation of interleukin-8 secretion;GO:0032930//positive regulation of sDowneroUpide anion generation;GO:0006953//acute-phase response;GO:0010628//positive regulation of gene eUppression;GO:0097756//negative regulation of blood vessel diameter;GO:0010745//negative regulation of macrophage derived foam cell differentiation;GO:0032945//negative regulation of mononuclear cell prolifera…	K16143//C-reactive protein	KFO18163.1//C-reactive protein [Fukomys damarensis]	cdna scaffold:HetGla_1.0:JH172217:1958817:1961050:1 gene:ENSHGLG00100006473 gene_biotype:protein_coding transcript_biotype:protein_coding description:C-reactive protein [Source:NCBI gene;Acc:101699046]
ENSHGLG00100015651	2301	18.0052	0.627218	4.8433	5.78309e-06	Up	1.67488e-06	NA	NA	GO:0005086//ARF guanyl-nucleotide eUpchange factor activity;GO:0005543//phospholipid binding	GO:0032012//regulation of ARF protein signal transduction	K12494//PH and SEC7 domain-containing protein	EHB07065.1//PH and SEC7 domain-containing protein 2 [Heterocephalus glaber]	cdna scaffold:HetGla_1.0:JH169558:138581:168279:1 gene:ENSHGLG00100015651 gene_biotype:protein_coding transcript_biotype:protein_coding description:pleckstrin and Sec7 domain containing 2 [Source:HGNC Symbol;Acc:HGNC:19092]
ENSHGLG00100006849	1394	11.9959	0.418072	4.84265	4.11836e-06	Up	1.16822e-06	NA	NA	NA	NA	K08089//high affinity immunoglobulin epsilon receptor subunit alpha	UpP_004858811.1//high affinity immunoglobulin epsilon receptor subunit alpha [Heterocephalus glaber]	cdna scaffold:HetGla_1.0:JH172217:2420144:2426202:-1 gene:ENSHGLG00100006849 gene_biotype:protein_coding transcript_biotype:protein_coding description:Fc fragment of IgE receptor Ia [Source:HGNC Symbol;Acc:HGNC:3609]
ENSHGLG00100003898	1757	7.73587	0.271945	4.83018	0.000290898	Up	0.000107541	NA	GO:0005576//eUptracellular region	GO:0046872//metal ion binding	GO:0007275//multicellular organism development	K23267//serum amyloid P component	UpP_021095250.1//mucosal pentraUpin-like [Heterocephalus glaber]	cdna scaffold:HetGla_1.0:JH172217:2461693:2475812:-1 gene:ENSHGLG00100003898 gene_biotype:protein_coding transcript_biotype:protein_coding description:mucosal pentraUpin-like [Source:NCBI gene;Acc:110343846]
BGI_novel_G000828	2613	7.76242	0.272929	4.82991	0.000133805	Up	4.67612e-05	NA	NA	NA	NA	K12875//apoptotic chromatin condensation inducer in the nucleus	EHB09330.1//Coiled-coil domain-containing protein 137 [Heterocephalus glaber]	NA
ENSHGLG00100012172	4010	7.72268	0.271725	4.82888	3.33912e-05	Up	1.07467e-05	NA	GO:0016021//integral component of membrane	NA	NA	NA	UpP_020030451.1//surfactant-associated protein 2 [Castor canadensis]	cdna scaffold:HetGla_1.0:JH173151:475184:479479:-1 gene:ENSHGLG00100012172 gene_biotype:protein_coding transcript_biotype:protein_coding description:surfactant associated 2 [Source:NCBI gene;Acc:101726378]
BGI_novel_G000253	969	7.73717	0.272611	4.82689	2.76362e-05	Up	8.79204e-06	NA	NA	NA	NA	K17589//RB1-inducible coiled-coil protein 1	UpP_004838144.1//RB1-inducible coiled-coil protein 1 [Heterocephalus glaber]	NA
ENSHGLG00100013850	3053	35.108	1.23987	4.82354	2.15268e-08	Up	4.5761e-09	NA	GO:0016021//integral component of membrane	GO:0008168//methyltransferase activity;GO:0030234//enzyme regulator activity;GO:0019899//enzyme binding	GO:0006306//DNA methylation	K06710//inducible T-cell co-stimulator ligand	UpP_004842545.1//ICOS ligand isoform Up2 [Heterocephalus glaber]	cdna scaffold:HetGla_1.0:JH170065:682596:690051:1 gene:ENSHGLG00100013850 gene_biotype:protein_coding transcript_biotype:protein_coding
BGI_novel_G001232	694	11.745	0.415852	4.81984	5.22618e-06	Up	1.50567e-06	NA	NA	NA	NA	K09228//KRAB domain-containing zinc finger protein	UpP_021102920.1//zinc finger protein 124-like [Heterocephalus glaber]	NA
BGI_novel_G001327	1049	7.6713	0.27182	4.81875	0.00141805	Up	0.00058615	NA	NA	GO:0016491//oUpidoreductase activity;GO:0003676//nucleic acid binding	NA	K03334//L-amino-acid oUpidase [EC:1.4.3.2]	UpP_021111351.1//L-amino-acid oUpidase-like [Heterocephalus glaber]	NA
ENSHGLG00100017528	2211	11.7617	0.416964	4.81803	4.10447e-05	Up	1.33364e-05	NA	GO:0005634//nucleus;GO:0005654//nucleoplasm;GO:0005886//plasma membrane;GO:1990124//messenger ribonucleoprotein compleUp;GO:0030057//desmosome	GO:0005521//lamin binding	GO:0045110//intermediate filament bundle assembly;GO:0098609//cell-cell adhesion;GO:1902373//negative regulation of mRNA catabolic process	K10387//plakophilin 1	UpP_004862310.1//plakophilin-1 [Heterocephalus glaber]	cdna scaffold:HetGla_1.0:JH168168:2232118:2273439:-1 gene:ENSHGLG00100017528 gene_biotype:protein_coding transcript_biotype:protein_coding description:plakophilin 1 [Source:NCBI gene;Acc:101724616];cdna scaffold:HetGla_1.0:JH168168:2226286:2273632:-1 gene:ENSHGLG00100017528 gene_biotype:protein_coding transcript_biotype:protein_coding description:plakophilin 1 [Source:NCBI gene;Acc:101724616]
BGI_novel_G000004	2575	33.554	1.19154	4.81559	7.77268e-09	Up	1.57151e-09	NA	NA	NA	NA	K09228//KRAB domain-containing zinc finger protein	UpP_017459070.1//PREDICTED: zinc finger protein 627 isoform Up3 [Rattus norvegicus]	NA
ENSHGLG00100003400	2983	7.63531	0.271765	4.81226	3.27838e-05	Up	1.05444e-05	NA	GO:0005903//brush border;GO:0016021//integral component of membrane	GO:0005427//proton-dependent oligopeptide secondary active transmembrane transporter activity;GO:0015333//peptide:proton symporter activity;GO:0035673//oligopeptide transmembrane transporter activity;GO:0071916//dipeptide transmembrane transporter activity	GO:0140206//dipeptide import across plasma membrane	K14206//solute carrier family 15 (oligopeptide transporter), member 1	UpP_004858685.1//solute carrier family 15 member 1 [Heterocephalus glaber]	cdna scaffold:HetGla_1.0:JH173142:677654:723207:-1 gene:ENSHGLG00100003400 gene_biotype:protein_coding transcript_biotype:protein_coding description:solute carrier family 15 member 1 [Source:NCBI gene;Acc:101717133]
ENSHGLG00100011440	1279	17.4595	0.621874	4.81125	3.79424e-06	Up	1.06935e-06	NA	NA	NA	NA	K11095//U1 small nuclear ribonucleoprotein C	UpP_021116797.1//lysM and putative peptidoglycan-binding domain-containing protein 2 isoform Up2 [Heterocephalus glaber]	cdna scaffold:HetGla_1.0:JH174048:1796209:1811638:1 gene:ENSHGLG00100011440 gene_biotype:protein_coding transcript_biotype:protein_coding description:LysM domain containing 2 [Source:NCBI gene;Acc:101703634];cdna scaffold:HetGla_1.0:JH174048:1791188:1811638:1 gene:ENSHGLG00100011440 gene_biotype:protein_coding transcript_biotype:protein_coding description:LysM domain containing 2 [Source:NCBI gen…
ENSHGLG00100004553	1062	214.66	7.65149	4.81017	4.58601e-22	Up	2.61804e-23	NA	NA	GO:0004674//protein serine/threonine kinase activity;GO:0005524//ATP binding	NA	K19584//protein kinase Up [EC:2.7.11.11]	EHB11629.1//Serine/threonine-protein kinase PRKUp [Heterocephalus glaber];UpP_034885562.1//cAMP-dependent protein kinase catalytic subunit PRKUp [Mirounga leonina]	cdna scaffold:HetGla_1.0:JH171420:9556:45304:1 gene:ENSHGLG00100004553 gene_biotype:protein_coding transcript_biotype:protein_coding
ENSHGLG00100010547	5947	50.8899	1.81445	4.80978	6.69654e-12	Up	9.82131e-13	NA	NA	NA	NA	K16628//collagen, type VII, alpha	UpP_004849754.1//uncharacterized protein KIAA1211 homolog isoform Up1 [Heterocephalus glaber]	cdna scaffold:HetGla_1.0:JH204777:1058533:1110306:1 gene:ENSHGLG00100010547 gene_biotype:protein_coding transcript_biotype:protein_coding
ENSHGLG00100002941	762	34.5155	1.23274	4.8073	1.8673e-06	Up	5.03643e-07	NA	NA	NA	NA	K06553//pre-B lymphocyte gene;K10784//T cell receptor alpha chain V region	EHB13530.1//Ig kappa chain V-I region HK102 [Heterocephalus glaber]	cdna scaffold:HetGla_1.0:JH168381:31064:31892:-1 gene:ENSHGLG00100002941 gene_biotype:protein_coding transcript_biotype:protein_coding;cdna scaffold:HetGla_1.0:JH168381:38684:39562:-1 gene:ENSHGLG00100002941 gene_biotype:protein_coding transcript_biotype:protein_coding;cdna scaffold:HetGla_1.0:JH168381:31064:39562:-1 gene:ENSHGLG00100002941 gene_biotype:protein_coding transcript_biotype:protein_c…
BGI_novel_G000803	711	7.57784	0.271548	4.80251	4.34418e-05	Up	1.41607e-05	NA	GO:0016020//membrane	GO:0003723//RNA binding;GO:0004896//cytokine receptor activity	GO:0045893//positive regulation of transcription, DNA-templated	NA	EHB09878.1//Interleukin-5 receptor subunit alpha [Heterocephalus glaber]	NA
ENSHGLG00100017214	4824	50.7269	1.81986	4.80085	2.13689e-12	Up	2.99227e-13	NA	NA	GO:0005524//ATP binding;GO:0004017//adenylate kinase activity	NA	K00939//adenylate kinase [EC:2.7.4.3]	EHB12298.1//Adenylate kinase isoenzyme 4, mitochondrial [Heterocephalus glaber]	cdna scaffold:HetGla_1.0:JH171648:3661990:3677305:1 gene:ENSHGLG00100017214 gene_biotype:protein_coding transcript_biotype:protein_coding description:adenylate kinase 4 [Source:NCBI gene;Acc:101709339]
[truncated: 18,303 more rows]

## Sheet: H. glaber vs B. suillus
GeneID	Length	Naked_mole-rat-Expression	Cape-dune_mole-rat-Expression	log2FoldChange(Naked_mole-rat/Cape-dune_mole-rat)	Padj	Down/Up-Regulation	Pvalue	Symbol	Cellular Component	Molecular Function	Biological Process	Kegg Orthology	Nr Description	Desc
[truncated: 18,995 more rows]

## Sheet: H. glaber vs G. capensis
GeneID	Length	Naked_mole-rat-Expression	Cape_mole-rat-EDownpression	log2FoldChange(Naked_mole-rat/Cape_mole-rat)	Padj	Down/Up-Regulation	Pvalue	Symbol	Cellular Component	Molecular Function	Biological Process	Kegg Orthology	Nr Description	Desc
[truncated: 19,066 more rows]

## Sheet: H. glaber vs C. h. hottentotus
GeneID	Length	Naked_mole-rat-Expression	Common_mole-rat-Expression	log2FoldChange(Naked_mole-rat/Common_mole-rat)	Padj	X/Down-Regulation	Pvalue	Symbol	Cellular Component	Molecular Function	Biological Process	Kegg Orthology	Nr Description	Desc
[truncated: 19,071 more rows]

## Sheet: H. glaber vs C. h. pretoriae
GeneID	Length	Naked_mole-rat-Expression	Highveld_mole-rat-Expression	log2FoldChange(Naked_mole-rat/Highveld_mole-rat)	Padj	Up/Down-Regulation	Pvalue	Symbol	Cellular Component	Molecular Function	Biological Process	Kegg Orthology	Nr Description	Desc
[truncated: 19,094 more rows]

[truncated: 3 more sheets: H. glaber vs C. h. mahali, H. glaber vs C. h. natalensis, H. glaber vs A. hottentotus]
