# Supplementary material for: Naked mole-rats have distinctive cardiometabolic and genetic adaptations to their underground low-oxygen lifestyles
Source: Nat Commun. 2024 Mar 27;15:2204. doi: 10.1038/s41467-024-46470-x (PMC10973426; doi:10.1038/s41467-024-46470-x)
Supplement: Supplementary file 7 — Supplementary Data 4 [file 41467_2024_46470_MOESM7_ESM.xlsx]

## Sheet: Sheet1
Query_Gene	NMR mean FPKM	Mouse_Gene_Name	Mouse FPKM	Mouse_Prot_Name	NMR/Mouse	log2 fold change	up or down in NMR
ENSHGLG00100000016	110344		#N/A	NA	#N/A	#N/A	NA
ENSHGLG00100000023	65136.7		#N/A	NA	#N/A	#N/A	NA
ENSHGLG00100000019	62194		#N/A	NA	#N/A	#N/A	NA
ENSHGLG00100000010	57114.8		#N/A	NA	#N/A	#N/A	NA
ENSHGLG00100000035	44712.2		#N/A	NA	#N/A	#N/A	NA
ENSHGLG00100000022	43862.4		#N/A	NA	#N/A	#N/A	NA
ENSHGLG00100000006	23075.7		#N/A	NA	#N/A	#N/A	NA
ENSHGLG00100000028	18373		#N/A	NA	#N/A	#N/A	NA
BGI_novel_G001182	11686		#N/A	NA	#N/A	#N/A	NA
BGI_novel_G000346	10481.3		#N/A	NA	#N/A	#N/A	NA
ENSHGLG00100017217	8197.34		#N/A	NA	#N/A	#N/A	NA
ENSHGLG00100000025	5978.55		#N/A	NA	#N/A	#N/A	NA
ENSHGLG00100005699	4061.04	Tpm1	9155.55	tropomyosin alpha-1 chain isoform X1	0.443561	-1.1728	down
BGI_novel_G001276	2888.73	NA	#N/A	NA	#N/A	#N/A	NA
ENSHGLG00100017249	2405.25		#N/A		#N/A	#N/A	NA
ENSHGLG00100000033	1734.73	NA	#N/A	NA	#N/A	#N/A	NA
ENSHGLG00100008839	1720.71	Actc1	10484.9	actin, alpha cardiac muscle 1	0.164112	-2.60725	down
ENSHGLG00100003920	1556.6	Myl4	954.784	myosin light chain 4	1.63032	0.705157	up
ENSHGLG00100006379	1532.13	NA	#N/A	NA	#N/A	#N/A	NA
ENSHGLG00100004874	1175.91	NA	#N/A	NA	#N/A	#N/A	NA
BGI_novel_G000612	1033.31	NA	#N/A	NA	#N/A	#N/A	NA
ENSHGLG00100011222	967.57	Cryab	2613.86	alpha-crystallin B chain	0.370169	-1.43374	down
ENSHGLG00100013939	914.728	Ybx1	441.956	Y-box-binding protein 1	2.06973	1.04944	up
ENSHGLG00100010175	891.537	Rpl37a	430.306	60S ribosomal protein L37a	2.07187	1.05093	up
ENSHGLG00100006354	775.343	Atp5g3	3575.62	ATP synthase F(0) complex subunit C3, mitochondrial isoform a precursor	0.216842	-2.20529	down
ENSHGLG00100019361	766.683	Rpl23a	1087.37	60S ribosomal protein L23a	0.705083	-0.504135	down
ENSHGLG00100005133	701.61	Atp5a1	2524.14	ATP synthase subunit alpha, mitochondrial precursor	0.27796	-1.84705	down
ENSHGLG00100003437	677.823	NA	#N/A	NA	#N/A	#N/A	NA
ENSHGLG00100002786	620.262	Slc25a4	5061.54	ADP/ATP translocase 1	0.122544	-3.02863	down
ENSHGLG00100008413	596.517	NA	#N/A	NA	#N/A	#N/A	NA
ENSHGLG00100013727	582.158	Hspb7	926.12	heat shock protein beta-7	0.628599	-0.669788	down
ENSHGLG00100013667	571.583	NA	#N/A	NA	#N/A	#N/A	NA
ENSHGLG00100017014	561.447	NA	#N/A	NA	#N/A	#N/A	NA
ENSHGLG00100002191	546.177	Aldoa	2262.21	fructose-bisphosphate aldolase A isoform 1 precursor	0.241435	-2.05029	down
ENSHGLG00100006319	546.082	Idh2	1240.92	isocitrate dehydrogenase [NADP	0.440063	-1.18422	down
ENSHGLG00100000118	542.612	NA	#N/A	NA	#N/A	#N/A	NA
ENSHGLG00100008952	536.785	NA	#N/A	NA	#N/A	#N/A	NA
ENSHGLG00100007143	535.517	Gm10157	#N/A	eukaryotic translation initiation factor 1-like	#N/A	#N/A	NA
BGI_novel_G000146	517.99	Eef1a1	911.544	elongation factor 1-alpha 1	0.568256	-0.815388	down
ENSHGLG00100009653	509.285	Slc25a3	1149.78	phosphate carrier protein, mitochondrial isoform X1	0.44294	-1.17482	down
ENSHGLG00100012053	508.232	Ckm	2068.89	creatine kinase M-type	0.245654	-2.0253	down
ENSHGLG00100016448	497.263	Fau	368.144	40S ribosomal protein S30	1.35073	0.43374	up
ENSHGLG00100001567	486.487	Tcap	1317.98	telethonin	0.369115	-1.43786	down
ENSHGLG00100012472	461.003	Gstp1	269.484	glutathione S-transferase P 1	1.71069	0.774578	up
ENSHGLG00100006607	452.642	Rps8	500.548	40S ribosomal protein S8	0.904292	-0.145139	down
ENSHGLG00100003608	451.527	Rpl27a	236.27	60S ribosomal protein L27a	1.91106	0.934375	up
ENSHGLG00100008969	441.488	Rps3a1	553.826	40S ribosomal protein S3a	0.797161	-0.327057	down
ENSHGLG00100001228	439.225	Myom2	338.516	myomesin-2 isoform 3	1.2975	0.375736	up
ENSHGLG00100011070	435.88	Atp5b	3976.66	ATP synthase subunit beta, mitochondrial precursor	0.109609	-3.18956	down
ENSHGLG00100003217	424.872	Mdh2	1417.08	malate dehydrogenase, mitochondrial precursor	0.299822	-1.73782	down
ENSHGLG00100011299	420.97	Atp5j2	2922.78	ATP synthase subunit f, mitochondrial	0.144031	-2.79555	down
ENSHGLG00100005291	419.543	Cox6c	3147.28	cytochrome c oxidase subunit 6C	0.133304	-2.90721	down
ENSHGLG00100009307	414.682	Rpl24	461.878	60S ribosomal protein L24	0.897816	-0.155508	down
ENSHGLG00100012857	405.625	Rps3	191.734	40S ribosomal protein S3	2.11556	1.08104	up
ENSHGLG00100006521	394.43	Hsp90ab1	738.772	heat shock protein HSP 90-beta	0.533899	-0.90536	down
ENSHGLG00100010804	389.027	Rps24	195.508	40S ribosomal protein S24 isoform 4	1.98982	0.992641	up
ENSHGLG00100010907	384.71	Fth1	1909.33	ferritin heavy chain	0.20149	-2.31122	down
ENSHGLG00100013063	368.46	NA	#N/A	NA	#N/A	#N/A	NA
ENSHGLG00100006032	365.093	Rrad	152.52	GTP-binding protein RAD isoform X1	2.39374	1.25927	up
ENSHGLG00100013668	361.928	Dhrs7c	131.882	dehydrogenase/reductase SDR family member 7C precursor	2.74433	1.45646	up
ENSHGLG00100013523	358.762	Rps25	347.71	40S ribosomal protein S25	1.03178	0.0451412	up
ENSHGLG00100008182	357.893	Got1	624.264	aspartate aminotransferase, cytoplasmic	0.573304	-0.802627	down
ENSHGLG00100008669	356.202	NA	#N/A	NA	#N/A	#N/A	NA
ENSHGLG00100003848	349.978	Sdha	818.274	succinate dehydrogenase [ubiquinone	0.427703	-1.22532	down
ENSHGLG00100003178	339.973	Rps4x	500.21	40S ribosomal protein S4, X isoform isoform X1	0.679661	-0.557112	down
ENSHGLG00100010359	339.152	Rpl13a	408.354	60S ribosomal protein L13a	0.830533	-0.26789	down
ENSHGLG00100004300	336.072	App	87.064	amyloid-beta precursor protein isoform X2	3.86005	1.94862	up
ENSHGLG00100008246	335.403	Cycs	360.918	cytochrome c, somatic	0.929306	-0.105774	down
ENSHGLG00100006717	331.222	Rps23	472.22	40S ribosomal protein S23	0.701414	-0.511662	down
ENSHGLG00100005649	329.352	Rpl35	799.676	60S ribosomal protein L35	0.411856	-1.27979	down
ENSHGLG00100003747	328.58	Gm5451	#N/A	60S ribosomal protein L9-like	#N/A	#N/A	NA
ENSHGLG00100004647	328.082	Actn2	799.372	alpha-actinin-2 isoform X1	0.410424	-1.28481	down
BGI_novel_G000217	317.913	Ybx1	441.956	Y-box-binding protein 1 isoform X1	0.719333	-0.475269	down
ENSHGLG00100011861	316.83	Rpl21	149.992	60S ribosomal protein L21	2.11231	1.07882	up
ENSHGLG00100004712	314.112	NA	#N/A	NA	#N/A	#N/A	NA
ENSHGLG00100015604	312.652	NA	#N/A	NA	#N/A	#N/A	NA
ENSHGLG00100018858	312.415	NA	#N/A	NA	#N/A	#N/A	NA
ENSHGLG00100017336	297.595	Ldhb	1450.55	L-lactate dehydrogenase B chain isoform Ldhbx	0.20516	-2.28518	down
ENSHGLG00100004601	295.815	Rpl12	479.92	60S ribosomal protein L12	0.616384	-0.698099	down
ENSHGLG00100009446	295.025	NA	#N/A	NA	#N/A	#N/A	NA
ENSHGLG00100006918	287.337	NA	#N/A	NA	#N/A	#N/A	NA
ENSHGLG00100007221	283.472	NA	#N/A	NA	#N/A	#N/A	NA
ENSHGLG00100003516	283.25	Rack1	296.23	receptor of activated protein C kinase 1	0.956183	-0.0646418	down
ENSHGLG00100017963	282.858	Tuba1a	84.836	tubulin alpha-1A chain	3.33418	1.73733	up
ENSHGLG00100010079	282.332	Rpl36	613.81	60S ribosomal protein L36 isoform X1	0.459966	-1.1204	down
ENSHGLG00100006390	273.012	Got2	725.776	aspartate aminotransferase, mitochondrial	0.376165	-1.41056	down
ENSHGLG00100005063	271.617	Rps7	287.242	40S ribosomal protein S7	0.945602	-0.0806947	down
ENSHGLG00100000889	270.583	NA	#N/A	NA	#N/A	#N/A	NA
ENSHGLG00100008079	265.308	Vdac2	268.132	voltage-dependent anion-selective channel protein 2	0.989469	-0.0152734	down
ENSHGLG00100008168	264.585	Gapdh	4233.29	glyceraldehyde-3-phosphate dehydrogenase isoform 3	0.0625011	-3.99997	down
ENSHGLG00100008306	261.787	NA	#N/A	NA	#N/A	#N/A	NA
ENSHGLG00100001774	261.337	Cd81	238.016	CD81 antigen	1.09798	0.134851	up
ENSHGLG00100012859	259.643	Nppa	6183.5	natriuretic peptides A preproprotein	0.0419897	-4.57382	down
ENSHGLG00100011643	252.007	Naca	#N/A	nascent polypeptide-associated complex subunit alpha isoform b	#N/A	#N/A	NA
ENSHGLG00100010294	250.58	Aco2	1518.01	aconitate hydratase, mitochondrial precursor	0.165072	-2.59884	down
ENSHGLG00100000521	250.567	NA	#N/A	NA	#N/A	#N/A	NA
ENSHGLG00100010858	245.948	Rpl4	401.394	60S ribosomal protein L4	0.612735	-0.706664	down
ENSHGLG00100006272	240.755	NA	#N/A	NA	#N/A	#N/A	NA
ENSHGLG00100009988	239.282	Rpl10	588.322	60S ribosomal protein L10	0.406719	-1.2979	down
ENSHGLG00100001329	238.632	Ftl1-ps2	#N/A	ferritin light chain 1-like	#N/A	#N/A	NA
ENSHGLG00100010426	237.117	Uqcrc1	919.616	cytochrome b-c1 complex subunit 1, mitochondrial precursor	0.257843	-1.95543	down
ENSHGLG00100001521	236.543	Acadl	681.268	long-chain specific acyl-CoA dehydrogenase, mitochondrial precursor	0.34721	-1.52612	down
ENSHGLG00100013106	236.458	Sdhd	479.746	succinate dehydrogenase [ubiquinone	0.492882	-1.02068	down
ENSHGLG00100010339	236.142	Ndrg4	168.534	protein NDRG4 isoform A	1.40115	0.486613	up
ENSHGLG00100004667	235.728	Atp5c1	1699.15	ATP synthase subunit gamma, mitochondrial isoform c	0.138733	-2.84962	down
ENSHGLG00100009675	234.478	Pcbp2	96.578	poly(rC)-binding protein 2 isoform 11	2.42786	1.27969	up
ENSHGLG00100006306	234.007	Tmem50b	49.892	transmembrane protein 50B isoform 1	4.69026	2.22967	up
ENSHGLG00100004551	231.372	Ldb3	634.942	LIM domain-binding protein 3 isoform g	0.364398	-1.45641	down
ENSHGLG00100005329	226.487	Myoz2	963.092	myozenin-2 isoform 1	0.235166	-2.08825	down
ENSHGLG00100009359	226.298	NA	#N/A	NA	#N/A	#N/A	NA
ENSHGLG00100003972	219.78	Atp5j	1427.69	ATP synthase-coupling factor 6, mitochondrial precursor	0.153941	-2.69955	down
ENSHGLG00100003314	219.257	NA	#N/A	NA	#N/A	#N/A	NA
ENSHGLG00100005852	216.857	Gsn	729.128	gelsolin isoform X1	0.297419	-1.74943	down
ENSHGLG00100005610	215.772	Cnbp	153.618	CCHC-type zinc finger nucleic acid binding protein isoform 3	1.4046	0.490158	up
BGI_novel_G000800	214.545	Aldoart2	#N/A	fructose-bisphosphate aldolase A-like	#N/A	#N/A	NA
ENSHGLG00100013607	214.363	Pygb	364.606	glycogen phosphorylase, brain form	0.587931	-0.76628	down
ENSHGLG00100003006	213.248	NA	#N/A	NA	#N/A	#N/A	NA
ENSHGLG00100008827	212.902	Cd36	619.214	platelet glycoprotein 4 isoform X1	0.343826	-1.54025	down
ENSHGLG00100004973	212.293	NA	#N/A	NA	#N/A	#N/A	NA
ENSHGLG00100014154	209.743	NA	#N/A	NA	#N/A	#N/A	NA
BGI_novel_G000237	207.05	Eef1a1	911.544	elongation factor 1-alpha 1	0.227142	-2.13833	down
ENSHGLG00100003098	204.225	NA	#N/A	NA	#N/A	#N/A	NA
ENSHGLG00100004452	201.688	Eef1a2	200.29	elongation factor 1-alpha 2	1.00698	0.0100372	up
ENSHGLG00100009617	200.59	NA	#N/A	NA	#N/A	#N/A	NA
ENSHGLG00100001244	199.265	NA	#N/A	NA	#N/A	#N/A	NA
ENSHGLG00100009537	197.432	Mgp	516.116	matrix Gla protein precursor	0.382534	-1.38634	down
ENSHGLG00100010466	197.187	Sorbs2	91.798	sorbin and SH3 domain-containing protein 2 isoform X2	2.14805	1.10303	up
ENSHGLG00100010504	196.147	Hnrnpa3	78.316	heterogeneous nuclear ribonucleoprotein A3 isoform a	2.50455	1.32455	up
ENSHGLG00100005677	194.058	NA	#N/A	NA	#N/A	#N/A	NA
ENSHGLG00100017669	194.007	NA	#N/A	NA	#N/A	#N/A	NA
ENSHGLG00100011805	189.76	Ndufa12	378.716	NADH dehydrogenase [ubiquinone	0.501061	-0.99694	down
ENSHGLG00100002705	188.887	NA	#N/A	NA	#N/A	#N/A	NA
ENSHGLG00100011680	187.077		#N/A		#N/A	#N/A	NA
ENSHGLG00100003924	186.46	Rps9	549.84	40S ribosomal protein S9 isoform 1	0.339117	-1.56015	down
ENSHGLG00100012673	184.415	NA	#N/A	NA	#N/A	#N/A	NA
ENSHGLG00100011245	184.112	Cyc1	709.192	cytochrome c1, heme protein, mitochondrial	0.259608	-1.9456	down
ENSHGLG00100013744	183.24	NA	#N/A	NA	#N/A	#N/A	NA
ENSHGLG00100013474	182.052	NA	#N/A	NA	#N/A	#N/A	NA
ENSHGLG00100000168	181.768	Morf4l1	220.65	mortality factor 4-like protein 1 isoform a	0.823786	-0.279659	down
ENSHGLG00100016865	179.852	Rgs5	169.596	regulator of G-protein signaling 5 isoform 1	1.06047	0.0847054	up
ENSHGLG00100016443	177.613	NA	#N/A	NA	#N/A	#N/A	NA
ENSHGLG00100002957	176.868	NA	#N/A	NA	#N/A	#N/A	NA
ENSHGLG00100005954	173.76	Pdlim5	374.15	PDZ and LIM domain protein 5 isoform ENH2	0.464413	-1.10652	down
ENSHGLG00100002739	173.727	Ccni	69.384	cyclin-I isoform X1	2.50384	1.32414	up
ENSHGLG00100005740	169.758	Actb	231.228	actin, cytoplasmic 1	0.73416	-0.445834	down
ENSHGLG00100003319	168.527	NA	#N/A	NA	#N/A	#N/A	NA
ENSHGLG00100006244	167.145	NA	#N/A	NA	#N/A	#N/A	NA
BGI_novel_G001275	166.577		#N/A		#N/A	#N/A	NA
ENSHGLG00100019783	165.737	Rtl8b	48.256	retrotransposon Gag like 8B	3.43453	1.78011	up
ENSHGLG00100006547	163.958	Tns1	196.334	tensin-1 isoform e	0.835099	-0.259981	down
ENSHGLG00100000419	163.897	Rpl5	160.202	60S ribosomal protein L5 isoform X1	1.02306	0.0328944	up
ENSHGLG00100011493	163.587	NA	#N/A	NA	#N/A	#N/A	NA
ENSHGLG00100015284	163.062	Myh6	6729.59	myosin-6 isoform X1	0.0242306	-5.36703	down
ENSHGLG00100001584	162.998	Ndrg2	902.004	protein NDRG2 isoform 4	0.180707	-2.46828	down
ENSHGLG00100001095	162.535	Ccnb1-ps	#N/A	G2/mitotic-specific cyclin-B1-like	#N/A	#N/A	NA
ENSHGLG00100013259	162.28	Trim63	154.11	E3 ubiquitin-protein ligase TRIM63 isoform 2	1.05301	0.0745247	up
ENSHGLG00100010389	162.083	Pde4dip	323.186	myomegalin isoform 5	0.501517	-0.995629	down
ENSHGLG00100001741	161.783	Ociad2	2.792	OCIA domain-containing protein 2 isoform 1	57.9453	5.85662	up
ENSHGLG00100010386	161.78	Myh7b	14.84	myosin-7B	10.9016	3.44647	up
ENSHGLG00100011390	161.545	NA	#N/A	NA	#N/A	#N/A	NA
ENSHGLG00100006026	160.162	Pam	510.322	peptidyl-glycine alpha-amidating monooxygenase isoform X9	0.313844	-1.67188	down
ENSHGLG00100011600	158.672	Hspa9	387.88	stress-70 protein, mitochondrial	0.409074	-1.28957	down
ENSHGLG00100003132	158.543	Sorbs1	159.756	sorbin and SH3 domain-containing protein 1 isoform X13	0.992409	-0.0109929	down
ENSHGLG00100007743	154.53	Uqcrfs1	857.138	cytochrome b-c1 complex subunit Rieske, mitochondrial	0.180286	-2.47164	down
ENSHGLG00100005459	152.975	Ndufs2	921.372	NADH dehydrogenase [ubiquinone	0.16603	-2.59049	down
ENSHGLG00100009033	151.385	Actb	231.228	actin, cytoplasmic 1	0.6547	-0.611094	down
ENSHGLG00100013382	150.93	Npm1	120.604	nucleophosmin isoform 3	1.25145	0.323602	up
ENSHGLG00100005927	145.887	Rpl36al	202.668	60S ribosomal protein L36a-like	0.719831	-0.47427	down
ENSHGLG00100006527	145.203	NA	#N/A	NA	#N/A	#N/A	NA
ENSHGLG00100001651	145.133	Snrnp70	57.658	U1 small nuclear ribonucleoprotein 70 kDa	2.51714	1.33179	up
ENSHGLG00100017988	143.612	Hmgb1	65.068	high mobility group protein B1	2.2071	1.14215	up
ENSHGLG00100008357	143.32	Itm2b	433.29	integral membrane protein 2B precursor	0.330772	-1.59609	down
ENSHGLG00100019841	142.892	Tpt1	1976.14	translationally-controlled tumor protein	0.0723086	-3.78969	down
ENSHGLG00100010093	141.628	Nexn	212.656	nexilin isoform X1	0.665997	-0.586412	down
ENSHGLG00100011654	140.802	Pfkm	569.61	ATP-dependent 6-phosphofructokinase, muscle type isoform X1	0.24719	-2.01631	down
ENSHGLG00100004271	140.755	NA	#N/A	NA	#N/A	#N/A	NA
ENSHGLG00100016327	140.702	NA	#N/A	NA	#N/A	#N/A	NA
ENSHGLG00100006129	140.097	NA	#N/A	NA	#N/A	#N/A	NA
ENSHGLG00100009102	139.575	Oxct1	516.852	succinyl-CoA:3-ketoacid coenzyme A transferase 1, mitochondrial precursor	0.270048	-1.88871	down
ENSHGLG00100007783	139.215	Rpl7a	587.938	60S ribosomal protein L7a	0.236785	-2.07835	down
ENSHGLG00100002889	139.192	Atf4	60.204	cyclic AMP-dependent transcription factor ATF-4	2.312	1.20914	up
ENSHGLG00100003168	139.047	NA	#N/A	NA	#N/A	#N/A	NA
ENSHGLG00100012762	138.063	Sqstm1	282.778	sequestosome-1 isoform 1	0.488239	-1.03434	down
ENSHGLG00100006503	137.777	Eef1d	85.658	elongation factor 1-delta isoform X2	1.60845	0.685672	up
ENSHGLG00100001046	136.865	Ddx5	200.23	probable ATP-dependent RNA helicase DDX5	0.683539	-0.548905	down
ENSHGLG00100007919	136.575	Ndufv2	385.76	NADH dehydrogenase [ubiquinone	0.354041	-1.49801	down
ENSHGLG00100001343	135.072	Uqcc2	283.104	ubiquinol-cytochrome-c reductase complex assembly factor 2 isoform X1	0.47711	-1.06761	down
ENSHGLG00100002988	134.543	Popdc2	348.114	popeye domain-containing protein 2 isoform 1	0.386492	-1.37149	down
ENSHGLG00100012502	134.35	Lbh	237.688	protein LBH	0.565237	-0.823073	down
ENSHGLG00100003354	133.143	Dld	272.266	dihydrolipoyl dehydrogenase, mitochondrial precursor	0.489019	-1.03204	down
ENSHGLG00100004534	131.46	Lmod2	361.3	leiomodin-2	0.363853	-1.45857	down
ENSHGLG00100007607	129.487	Pnpla2	194.032	patatin-like phospholipase domain-containing protein 2 isoform 1	0.667347	-0.583491	down
ENSHGLG00100011601	128.713	Arpc2	119.452	actin-related protein 2/3 complex subunit 2 isoform X1	1.07753	0.10773	up
ENSHGLG00100004160	127.478	NA	#N/A	NA	#N/A	#N/A	NA
ENSHGLG00100003358	126.828	Lpl	1575.62	lipoprotein lipase precursor	0.0804943	-3.63497	down
ENSHGLG00100012764	126.055	NA	#N/A	NA	#N/A	#N/A	NA
ENSHGLG00100000623	124.65	Oaz1	549.184	ornithine decarboxylase antizyme 1 isoform 1	0.226973	-2.13941	down
ENSHGLG00100003942	124.595	Akr1b3	221.538	aldo-keto reductase family 1 member B1	0.562409	-0.830308	down
ENSHGLG00100015780	124.587	NA	#N/A	NA	#N/A	#N/A	NA
ENSHGLG00100011648	123.303	Rtn4	22.68	reticulon-4 isoform D	5.43665	2.44272	up
ENSHGLG00100007443	122.622	Psmc5	83.396	26S proteasome regulatory subunit 8	1.47035	0.556164	up
ENSHGLG00100006398	122.448	NA	#N/A	NA	#N/A	#N/A	NA
ENSHGLG00100004929	122.155	NA	#N/A	NA	#N/A	#N/A	NA
ENSHGLG00100011015	121.495	Laptm4a	272.702	lysosomal-associated transmembrane protein 4A	0.445523	-1.16643	down
ENSHGLG00100013488	121.043	Cd63	149.724	CD63 antigen	0.808443	-0.306782	down
ENSHGLG00100002161	119.602	Cdh2	95.164	cadherin-2 isoform X1	1.2568	0.32975	up
ENSHGLG00100008519	119.223	Pkm	759.286	pyruvate kinase PKM isoform X3	0.15702	-2.67098	down
ENSHGLG00100004664	118.485	NA	#N/A	NA	#N/A	#N/A	NA
ENSHGLG00100015729	118.23	NA	#N/A	NA	#N/A	#N/A	NA
ENSHGLG00100000643	117.562	Ctsd	795.72	cathepsin D precursor	0.147743	-2.75884	down
ENSHGLG00100007877	117.47	Skp1	166.96	S-phase kinase-associated protein 1 isoform X1	0.703582	-0.50721	down
ENSHGLG00100006512	117.303	Mprip	30.378	myosin phosphatase Rho-interacting protein isoform 2	3.86146	1.94915	up
ENSHGLG00100012314	117.248	NA	#N/A	NA	#N/A	#N/A	NA
ENSHGLG00100002503	116.04	NA	#N/A	NA	#N/A	#N/A	NA
ENSHGLG00100006039	115.762	Myl4	954.784	myosin light chain 4	0.121244	-3.04402	down
ENSHGLG00100004637	113.018	Hnrnpa2b1	196.924	heterogeneous nuclear ribonucleoproteins A2/B1 isoform X1	0.573919	-0.801082	down
ENSHGLG00100007311	112.562	Ogdh	552.338	2-oxoglutarate dehydrogenase complex component E1 isoform 3 precursor	0.203791	-2.29484	down
ENSHGLG00100004279	112.547	Fermt2	68.078	fermitin family homolog 2 isoform 3	1.6532	0.725263	up
ENSHGLG00100009267	112.223	NA	#N/A	NA	#N/A	#N/A	NA
ENSHGLG00100008962	111.793	Gpi1	295.384	glucose-6-phosphate isomerase	0.378468	-1.40176	down
ENSHGLG00100002715	111.703	NA	#N/A	NA	#N/A	#N/A	NA
ENSHGLG00100004331	111.287	NA	#N/A	NA	#N/A	#N/A	NA
ENSHGLG00100017902	111.183	NA	#N/A	NA	#N/A	#N/A	NA
ENSHGLG00100004684	110.803	Idh3g	493.878	isocitrate dehydrogenase [NAD	0.224354	-2.15615	down
ENSHGLG00100001623	110.73	Acat1	229.362	acetyl-CoA acetyltransferase, mitochondrial precursor	0.482774	-1.05058	down
ENSHGLG00100013657	110.483	Eif5a	239.444	eukaryotic translation initiation factor 5A-1 isoform X1	0.461416	-1.11586	down
ENSHGLG00100013059	110.453	Eno3	976.63	beta-enolase isoform X1	0.113096	-3.14438	down
ENSHGLG00100006422	110.423	Eef1b2	78.012	elongation factor 1-beta	1.41547	0.501277	up
ENSHGLG00100013117	109.502	Pgam1	59.674	phosphoglycerate mutase 1	1.835	0.875778	up
ENSHGLG00100003067	109.248	NA	#N/A	NA	#N/A	#N/A	NA
ENSHGLG00100007844	108.743	NA	#N/A	NA	#N/A	#N/A	NA
ENSHGLG00100001166	108.498	Ctnna1	#N/A	catenin alpha-1	#N/A	#N/A	NA
ENSHGLG00100011699	106.587	Dag1	140.302	dystroglycan 1 isoform X1	0.759695	-0.396509	down
ENSHGLG00100010049	106.525	Calr	208.98	calreticulin precursor	0.509738	-0.972173	down
ENSHGLG00100011850	106.182	Ddx39b	57.614	spliceosome RNA helicase Ddx39b	1.84298	0.882043	up
ENSHGLG00100008407	104.988	Eif4g2	155.442	eukaryotic translation initiation factor 4 gamma 2 isoform 1	0.675418	-0.566147	down
BGI_novel_G000352	104.58	Rpl21	149.992	60S ribosomal protein L21	0.697237	-0.520279	down
ENSHGLG00100007845	104.095	NA	#N/A	NA	#N/A	#N/A	NA
ENSHGLG00100002126	103.08	Gda	5.484	guanine deaminase	18.7965	4.23239	up
ENSHGLG00100005118	102.965	Psmb7	253.21	proteasome subunit beta type-7 precursor	0.406639	-1.29818	down
ENSHGLG00100004461	102.83	NA	#N/A	NA	#N/A	#N/A	NA
ENSHGLG00100014090	102.533	Gabarap	181.078	gamma-aminobutyric acid receptor-associated protein	0.566238	-0.820518	down
ENSHGLG00100002838	102.37	NA	#N/A	NA	#N/A	#N/A	NA
ENSHGLG00100004294	102.157	Chchd3	297.094	MICOS complex subunit Mic19	0.343853	-1.54014	down
ENSHGLG00100005980	102.027	Sparcl1	143.876	SPARC-like protein 1 precursor	0.709129	-0.49588	down
ENSHGLG00100010957	101.617	Ube2b	149.848	ubiquitin-conjugating enzyme E2 B isoform X1	0.678132	-0.560363	down
BGI_novel_G000102	100.93		#N/A		#N/A	#N/A	NA
ENSHGLG00100001108	100.322	NA	#N/A	NA	#N/A	#N/A	NA
ENSHGLG00100013944	100.195	Rps5	383.324	40S ribosomal protein S5	0.261385	-1.93575	down
ENSHGLG00100010974	100.025	Nipsnap2	#N/A	protein NipSnap homolog 2	#N/A	#N/A	NA
ENSHGLG00100017522	99.945	Tuba1b	185.302	tubulin alpha-1B chain	0.539363	-0.890672	down
ENSHGLG00100004955	99.58	Cirbp	40.302	cold-inducible RNA-binding protein isoform 1	2.47085	1.305	up
ENSHGLG00100004941	98.8467	Tspan7	92.776	tetraspanin-7	1.06543	0.0914407	up
ENSHGLG00100003323	98.5517	Srrm2	51.11	serine/arginine repetitive matrix protein 2 isoform 2	1.92823	0.947275	up
ENSHGLG00100008787	98.5483	Rbpms	104.906	RNA-binding protein with multiple splicing isoform 3	0.939397	-0.0901938	down
BGI_novel_G000606	98.1817		#N/A		#N/A	#N/A	NA
ENSHGLG00100014165	98.0367	NA	#N/A	NA	#N/A	#N/A	NA
ENSHGLG00100002575	97.3983	NA	#N/A	NA	#N/A	#N/A	NA
ENSHGLG00100010724	96.865	Degs1	46.304	sphingolipid delta(4)-desaturase DES1 isoform 1	2.09194	1.06484	up
ENSHGLG00100013325	96.585	Eno1b	0.056	enolase 1B, retrotransposed	1724.73	10.7522	up
ENSHGLG00100001410	95.79	Snta1	46.504	alpha-1-syntrophin	2.05982	1.04252	up
ENSHGLG00100002597	95.1817	Hspa5	264.342	endoplasmic reticulum chaperone BiP precursor	0.36007	-1.47365	down
ENSHGLG00100015918	94.94	NA	#N/A	NA	#N/A	#N/A	NA
ENSHGLG00100013313	94.9283	Pfn1	262.058	profilin-1	0.362242	-1.46498	down
ENSHGLG00100004926	94.3433	Mbd3	45.702	methyl-CpG-binding domain protein 3 isoform 1	2.06432	1.04566	up
ENSHGLG00100014893	94.1967	Sorbs2	91.798	sorbin and SH3 domain-containing protein 2 isoform X14	1.02613	0.0372133	up
ENSHGLG00100005724	93.815	Myl12b	72.012	myosin regulatory light chain 12B	1.30277	0.381581	up
ENSHGLG00100015522	93.6217	Rplp1	922.122	60S acidic ribosomal protein P1	0.101529	-3.30004	down
BGI_novel_G000991	93.5533		#N/A		#N/A	#N/A	NA
ENSHGLG00100000815	93.2133	Pkp2	51.836	plakophilin-2	1.79824	0.846582	up
ENSHGLG00100018723	93.0833	NA	#N/A	NA	#N/A	#N/A	NA
ENSHGLG00100001295	92.1417	Hmgn2	116.766	non-histone chromosomal protein HMG-17	0.789114	-0.341695	down
ENSHGLG00100006649	92.0333	Ldha	523.37	L-lactate dehydrogenase A chain isoform 2	0.175848	-2.5076	down
ENSHGLG00100010399	91.9667	NA	#N/A	NA	#N/A	#N/A	NA
ENSHGLG00100010228	91.6033	Igfbp7	177.18	insulin-like growth factor-binding protein 7 isoform 2 precursor	0.517007	-0.951744	down
ENSHGLG00100012221	91.58	Srsf2	64.104	serine/arginine-rich splicing factor 2 isoform X1	1.42862	0.514618	up
ENSHGLG00100017410	91.5617	Bves	20.32	blood vessel epicardial substance isoform X2	4.50599	2.17184	up
ENSHGLG00100004483	91.305	NA	#N/A	NA	#N/A	#N/A	NA
ENSHGLG00100004243	91.3017	Cdc34	125.09	ubiquitin-conjugating enzyme E2 R1 isoform 2	0.729888	-0.454253	down
ENSHGLG00100005304	91.1967	Pgm5	35.21	phosphoglucomutase-like protein 5	2.59008	1.373	up
ENSHGLG00100004062	90.9717	NA	#N/A	NA	#N/A	#N/A	NA
ENSHGLG00100001891	90.8317	H3f3b	68.128	histone H3.3	1.33325	0.414947	up
ENSHGLG00100012082	90.69		#N/A		#N/A	#N/A	NA
ENSHGLG00100000457	89.875	NA	#N/A	NA	#N/A	#N/A	NA
ENSHGLG00100011419	89.86	Tmod1	217.988	tropomodulin-1 isoform X1	0.412225	-1.2785	down
ENSHGLG00100012696	89.6033	NA	#N/A	NA	#N/A	#N/A	NA
ENSHGLG00100013281	89.5383	Pygl	2.176	glycogen phosphorylase, liver form	41.1481	5.36276	up
ENSHGLG00100003675	88.135	Atp1b1	154.392	sodium/potassium-transporting ATPase subunit beta-1	0.570852	-0.808811	down
ENSHGLG00100008053	87.7867	Nnt	183.702	NAD(P) transhydrogenase, mitochondrial isoform 2	0.477875	-1.06529	down
ENSHGLG00100008702	87.7733	NA	#N/A	NA	#N/A	#N/A	NA
ENSHGLG00100002261	87.5867	Acta1	250.87	actin, alpha skeletal muscle	0.349132	-1.51816	down
ENSHGLG00100002462	87.38	NA	#N/A	NA	#N/A	#N/A	NA
ENSHGLG00100004743	87.1533	Rbm24	83.204	RNA-binding protein 24	1.04747	0.066903	up
ENSHGLG00100012885	86.8933	Hba-a1	19813	hemoglobin subunit alpha	0.00438567	-7.83299	down
ENSHGLG00100004274	86.7733	Chmp4b	89.318	charged multivesicular body protein 4b	0.97151	-0.0416992	down
ENSHGLG00100001022	86.675	NA	#N/A	NA	#N/A	#N/A	NA
BGI_novel_G001541	86.295	Myh7	8.922	myosin-7 isoform X1	9.67216	3.27384	up
ENSHGLG00100013814	86.115	Myl1	123.616	myosin light chain 1/3, skeletal muscle isoform isoform 1f	0.696633	-0.521529	down
ENSHGLG00100012468	85.835	Rbm8a	13.402	RNA-binding protein 8A isoform a	6.40464	2.67912	up
ENSHGLG00100008120	85.4433	Bnip3	126.25	BCL2/adenovirus E1B 19 kDa protein-interacting protein 3	0.676779	-0.563244	down
ENSHGLG00100009342	85.3617	Gins3	0.864	DNA replication complex GINS protein PSF3	98.7982	6.62641	up
BGI_novel_G001103	84.5817		#N/A		#N/A	#N/A	NA
ENSHGLG00100003391	84.4367	Ugp2	132.658	UTP--glucose-1-phosphate uridylyltransferase isoform 1	0.636499	-0.65177	down
ENSHGLG00100000313	84.3833	Hipk3	35.628	homeodomain-interacting protein kinase 3 isoform 1	2.36846	1.24395	up
ENSHGLG00100001558	84.3533	Myzap	245.958	myocardial zonula adherens protein precursor	0.342958	-1.54389	down
ENSHGLG00100013272	84.2217	Sptan1	37.656	spectrin alpha chain, non-erythrocytic 1 isoform X1	2.23661	1.16131	up
ENSHGLG00100015431	84.0833	Ghitm	287.108	growth hormone-inducible transmembrane protein	0.292863	-1.7717	down
ENSHGLG00100010669	83.85	Fntb	6.372	protein farnesyltransferase subunit beta isoform 1	13.1591	3.71799	up
ENSHGLG00100010752	83.5	Rhoa	153.444	transforming protein RhoA precursor	0.544172	-0.877864	down
ENSHGLG00100013416	83.41	NA	#N/A	NA	#N/A	#N/A	NA
ENSHGLG00100000045	82.9633	NA	#N/A	NA	#N/A	#N/A	NA
ENSHGLG00100004663	82.4617	Etfb	847.688	electron transfer flavoprotein subunit beta	0.0972783	-3.36174	down
ENSHGLG00100006002	81.6433	Suclg1	336.212	succinate--CoA ligase [ADP/GDP-forming	0.242833	-2.04196	down
ENSHGLG00100012169	80.915	Glul	259.206	glutamine synthetase	0.312165	-1.67962	down
ENSHGLG00100012096	80.8833	Akt1	115.87	RAC-alpha serine/threonine-protein kinase isoform 1	0.698052	-0.518593	down
ENSHGLG00100008037	80.81	Kidins220	14.224	kinase D-interacting substrate of 220 kDa isoform X2	5.68124	2.50621	up
ENSHGLG00100007467	80.7683	Hsdl2	132.784	hydroxysteroid dehydrogenase-like protein 2 isoform 2	0.608269	-0.71722	down
ENSHGLG00100008574	80.7117		#N/A		#N/A	#N/A	NA
ENSHGLG00100004017	80.0117	Oat	168.368	ornithine aminotransferase, mitochondrial precursor	0.475219	-1.07334	down
ENSHGLG00100004317	80.0083	Ptprk	5.446	receptor-type tyrosine-protein phosphatase kappa isoform 1 precursor	14.6912	3.87688	up
ENSHGLG00100008716	79.9183	Hsp90b1	132.414	endoplasmin precursor	0.603549	-0.728457	down
ENSHGLG00100005996	79.9133	Hnrnpd	8.904	heterogeneous nuclear ribonucleoprotein D0 isoform X1	8.97499	3.16591	up
ENSHGLG00100018527	79.63	Tspan3	141.734	tetraspanin-3	0.561827	-0.831802	down
ENSHGLG00100010169	79.5317	NA	#N/A	NA	#N/A	#N/A	NA
ENSHGLG00100019378	79.3733	Srl	458.508	sarcalumenin isoform X2	0.173112	-2.53022	down
ENSHGLG00100004745	79.2383	NA	#N/A	NA	#N/A	#N/A	NA
ENSHGLG00100010283	79.1667	Mrps21	245.292	28S ribosomal protein S21, mitochondrial	0.322745	-1.63154	down
ENSHGLG00100011906	79.11	Capn2	40.948	calpain-2 catalytic subunit	1.93196	0.950067	up
ENSHGLG00100011436	78.7283	Acsl1	383.108	long-chain-fatty-acid--CoA ligase 1 isoform X1	0.205499	-2.2828	down
ENSHGLG00100012457	78.1517	Mfn2	346.064	mitofusin-2 isoform X1	0.22583	-2.14669	down
ENSHGLG00100009309	78.0983	NA	#N/A	NA	#N/A	#N/A	NA
ENSHGLG00100006062	77.9317	P4hb	109.012	protein disulfide-isomerase precursor	0.714891	-0.484205	down
ENSHGLG00100005960	77.8917	Lrpprc	62.246	leucine-rich PPR motif-containing protein, mitochondrial precursor	1.25135	0.323488	up
ENSHGLG00100000440	77.62	Vcp	239.982	transitional endoplasmic reticulum ATPase	0.323441	-1.62843	down
ENSHGLG00100013018	77.5967	NA	#N/A	NA	#N/A	#N/A	NA
ENSHGLG00100001580	77.345	Pabpc4	165.502	polyadenylate-binding protein 4 isoform X4	0.467336	-1.09747	down
ENSHGLG00100007887	76.6583	Dtna	#N/A	dystrobrevin alpha isoform X10	#N/A	#N/A	NA
ENSHGLG00100011291	76.41	Ddx17	78.164	probable ATP-dependent RNA helicase DDX17 isoform 2	0.97756	-0.0327428	down
ENSHGLG00100002971	76.3217	NA	#N/A	NA	#N/A	#N/A	NA
ENSHGLG00100010271	76.24	Rnasek	#N/A	ribonuclease kappa	#N/A	#N/A	NA
ENSHGLG00100008980	76.1683	Prnp	86.734	major prion protein precursor	0.878183	-0.187406	down
ENSHGLG00100010515	76.1267	NA	#N/A	NA	#N/A	#N/A	NA
ENSHGLG00100003801	75.9633	Pgk1	340.448	phosphoglycerate kinase 1	0.223128	-2.16406	down
ENSHGLG00100009739	75.7367	Gabarapl1	94.534	gamma-aminobutyric acid receptor-associated protein-like 1	0.801158	-0.319841	down
ENSHGLG00100013114	75.6133	Eif4a1	123.018	eukaryotic initiation factor 4A-I isoform 1	0.614653	-0.702157	down
ENSHGLG00100011021	75.505	NA	#N/A	NA	#N/A	#N/A	NA
ENSHGLG00100008579	75.0967	Flnc	61.126	filamin-C isoform 1	1.22856	0.296963	up
ENSHGLG00100013783	75.09	NA	#N/A	NA	#N/A	#N/A	NA
ENSHGLG00100011287	74.7083	Bzw2	93.778	eIF5-mimic protein 1	0.796651	-0.32798	down
ENSHGLG00100006631	74.5867	Timm10	78.628	mitochondrial import inner membrane translocase subunit Tim10	0.948602	-0.0761254	down
ENSHGLG00100007390	74.5683	Snx3	87.89	sorting nexin-3	0.848428	-0.237136	down
BGI_novel_G001510	74.5383	NA	#N/A	NA	#N/A	#N/A	NA
ENSHGLG00100005877	74.3583	NA	#N/A	NA	#N/A	#N/A	NA
ENSHGLG00100006328	74.125	Ik	55.55	protein Red	1.33438	0.416173	up
ENSHGLG00100005275	74.1083	Yjefn3	4.996	yjeF N-terminal domain-containing protein 3	14.8335	3.89079	up
ENSHGLG00100018239	74.0833	Tuba4a	398.596	tubulin alpha-4A chain isoform X1	0.185861	-2.42771	down
BGI_novel_G000753	74	NA	#N/A	NA	#N/A	#N/A	NA
ENSHGLG00100001332	73.9967	Thra	47.312	thyroid hormone receptor alpha isoform 2	1.56401	0.645254	up
ENSHGLG00100008947	73.6967	Psmb5	154.538	proteasome subunit beta type-5	0.476884	-1.06829	down
ENSHGLG00100010057	73.6517	Rps4x	500.21	40S ribosomal protein S4, X isoform	0.147241	-2.76374	down
ENSHGLG00100011082	73.2183	Map4	92.42	microtubule-associated protein 4 isoform X22	0.792235	-0.336	down
ENSHGLG00100010473	73.1417	Anxa6	123.63	annexin A6 isoform a	0.591617	-0.757263	down
ENSHGLG00100015443	73.0133	NA	#N/A	NA	#N/A	#N/A	NA
ENSHGLG00100007547	72.9617	Rpl15	149.7	60S ribosomal protein L15	0.487386	-1.03686	down
ENSHGLG00100002500	72.7483	NA	#N/A	NA	#N/A	#N/A	NA
ENSHGLG00100007493	72.5533	NA	#N/A	NA	#N/A	#N/A	NA
BGI_novel_G000768	72.43	NA	#N/A	NA	#N/A	#N/A	NA
ENSHGLG00100005112	72.4067	Rpl36a	239.592	60S ribosomal protein L36a	0.302208	-1.72639	down
ENSHGLG00100018376	72.375	NA	#N/A	NA	#N/A	#N/A	NA
ENSHGLG00100000962	72.3667	NA	#N/A	NA	#N/A	#N/A	NA
ENSHGLG00100006254	72.0483	Fus	137.598	RNA-binding protein FUS isoform 1	0.523615	-0.933423	down
ENSHGLG00100009965	72.0433	Crat	186.874	carnitine O-acetyltransferase isoform X2	0.385518	-1.37513	down
ENSHGLG00100009284	71.885	Atp5g2	706.854	ATP synthase F(0) complex subunit C2, mitochondrial precursor	0.101697	-3.29765	down
ENSHGLG00100013436	71.885	NA	#N/A	NA	#N/A	#N/A	NA
ENSHGLG00100003777	71.7933	Rpl3	145.722	60S ribosomal protein L3	0.492673	-1.0213	down
ENSHGLG00100008515	71.3833	NA	#N/A	NA	#N/A	#N/A	NA
ENSHGLG00100010161	71.04		#N/A		#N/A	#N/A	NA
ENSHGLG00100006673	70.6617	Bcl2l2	26.194	bcl-2-like protein 2 isoform 1	2.69763	1.43169	up
ENSHGLG00100012198	70.5983	NA	#N/A	NA	#N/A	#N/A	NA
ENSHGLG00100005225	70.415	Pnkd	96.448	probable hydrolase PNKD isoform 1	0.730083	-0.453869	down
ENSHGLG00100012112	70.185	Psmd2	114.834	26S proteasome non-ATPase regulatory subunit 2	0.611187	-0.710315	down
ENSHGLG00100013019	70.1067	Acss1	159.466	acetyl-coenzyme A synthetase 2-like, mitochondrial precursor	0.439634	-1.18563	down
ENSHGLG00100004978	69.905	NA	#N/A	NA	#N/A	#N/A	NA
ENSHGLG00100019345	69.7067	Tuba1c	23.186	tubulin alpha-1C chain	3.00641	1.58804	up
ENSHGLG00100011258	69.69	NA	#N/A	NA	#N/A	#N/A	NA
ENSHGLG00100008532	69.41	Eif4b	79.66	eukaryotic translation initiation factor 4B	0.871328	-0.198712	down
ENSHGLG00100006721	68.9967	Uba2	17.574	SUMO-activating enzyme subunit 2 isoform 1	3.92607	1.97308	up
ENSHGLG00100012897	68.9817	Lmo7	80.36	LIM domain only protein 7 isoform X25	0.858408	-0.220265	down
ENSHGLG00100013885	68.7867	Acot7	44.596	cytosolic acyl coenzyme A thioester hydrolase isoform X2	1.54244	0.625215	up
ENSHGLG00100009998	68.72	Myl7	1403.83	myosin regulatory light chain 2, atrial isoform	0.0489517	-4.3525	down
ENSHGLG00100003015	67.8767	Sulf2	25.61	extracellular sulfatase Sulf-2 isoform 1 precursor	2.6504	1.40621	up
ENSHGLG00100006778	67.5367	Dstn	87.936	destrin	0.768021	-0.380783	down
ENSHGLG00100018407	67.3517	NA	#N/A	NA	#N/A	#N/A	NA
ENSHGLG00100007016	67.1983	Gm14200	#N/A	translation machinery-associated protein 7-like	#N/A	#N/A	NA
ENSHGLG00100004591	66.6317	NA	#N/A	NA	#N/A	#N/A	NA
ENSHGLG00100015233	66.485	Aopep	13.248	aminopeptidase O	5.01849	2.32725	up
ENSHGLG00100005015	66.3967	NA	#N/A	NA	#N/A	#N/A	NA
ENSHGLG00100002096	66.2267	Dkk3	47.73	dickkopf-related protein 3 isoform b precursor	1.38753	0.472516	up
ENSHGLG00100009281	66.2267	Gpx1	134.52	glutathione peroxidase 1 isoform 3	0.492318	-1.02234	down
ENSHGLG00100012295	66.225	Vegfa	138.41	vascular endothelial growth factor A isoform 2	0.47847	-1.0635	down
ENSHGLG00100012955	66.0967	Rab5b	50.402	ras-related protein Rab-5B isoform X1	1.31139	0.391097	up
ENSHGLG00100006784	65.98	Echs1	317.68	enoyl-CoA hydratase, mitochondrial precursor	0.207693	-2.26747	down
ENSHGLG00100005274	65.9483	Nfe2l1	196.97	endoplasmic reticulum membrane sensor NFE2L1 isoform X2	0.334814	-1.57857	down
ENSHGLG00100003791	65.9033	Samm50	98.588	sorting and assembly machinery component 50 homolog	0.668472	-0.581061	down
ENSHGLG00100004648	65.7667	Nudcd1	1.884	nudC domain-containing protein 1 isoform 1	34.908	5.12549	up
ENSHGLG00100008995	65.455	NA	#N/A	NA	#N/A	#N/A	NA
ENSHGLG00100010704	65.2667	Epas1	95.128	endothelial PAS domain-containing protein 1	0.686093	-0.543524	down
ENSHGLG00100001695	65.2317	NA	#N/A	NA	#N/A	#N/A	NA
ENSHGLG00100013194	65.1883	Capzb	166.986	F-actin-capping protein subunit beta isoform a	0.390382	-1.35704	down
ENSHGLG00100005387	64.865	Fkbp1a	101.714	peptidyl-prolyl cis-trans isomerase FKBP1A isoform 1	0.637719	-0.649006	down
ENSHGLG00100001857	64.795	Ociad1	126.838	OCIA domain-containing protein 1 isoform X1	0.510848	-0.969033	down
ENSHGLG00100008864	64.6417	Cct2	77.748	T-complex protein 1 subunit beta	0.831425	-0.266341	down
ENSHGLG00100011438	64.595	Tpp1	25.664	tripeptidyl-peptidase 1 preproprotein	2.51695	1.33168	up
ENSHGLG00100007153	64.565	NA	#N/A	NA	#N/A	#N/A	NA
ENSHGLG00100008090	64.5633	Gcdh	52.692	glutaryl-CoA dehydrogenase, mitochondrial	1.2253	0.293131	up
ENSHGLG00100012933	64.045	Prkaca	151.034	cAMP-dependent protein kinase catalytic subunit alpha isoform 1	0.424044	-1.23772	down
ENSHGLG00100018640	63.9883	NA	#N/A	NA	#N/A	#N/A	NA
ENSHGLG00100005976	63.375	Ryr2	126.01	ryanodine receptor 2 isoform X12	0.502936	-0.991552	down
ENSHGLG00100013519	63.09	Slc25a11	410.114	mitochondrial 2-oxoglutarate/malate carrier protein	0.153835	-2.70054	down
ENSHGLG00100006276	62.7133	Canx	93.234	calnexin precursor	0.672644	-0.572084	down
ENSHGLG00100001680	62.7133	Ak6	23.77	adenylate kinase isoenzyme 6	2.63834	1.39963	up
ENSHGLG00100013400	62.6683	NA	#N/A	NA	#N/A	#N/A	NA
ENSHGLG00100003532	62.6083	NA	#N/A	NA	#N/A	#N/A	NA
ENSHGLG00100007099	62.575	Atad1	43.938	outer mitochondrial transmembrane helix translocase isoform X1	1.42417	0.510117	up
ENSHGLG00100007653	62.2333	Rpl8	371.878	60S ribosomal protein L8	0.167349	-2.57907	down
ENSHGLG00100009035	62.2317	Ube2m	96.358	NEDD8-conjugating enzyme Ubc12 isoform 1	0.645838	-0.630756	down
ENSHGLG00100006706	62.215	Mtus1	59.726	microtubule-associated tumor suppressor 1 homolog isoform 7	1.04167	0.0589034	up
ENSHGLG00100008021	61.8283	Plekho1	45.406	pleckstrin homology domain-containing family O member 1 isoform X2	1.36168	0.445385	up
ENSHGLG00100012431	61.5583	Serpinh1	138.02	serpin H1 precursor	0.44601	-1.16485	down
ENSHGLG00100008639	61.505	Sf3b6	17.006	splicing factor 3B subunit 6	3.61666	1.85466	up
ENSHGLG00100005330	61.465	Syngr2	115.172	synaptogyrin-2	0.53368	-0.905953	down
ENSHGLG00100011432	61.3267	Serinc1	121.574	serine incorporator 1 precursor	0.504439	-0.987248	down
ENSHGLG00100010789	60.865	Atp6v0b	94.386	V-type proton ATPase 21 kDa proteolipid subunit c'' isoform 1	0.644852	-0.63296	down
ENSHGLG00100009301	60.6817	Dusp26	0.292	dual specificity protein phosphatase 26	207.814	7.69915	up
ENSHGLG00100003933	60.665	Raly	62.184	RNA-binding protein Raly isoform X1	0.975572	-0.035679	down
ENSHGLG00100008446	60.1233	NA	#N/A	NA	#N/A	#N/A	NA
ENSHGLG00100012760	59.9617	Lrrfip2	27.792	leucine-rich repeat flightless-interacting protein 2 isoform X2	2.15752	1.10937	up
ENSHGLG00100010491	59.645	NA	#N/A	NA	#N/A	#N/A	NA
ENSHGLG00100011195	59.3667	NA	#N/A	NA	#N/A	#N/A	NA
ENSHGLG00100013651	59.065	Rtraf	66.468	RNA transcription, translation and transport factor protein	0.888623	-0.170356	down
ENSHGLG00100011894	58.9	Rbm20	57.336	RNA-binding protein 20 isoform X2	1.02728	0.0388264	up
ENSHGLG00100008433	58.8583	Ak3	66.488	GTP:AMP phosphotransferase AK3, mitochondrial isoform 1	0.885247	-0.175847	down
ENSHGLG00100009516	58.8033	Maf1	73.152	repressor of RNA polymerase III transcription MAF1 homolog	0.803851	-0.314999	down
ENSHGLG00100012251	58.7933	NA	#N/A	NA	#N/A	#N/A	NA
ENSHGLG00100010332	58.6917	Cct7	63.122	T-complex protein 1 subunit eta	0.929813	-0.104987	down
ENSHGLG00100013293	58.59	Synm	2.81	synemin isoform L	20.8505	4.38201	up
ENSHGLG00100012052	58.5517	Dnajb6	#N/A	dnaJ homolog subfamily B member 6 isoform c	#N/A	#N/A	NA
ENSHGLG00100006904	58.2033	Ppp2r1a	114.5	serine/threonine-protein phosphatase 2A 65 kDa regulatory subunit A alpha isoform	0.508326	-0.976174	down
ENSHGLG00100019761	58.1217	Pcbp1	98.016	poly(rC)-binding protein 1	0.592981	-0.753941	down
ENSHGLG00100011860	57.855	Ppp1ca	213.36	serine/threonine-protein phosphatase PP1-alpha catalytic subunit	0.271161	-1.88278	down
ENSHGLG00100007324	57.6917	Cd151	168.274	CD151 antigen	0.342844	-1.54438	down
ENSHGLG00100010809	57.5933	Shisal1	0.342	protein shisa-like-1 isoform 2	168.402	7.39576	up
ENSHGLG00100012808	57.59	Fhod3	69.976	FH1/FH2 domain-containing protein 3 isoform 3	0.822996	-0.281042	down
ENSHGLG00100012232	57.335	Dlst	395.612	dihydrolipoyllysine-residue succinyltransferase component of 2-oxoglutarate dehydrogenase complex, mitochondrial	0.144927	-2.7866	down
ENSHGLG00100011042	57.2717	NA	#N/A	NA	#N/A	#N/A	NA
ENSHGLG00100008174	57.1867	Rab12	113.668	ras-related protein Rab-12	0.503103	-0.991075	down
ENSHGLG00100010133	56.995	NA	#N/A	NA	#N/A	#N/A	NA
ENSHGLG00100005704	56.73		#N/A		#N/A	#N/A	NA
ENSHGLG00100000300	56.5667	Skp1	166.96	S-phase kinase-associated protein 1 isoform X2	0.338804	-1.56148	down
ENSHGLG00100013799	56.4767	Sf3a1	13.284	splicing factor 3A subunit 1	4.25148	2.08797	up
ENSHGLG00100006082	56.3367	Psma3	48.664	proteasome subunit alpha type-3 isoform a	1.15767	0.211219	up
ENSHGLG00100011560	56.1667	Pdia3	74.222	protein disulfide-isomerase A3 precursor	0.756739	-0.402133	down
ENSHGLG00100009729	55.5633	NA	#N/A	NA	#N/A	#N/A	NA
ENSHGLG00100018341	55.5617	NA	#N/A	NA	#N/A	#N/A	NA
ENSHGLG00100011929	55.525	Lamb2	111.69	laminin subunit beta-2 precursor	0.497135	-1.00829	down
ENSHGLG00100007429	55.4383	Dctn2	71.988	dynactin subunit 2 isoform 2	0.770105	-0.376873	down
BGI_novel_G000964	55.3317	NA	#N/A	NA	#N/A	#N/A	NA
ENSHGLG00100004949	55.2733	NA	#N/A	NA	#N/A	#N/A	NA
ENSHGLG00100008743	55.2367	NA	#N/A	NA	#N/A	#N/A	NA
ENSHGLG00100013791	55.1883	Ap2s1	56.684	AP-2 complex subunit sigma	0.973614	-0.0385783	down
ENSHGLG00100007923	55.16	Cyp2d10	#N/A	cytochrome P450 2D10 isoform X1	#N/A	#N/A	NA
ENSHGLG00100017368	54.975	NA	#N/A	NA	#N/A	#N/A	NA
ENSHGLG00100013230	54.7067	Adprhl1	326.232	inactive ADP-ribosyltransferase ARH2 isoform 1	0.167693	-2.57611	down
ENSHGLG00100011733	54.675	Ndufa6	663.826	NADH dehydrogenase [ubiquinone	0.0823635	-3.60185	down
ENSHGLG00100006675	54.5533	Hnrnpm	50.488	heterogeneous nuclear ribonucleoprotein M isoform b	1.08052	0.111727	up
ENSHGLG00100002220	54.4883	Acadm	774.454	medium-chain specific acyl-CoA dehydrogenase, mitochondrial precursor	0.0703571	-3.82916	down
ENSHGLG00100009792	54.2133	Htra1	65.486	serine protease HTRA1 precursor	0.827861	-0.272539	down
ENSHGLG00100010733	54.0967	Hspg2	58.498	basement membrane-specific heparan sulfate proteoglycan core protein isoform X2	0.924761	-0.112848	down
ENSHGLG00100003276	53.8283	Atp6v0c	218.084	V-type proton ATPase 16 kDa proteolipid subunit c isoform b	0.246824	-2.01845	down
ENSHGLG00100009638	53.7283	NA	#N/A	NA	#N/A	#N/A	NA
ENSHGLG00100007622	53.035	Aplp2	174.038	amyloid beta precursor like protein 2 isoform d precursor	0.304732	-1.71439	down
ENSHGLG00100008015	52.7717	Prmt1	53.396	protein arginine N-methyltransferase 1 isoform 1	0.988307	-0.0169681	down
ENSHGLG00100004535	52.6233	Retsat	46.948	all-trans-retinol 13,14-reductase precursor	1.12089	0.164639	up
ENSHGLG00100017571	52.5517	Btg2	18.438	protein BTG2	2.85018	1.51105	up
ENSHGLG00100015018	52.3933	H3f3a	265.096	histone H3.3	0.197639	-2.33906	down
ENSHGLG00100006194	52.275	Tmppe	1.854	transmembrane protein with metallophosphoesterase domain	28.1958	4.81741	up
ENSHGLG00100004405	52.2117	Tax1bp1	50.53	tax1-binding protein 1 homolog isoform 1	1.03328	0.047232	up
ENSHGLG00100004289	52.1983	Gatb	23.18	glutamyl-tRNA(Gln) amidotransferase subunit B, mitochondrial isoform 2 precursor	2.25187	1.17112	up
ENSHGLG00100006262	52.0633	NA	#N/A	NA	#N/A	#N/A	NA
ENSHGLG00100002159	52.0567	Psmd3	68.326	26S proteasome non-ATPase regulatory subunit 3	0.761887	-0.392352	down
ENSHGLG00100012147	52.0483	Ufd1	32.426	ubiquitin recognition factor in ER-associated degradation protein 1 isoform X1	1.60514	0.682701	up
ENSHGLG00100013949	51.8567	Gstm2	132.638	glutathione S-transferase Mu 2	0.390964	-1.35489	down
ENSHGLG00100003840	51.5583	NA	#N/A	NA	#N/A	#N/A	NA
ENSHGLG00100009135	51.5017	Eif3e	76.306	eukaryotic translation initiation factor 3 subunit E	0.674936	-0.567177	down
ENSHGLG00100008959	51.3667	Btf3	207.476	transcription factor BTF3 isoform 2	0.247579	-2.01404	down
ENSHGLG00100005047	51.2617	Ablim3	18.282	actin-binding LIM protein 3 isoform 1	2.80394	1.48746	up
ENSHGLG00100013699	51.0517	NA	#N/A	NA	#N/A	#N/A	NA
ENSHGLG00100003157	51.035		#N/A		#N/A	#N/A	NA
ENSHGLG00100003642	51.005	NA	#N/A	NA	#N/A	#N/A	NA
ENSHGLG00100009191	50.9983	Gdi2	95.686	rab GDP dissociation inhibitor beta	0.532976	-0.907858	down
ENSHGLG00100013757	50.8833	Ciao2a	50.098	cytosolic iron-sulfur assembly component 2A isoform 1 precursor	1.01568	0.0224402	up
ENSHGLG00100002954	50.8733		#N/A		#N/A	#N/A	NA
ENSHGLG00100008393	50.295	Mlf2	107.004	myeloid leukemia factor 2	0.470029	-1.08918	down
ENSHGLG00100009603	50.2033	NA	#N/A	NA	#N/A	#N/A	NA
ENSHGLG00100013887	50.02	Nudc	64.006	nuclear migration protein nudC	0.781489	-0.355702	down
ENSHGLG00100004611	50.0117	Tpm4	73.262	tropomyosin alpha-4 chain	0.682641	-0.5508	down
ENSHGLG00100012264	50.0067	Kars	73.052	lysine--tRNA ligase isoform 2	0.684535	-0.546803	down
ENSHGLG00100007833	49.9767	NA	#N/A	NA	#N/A	#N/A	NA
ENSHGLG00100008017	49.93	Spsb2	2.064	SPRY domain-containing SOCS box protein 2 isoform 1	24.1909	4.59639	up
ENSHGLG00100005910	49.7667	Trip10	54.338	cdc42-interacting protein 4 isoform 4	0.915872	-0.126782	down
ENSHGLG00100011090	49.7217	Sgta	52	small glutamine-rich tetratricopeptide repeat-containing protein alpha isoform X1	0.956186	-0.064637	down
ENSHGLG00100013878	49.6433	NA	#N/A	NA	#N/A	#N/A	NA
ENSHGLG00100006116	49.605	Nap1l1	#N/A	nucleosome assembly protein 1-like 1 isoform X3	#N/A	#N/A	NA
ENSHGLG00100004096	49.3867	Tufm	204.98	elongation factor Tu, mitochondrial isoform 1	0.240934	-2.05329	down
ENSHGLG00100007051	49.3667	NA	#N/A	NA	#N/A	#N/A	NA
ENSHGLG00100002192	49.3317	Cav1	137.742	caveolin-1 isoform 2	0.358145	-1.48138	down
ENSHGLG00100007448	49.33	Pabpc1	44.944	polyadenylate-binding protein 1 isoform X1	1.09759	0.134337	up
ENSHGLG00100010937	49.285	Ank	96.058	progressive ankylosis protein	0.513075	-0.962757	down
ENSHGLG00100002960	49.2717	NA	#N/A	NA	#N/A	#N/A	NA
ENSHGLG00100004836	49.2683	Tagln2	61.184	transgelin-2	0.805249	-0.312494	down
ENSHGLG00100008553	49.2383	Nrap	171.502	nebulin-related-anchoring protein isoform 16	0.287101	-1.80037	down
ENSHGLG00100002874	49.2333	C3	107.32	complement C3 isoform X1	0.458753	-1.12421	down
ENSHGLG00100012851	49.1567	NA	#N/A	NA	#N/A	#N/A	NA
ENSHGLG00100001683	49.0317	Idh1	39.46	isocitrate dehydrogenase [NADP	1.24257	0.313323	up
ENSHGLG00100011410	48.92	Ilf2	19.116	interleukin enhancer-binding factor 2	2.55911	1.35564	up
ENSHGLG00100001613	48.83	Capza2	76.324	F-actin-capping protein subunit alpha-2	0.639773	-0.644369	down
ENSHGLG00100009680	48.6033	Trir	49.764	telomerase RNA component interacting RNase isoform X1	0.976677	-0.0340472	down
ENSHGLG00100006442	48.45	Matr3	29.904	matrin-3 isoform c	1.62018	0.696158	up
ENSHGLG00100011862	48.2733	Rpn1	27.076	dolichyl-diphosphooligosaccharide--protein glycosyltransferase subunit 1 precursor	1.78288	0.834212	up
ENSHGLG00100010320	48.25	Il13ra1	15.678	interleukin-13 receptor subunit alpha-1 precursor	3.07756	1.62179	up
ENSHGLG00100010620	48.2	Hnrnph1	74.504	heterogeneous nuclear ribonucleoprotein H isoform X5	0.646945	-0.628285	down
BGI_novel_G001127	48.1017	Pdlim5	374.15	PDZ and LIM domain protein 5 isoform X2	0.128563	-2.95946	down
ENSHGLG00100013879	48.0483	Sf1	32.494	splicing factor 1 isoform 1	1.47868	0.564313	up
ENSHGLG00100002791	47.9267	Wbp2	77.59	WW domain-binding protein 2 isoform 2	0.617691	-0.695042	down
ENSHGLG00100005255	47.4283	NA	#N/A	NA	#N/A	#N/A	NA
ENSHGLG00100004335	47.395	Hspd1	276.042	60 kDa heat shock protein, mitochondrial	0.171695	-2.54208	down
ENSHGLG00100013762	47.2233	NA	#N/A	NA	#N/A	#N/A	NA
ENSHGLG00100013511	47.215	Nono	51.076	non-POU domain-containing octamer-binding protein isoform X1	0.924407	-0.1134	down
ENSHGLG00100000711	47.14	NA	#N/A	NA	#N/A	#N/A	NA
ENSHGLG00100012561	47.12	Idh3a	321.126	isocitrate dehydrogenase [NAD	0.146734	-2.76873	down
ENSHGLG00100012537	47.08		#N/A		#N/A	#N/A	NA
ENSHGLG00100001904	46.9733	Msn	70.194	moesin	0.669193	-0.579506	down
ENSHGLG00100011736	46.97	Nap1l4	#N/A	nucleosome assembly protein 1-like 4 isoform X1	#N/A	#N/A	NA
ENSHGLG00100008467	46.9633	NA	#N/A	NA	#N/A	#N/A	NA
ENSHGLG00100009847	46.8517	Tspan13	38.67	tetraspanin-13	1.21158	0.276886	up
ENSHGLG00100010903	46.7883	Sec13	53.892	protein SEC13 homolog	0.868187	-0.203922	down
ENSHGLG00100009567	46.625	Copz1	43.304	coatomer subunit zeta-1 isoform 2	1.07669	0.106603	up
ENSHGLG00100021207	46.5833	Kcnj11	82.232	ATP-sensitive inward rectifier potassium channel 11 isoform 1	0.566487	-0.819886	down
ENSHGLG00100004842	46.39	Klhl38	16.708	kelch-like protein 38 isoform X1	2.77651	1.47327	up
ENSHGLG00100018622	46.3383	NA	#N/A	NA	#N/A	#N/A	NA
ENSHGLG00100001331	46.0217	Prkar1a	174.968	cAMP-dependent protein kinase type I-alpha regulatory subunit	0.263029	-1.92671	down
ENSHGLG00100007050	45.95	Coq8a	293.644	atypical kinase COQ8A, mitochondrial isoform 1	0.156482	-2.67593	down
ENSHGLG00100000951	45.9383	Nup93	7.844	nuclear pore complex protein Nup93 isoform 1	5.85649	2.55004	up
ENSHGLG00100002483	45.89	U2af1	44.888	splicing factor U2AF 35 kDa subunit isoform 2	1.02232	0.03185	up
ENSHGLG00100006650	45.8717	Atp6v1f	103.23	V-type proton ATPase subunit F	0.444364	-1.17019	down
ENSHGLG00100008103	45.755	Snrpf	24.15	small nuclear ribonucleoprotein F	1.89462	0.921906	up
ENSHGLG00100010811	45.7117	Vwf	19.604	von Willebrand factor isoform X1	2.33175	1.22141	up
ENSHGLG00100006831	45.4383	Dcaf11	88.43	DDB1- and CUL4-associated factor 11 isoform X1	0.513834	-0.960626	down
ENSHGLG00100001422	45.4383	NA	#N/A	NA	#N/A	#N/A	NA
ENSHGLG00100019416	45.285	Pim3	30.13	serine/threonine-protein kinase pim-3	1.50299	0.587833	up
ENSHGLG00100004638	45.1917	Mff	80.872	mitochondrial fission factor isoform X11	0.558805	-0.839584	down
ENSHGLG00100012074	45.0033	Ldb1	37.218	LIM domain-binding protein 1 isoform 1	1.20918	0.274031	up
ENSHGLG00100011466	44.905	Mprip	30.378	myosin phosphatase Rho-interacting protein isoform X16	1.47821	0.563849	up
ENSHGLG00100003257	44.8633	Psma1	111.928	proteasome subunit alpha type-1	0.400823	-1.31896	down
ENSHGLG00100012629	44.8617	Nenf	115.964	neudesin precursor	0.386859	-1.37012	down
ENSHGLG00100011332	44.83	Sbds	39.976	ribosome maturation protein SBDS	1.12142	0.16533	up
ENSHGLG00100009665	44.7767	NA	#N/A	NA	#N/A	#N/A	NA
ENSHGLG00100009478	44.7217	NA	#N/A	NA	#N/A	#N/A	NA
ENSHGLG00100010046	44.6767	Nomo1	49.106	BOS complex subunit NOMO1 precursor	0.909801	-0.136378	down
ENSHGLG00100006213	44.5667	Sesn1	68.294	sestrin-1 isoform 2	0.652571	-0.615794	down
ENSHGLG00100011142	44.56	NA	#N/A	NA	#N/A	#N/A	NA
ENSHGLG00100014140	44.5483	Eif3m	96.978	eukaryotic translation initiation factor 3 subunit M	0.459365	-1.12229	down
ENSHGLG00100007724	44.535	Txn2	231.926	thioredoxin, mitochondrial precursor	0.192022	-2.38065	down
ENSHGLG00100011812	44.5317	Mfn1	113.484	mitofusin-1	0.392405	-1.34959	down
ENSHGLG00100003166	44.2567	Scarb2	62.33	lysosome membrane protein 2	0.710038	-0.494032	down
ENSHGLG00100012877	44.2183	Snrpb	80.124	small nuclear ribonucleoprotein-associated protein B isoform 1	0.551874	-0.85759	down
ENSHGLG00100007489	44.1333	Ywhaq	37.886	14-3-3 protein theta	1.1649	0.220204	up
ENSHGLG00100008802	44.0933	Rab7	164.824	ras-related protein Rab-7a	0.267518	-1.90229	down
ENSHGLG00100005549	44.0883	Ctdsp2	61.52	carboxy-terminal domain RNA polymerase II polypeptide A small phosphatase 2 isoform X1	0.71665	-0.480659	down
ENSHGLG00100006856	44.0483	Mgat4b	36.59	alpha-1,3-mannosyl-glycoprotein 4-beta-N-acetylglucosaminyltransferase B precursor	1.20384	0.267638	up
ENSHGLG00100002950	44.04	Rnf11	65.954	RING finger protein 11	0.667738	-0.582646	down
ENSHGLG00100002461	43.9867	Timm23	270.846	mitochondrial import inner membrane translocase subunit Tim23	0.162405	-2.62233	down
ENSHGLG00100008369	43.9633	Dsp	188.414	desmoplakin isoform X1	0.233334	-2.09953	down
BGI_novel_G000435	43.8617	Mrfap1	156.868	MORF4 family-associated protein 1	0.279609	-1.83852	down
ENSHGLG00100003779	43.7833	Raf1	55.956	RAF proto-oncogene serine/threonine-protein kinase isoform X3	0.78246	-0.353911	down
ENSHGLG00100011426	43.6283	NA	#N/A	NA	#N/A	#N/A	NA
ENSHGLG00100005631	43.5867	Adgrf5	38.802	adhesion G protein-coupled receptor F5 isoform X8	1.12331	0.167756	up
ENSHGLG00100016977	43.5783		#N/A		#N/A	#N/A	NA
ENSHGLG00100002839	43.5517	Sucla2	411.426	succinate--CoA ligase [ADP-forming	0.105855	-3.23983	down
ENSHGLG00100009437	43.5417	Wac	12.782	WW domain-containing adapter protein with coiled-coil isoform 1	3.40648	1.76828	up
ENSHGLG00100004228	43.535	Safb	26.642	scaffold attachment factor B1 isoform 2	1.63407	0.708473	up
ENSHGLG00100008814	43.5167	Ppp3cc	18.8	serine/threonine-protein phosphatase 2B catalytic subunit gamma isoform isoform X2	2.31472	1.21084	up
ENSHGLG00100003283	43.495	Rad23b	50.138	UV excision repair protein RAD23 homolog B	0.867506	-0.205055	down
BGI_novel_G000300	43.455	NA	#N/A	NA	#N/A	#N/A	NA
ENSHGLG00100006850	43.3317	Map7d1	139.51	MAP7 domain-containing protein 1 isoform 1	0.310599	-1.68687	down
ENSHGLG00100001704	43.185	NA	#N/A	NA	#N/A	#N/A	NA
ENSHGLG00100007705	43.1783	Myom3	0.87	myomesin-3	49.6303	5.63315	up
ENSHGLG00100011469	43.1417	Iqcb1	4.458	IQ calmodulin-binding motif-containing protein 1 isoform X1	9.67736	3.27461	up
ENSHGLG00100012416	43.1283	Timp3	83.11	metalloproteinase inhibitor 3 precursor	0.518931	-0.946386	down
ENSHGLG00100020825	43.1033	Hnrnpf	90.764	heterogeneous nuclear ribonucleoprotein F isoform X1	0.474895	-1.07432	down
ENSHGLG00100012449	43.0067	Snd1	34.034	staphylococcal nuclease domain-containing protein 1	1.26364	0.337584	up
ENSHGLG00100003028	42.9983	Calm2	116.238	calmodulin-2 isoform 1	0.369916	-1.43473	down
ENSHGLG00100006868	42.8817	Pfkp	15.716	ATP-dependent 6-phosphofructokinase, platelet type isoform 1	2.72854	1.44813	up
ENSHGLG00100010530	42.84	NA	#N/A	NA	#N/A	#N/A	NA
ENSHGLG00100005217	42.8333		#N/A		#N/A	#N/A	NA
ENSHGLG00100003623	42.8317	NA	#N/A	NA	#N/A	#N/A	NA
ENSHGLG00100009180	42.7383	Fundc2	55.468	FUN14 domain-containing protein 2	0.770504	-0.376125	down
ENSHGLG00100000339	42.73	Qki	#N/A	KH domain-containing RNA-binding protein QKI isoform 3	#N/A	#N/A	NA
ENSHGLG00100010993	42.6117	Nfe2l2	43.828	nuclear factor erythroid 2-related factor 2 isoform 1	0.972248	-0.0406044	down
ENSHGLG00100014011	42.3467	Fkbp8	82.812	peptidyl-prolyl cis-trans isomerase FKBP8 isoform X1	0.511359	-0.967591	down
ENSHGLG00100008898	42.31	Pcnp	30.116	PEST proteolytic signal-containing nuclear protein isoform 4	1.4049	0.490469	up
ENSHGLG00100004763	42.2117	Mrpl45	31.45	39S ribosomal protein L45, mitochondrial	1.34218	0.424582	up
ENSHGLG00100010529	42.1583	Psmd6	67.776	26S proteasome non-ATPase regulatory subunit 6	0.622025	-0.684957	down
ENSHGLG00100005958	42.1117	NA	#N/A	NA	#N/A	#N/A	NA
ENSHGLG00100011212	42.0867	Gstm5	59.328	glutathione S-transferase Mu 5	0.70939	-0.49535	down
ENSHGLG00100012362	41.95	Puf60	42.464	poly(U)-binding-splicing factor PUF60 isoform d	0.987896	-0.0175695	down
ENSHGLG00100007772	41.9167	Atp6ap1	86.09	V-type proton ATPase subunit S1 isoform 3 precursor	0.486894	-1.03832	down
ENSHGLG00100003659	41.8	Amy2a1	#N/A	amylase 2a1 precursor	#N/A	#N/A	NA
ENSHGLG00100011286	41.7467	Tfdp2	14.9	transcription factor Dp-2 isoform 2	2.80179	1.48635	up
ENSHGLG00100012917	41.7233	Sumo3	24.314	small ubiquitin-related modifier 3 isoform 2	1.71602	0.779067	up
ENSHGLG00100008831	41.6867	2310022A10Rik	33.668	uncharacterized protein C19orf47 homolog isoform X1	1.23817	0.308208	up
ENSHGLG00100017382	41.6467	NA	#N/A	NA	#N/A	#N/A	NA
ENSHGLG00100004290	41.5183	Ndufa10	584.49	NADH dehydrogenase [ubiquinone	0.0710334	-3.81536	down
ENSHGLG00100017168	41.4817	Erp29	41.29	endoplasmic reticulum resident protein 29 precursor	1.00464	0.00668144	up
ENSHGLG00100012620	41.4633	Pdap1	28.858	28 kDa heat- and acid-stable phosphoprotein	1.43681	0.522865	up
ENSHGLG00100013367	41.3917	Spag7	93.742	sperm-associated antigen 7 isoform 1	0.441549	-1.17936	down
ENSHGLG00100007338	41.3867	Mea1	25.508	male-enhanced antigen 1 isoform a	1.6225	0.698216	up
ENSHGLG00100007450	41.355	Chd4	40.214	chromodomain-helicase-DNA-binding protein 4 isoform a	1.02837	0.0403639	up
ENSHGLG00100000422	41.3517	NA	#N/A	NA	#N/A	#N/A	NA
ENSHGLG00100007608	41.3483	Eif3f	107.82	eukaryotic translation initiation factor 3 subunit F	0.383494	-1.38272	down
ENSHGLG00100008791	41.3367	NA	#N/A	NA	#N/A	#N/A	NA
ENSHGLG00100001849	41.33	Gm29770	#N/A	enhancer of rudimentary homolog	#N/A	#N/A	NA
ENSHGLG00100008052	41.2617	Tcea3	93.354	transcription elongation factor A protein 3	0.441991	-1.17791	down
ENSHGLG00100012016	41.1133	NA	#N/A	NA	#N/A	#N/A	NA
ENSHGLG00100003878	41.03	Vdac3	288.684	voltage-dependent anion-selective channel protein 3 isoform 1	0.142128	-2.81474	down
ENSHGLG00100017050	40.9767	NA	#N/A	NA	#N/A	#N/A	NA
ENSHGLG00100009848	40.8583	Klc1	43.204	kinesin light chain 1 isoform 1B	0.945707	-0.0805345	down
ENSHGLG00100012906	40.8583	Pigt	23.076	GPI transamidase component PIG-T isoform 2 precursor	1.7706	0.824237	up
ENSHGLG00100013661	40.84	Vegfb	256.638	vascular endothelial growth factor B isoform Vegf-b186 precursor	0.159135	-2.65168	down
ENSHGLG00100005538	40.76	Serbp1	38.166	plasminogen activator inhibitor 1 RNA-binding protein isoform 4	1.06797	0.0948661	up
ENSHGLG00100013351	40.7567	Rap1gap2	30.554	rap1 GTPase-activating protein 2 isoform 4	1.33392	0.415675	up
ENSHGLG00100010292	40.735	Phb2	170.838	prohibitin-2	0.238442	-2.06829	down
ENSHGLG00100013397	40.63	Unc45b	81.102	protein unc-45 homolog B isoform 1	0.500974	-0.997192	down
ENSHGLG00100005465	40.6017	Prdx6	102.628	peroxiredoxin-6 isoform 1	0.39562	-1.33781	down
ENSHGLG00100008145	40.5517	Ap2m1	74.372	AP-2 complex subunit mu isoform 2	0.545254	-0.874998	down
ENSHGLG00100000140	40.53	Psmd13	49.352	26S proteasome non-ATPase regulatory subunit 13	0.821243	-0.284118	down
ENSHGLG00100012637	40.5267	NA	#N/A	NA	#N/A	#N/A	NA
ENSHGLG00100001378	40.5	Nucks1	11.67	nuclear ubiquitous casein and cyclin-dependent kinase substrate 1 isoform 1	3.47044	1.79512	up
ENSHGLG00100004436	40.4267	Rragd	33.824	ras-related GTP-binding protein D isoform 2	1.19521	0.25726	up
ENSHGLG00100002436	40.3867	Usp13	72.258	ubiquitin carboxyl-terminal hydrolase 13	0.558923	-0.839278	down
ENSHGLG00100009818	40.3533	NA	#N/A	NA	#N/A	#N/A	NA
ENSHGLG00100001363	40.195	NA	#N/A	NA	#N/A	#N/A	NA
ENSHGLG00100010844	40.1117	Tpm2	17.454	tropomyosin beta chain isoform X1	2.29814	1.20046	up
ENSHGLG00100012039	40.0467	Ndufv1	641.868	NADH dehydrogenase [ubiquinone	0.0623908	-4.00252	down
ENSHGLG00100011384	40.0317	Cct8	68.384	T-complex protein 1 subunit theta	0.585395	-0.772517	down
ENSHGLG00100002410	39.92	Ctsz	27.134	cathepsin Z preproprotein	1.47122	0.55701	up
ENSHGLG00100010981	39.9117	Eef1a1	911.544	elongation factor 1-alpha 1	0.0437847	-4.51343	down
ENSHGLG00100012429	39.855	Hk1	60.976	hexokinase-1 isoform X4	0.653618	-0.613481	down
ENSHGLG00100000137	39.79	NA	#N/A	NA	#N/A	#N/A	NA
ENSHGLG00100007163	39.72	Guk1	58.848	guanylate kinase isoform 2	0.674959	-0.567128	down
ENSHGLG00100020831	39.6917	NA	#N/A	NA	#N/A	#N/A	NA
ENSHGLG00100017826	39.6817	Ctnnb1	142.77	catenin beta-1	0.277941	-1.84715	down
ENSHGLG00100004831	39.5	Fkbp5	5.508	peptidyl-prolyl cis-trans isomerase FKBP5	7.17139	2.84225	up
ENSHGLG00100009195	39.4817	Rabac1	200.13	prenylated Rab acceptor protein 1	0.19728	-2.34168	down
ENSHGLG00100005215	39.4333	Metrnl	6.656	meteorin-like protein precursor	5.92448	2.56669	up
ENSHGLG00100010186	39.4167	Slmap	39.498	sarcolemmal membrane-associated protein isoform X1	0.997941	-0.00297383	down
ENSHGLG00100007074	39.4017	Atp6v0a1	39.828	V-type proton ATPase 116 kDa subunit a 1 isoform 5	0.989296	-0.0155264	down
ENSHGLG00100009512	39.305	Cyb5r3	56.31	NADH-cytochrome b5 reductase 3 isoform X3	0.698011	-0.518678	down
ENSHGLG00100000158	39.2417	Eif4b	79.66	eukaryotic translation initiation factor 4B	0.492614	-1.02147	down
ENSHGLG00100003682	39.235	Os9	15.522	protein OS-9 isoform 2 precursor	2.5277	1.33783	up
ENSHGLG00100010157	39.2317	Dync1h1	31.242	cytoplasmic dynein 1 heavy chain 1	1.25573	0.328532	up
ENSHGLG00100005685	39.2217	Ddx3x	48.476	ATP-dependent RNA helicase DDX3X	0.809095	-0.30562	down
ENSHGLG00100000098	39.175	Stau1	23.826	double-stranded RNA-binding protein Staufen homolog 1 isoform 1	1.64421	0.717397	up
ENSHGLG00100016890	39.1383	NA	#N/A	NA	#N/A	#N/A	NA
ENSHGLG00100010080	39.1017	Rhobtb1	52.462	rho-related BTB domain-containing protein 1 isoform X1	0.745333	-0.424043	down
ENSHGLG00100002361	39.045	Klhdc2	72.156	kelch domain-containing protein 2	0.541119	-0.885982	down
ENSHGLG00100008753	38.9633	NA	#N/A	NA	#N/A	#N/A	NA
ENSHGLG00100001631	38.8667	Limch1	55.688	LIM and calponin homology domains-containing protein 1 isoform 7	0.697936	-0.518833	down
ENSHGLG00100010784	38.8583	Itgb1	121.876	integrin beta-1 precursor	0.318835	-1.64912	down
ENSHGLG00100015480	38.7133	NA	#N/A	NA	#N/A	#N/A	NA
ENSHGLG00100012900	38.6683	Snu13	62.826	NHP2-like protein 1	0.615483	-0.700209	down
ENSHGLG00100007399	38.5167	Map3k20	42.874	mitogen-activated protein kinase kinase kinase 20 isoform 3	0.898369	-0.15462	down
ENSHGLG00100006765	38.4633	Fdft1	17.522	squalene synthase	2.19515	1.13432	up
ENSHGLG00100013582	38.3567	NA	#N/A	NA	#N/A	#N/A	NA
ENSHGLG00100009027	38.265	NA	#N/A	NA	#N/A	#N/A	NA
ENSHGLG00100002229	38.2267	Alas1	113.334	5-aminolevulinate synthase, non-specific, mitochondrial precursor	0.337292	-1.56793	down
ENSHGLG00100008379	38.2167	Txlnb	234.92	beta-taxilin	0.162679	-2.6199	down
ENSHGLG00100010548	38.1783	Phb	196.53	prohibitin 1	0.194262	-2.36392	down
ENSHGLG00100007121	38.1233	4933434E20Rik	39.37	protein C1orf43 homolog isoform 2	0.968335	-0.0464224	down
ENSHGLG00100000905	38.015	NA	#N/A	NA	#N/A	#N/A	NA
ENSHGLG00100006257	38.0033	Ehd4	202.99	EH domain-containing protein 4 isoform 1	0.187218	-2.41721	down
ENSHGLG00100009517	37.9517	Eif5	48.128	eukaryotic translation initiation factor 5	0.788557	-0.342713	down
ENSHGLG00100003248	37.7233	Acta2	61.766	actin, aortic smooth muscle	0.610746	-0.711356	down
ENSHGLG00100012255	37.6883	Map2k2	40.54	dual specificity mitogen-activated protein kinase kinase 2 isoform 2	0.929658	-0.105228	down
ENSHGLG00100011962	37.585	NA	#N/A	NA	#N/A	#N/A	NA
ENSHGLG00100013630	37.5783	Tmem256	148.406	transmembrane protein 256 precursor	0.253213	-1.98158	down
ENSHGLG00100011379	37.5717	NA	#N/A	NA	#N/A	#N/A	NA
ENSHGLG00100001924	37.5133	Cdh13	74.024	cadherin-13 isoform X1	0.506773	-0.98059	down
ENSHGLG00100011692	37.51	Paics	93.648	bifunctional phosphoribosylaminoimidazole carboxylase/phosphoribosylaminoimidazole succinocarboxamide synthetase isoform X1	0.400542	-1.31997	down
ENSHGLG00100003296	37.5067	Pik3ip1	31.864	phosphoinositide-3-kinase-interacting protein 1 precursor	1.17709	0.23522	up
ENSHGLG00100004351	37.46	Sec31a	42.47	protein transport protein Sec31A isoform a	0.882034	-0.181093	down
ENSHGLG00100007477	37.4333	Eif3d	37.872	eukaryotic translation initiation factor 3 subunit D	0.988417	-0.0168081	down
ENSHGLG00100010998	37.3483	NA	#N/A	NA	#N/A	#N/A	NA
BGI_novel_G001034	37.34		#N/A		#N/A	#N/A	NA
ENSHGLG00100014726	37.255	NA	#N/A	NA	#N/A	#N/A	NA
ENSHGLG00100011524	37.2183	Aktip	33.918	AKT-interacting protein isoform 1	1.0973	0.133962	up
ENSHGLG00100010055	37.2067	Tmem100	12.792	transmembrane protein 100 isoform X1	2.90859	1.54032	up
ENSHGLG00100008542	37.1833	Ivns1abp	491.85	influenza virus NS1A-binding protein homolog isoform 1	0.0755989	-3.72549	down
ENSHGLG00100013134	37.1583	Kif1b	35.436	kinesin-like protein KIF1B isoform a	1.0486	0.06847	up
ENSHGLG00100007741	37.1333	Anxa11	52.218	annexin A11 isoform X1	0.711121	-0.491832	down
ENSHGLG00100008757	37.1117	Vcl	39.938	vinculin	0.929232	-0.105889	down
ENSHGLG00100002792	37.0733	Trim55	48.528	tripartite motif-containing protein 55	0.763958	-0.388436	down
ENSHGLG00100014179	37.0683	Luc7l3	25.784	luc7-like protein 3 isoform 1	1.43765	0.523711	up
ENSHGLG00100008449	37.01	NA	#N/A	NA	#N/A	#N/A	NA
ENSHGLG00100001374	36.9783	Cct5	78.744	T-complex protein 1 subunit epsilon isoform 1	0.469602	-1.09049	down
ENSHGLG00100013214	36.9733	Psmc6	78.8	26S proteasome regulatory subunit 10B isoform 1	0.469205	-1.09171	down
ENSHGLG00100009604	36.93	Adssl1	103.32	adenylosuccinate synthetase isozyme 1	0.357433	-1.48425	down
ENSHGLG00100011262	36.8867	Stk25	28.61	serine/threonine-protein kinase 25	1.28929	0.36658	up
ENSHGLG00100007107	36.8817	Akap8l	23.176	A-kinase anchor protein 8-like isoform X3	1.59137	0.670272	up
ENSHGLG00100013084	36.875	Psmd6	67.776	26S proteasome non-ATPase regulatory subunit 6	0.544072	-0.878131	down
ENSHGLG00100013434	36.865	NA	#N/A	NA	#N/A	#N/A	NA
ENSHGLG00100007343	36.7833	Dnajb12	#N/A	dnaJ homolog subfamily B member 12 isoform 1	#N/A	#N/A	NA
ENSHGLG00100011706	36.745	Rad23a	54.474	UV excision repair protein RAD23 homolog A isoform 3	0.674542	-0.56802	down
ENSHGLG00100013580	36.7233	Clstn1	32.354	calsyntenin-1 isoform 2 precursor	1.13505	0.182753	up
ENSHGLG00100011428	36.6683	Caprin1	49.212	caprin-1 isoform a	0.74511	-0.424475	down
ENSHGLG00100020420	36.5567	NA	#N/A	NA	#N/A	#N/A	NA
ENSHGLG00100001629	36.545	Strap	50.818	serine-threonine kinase receptor-associated protein	0.719135	-0.475666	down
ENSHGLG00100016969	36.5433	NA	#N/A	NA	#N/A	#N/A	NA
ENSHGLG00100007431	36.54	NA	#N/A	NA	#N/A	#N/A	NA
ENSHGLG00100006471	36.4967	NA	#N/A	NA	#N/A	#N/A	NA
ENSHGLG00100006556	36.4433	Irx3	12.904	iroquois-class homeodomain protein IRX-3 isoform 1	2.82419	1.49784	up
ENSHGLG00100003539	36.4267	Rnps1	48.594	RNA-binding protein with serine-rich domain 1 isoform 1	0.749612	-0.415783	down
BGI_novel_G001148	36.3867	Btf3	207.476	transcription factor BTF3 isoform 2	0.175378	-2.51146	down
ENSHGLG00100001055	36.2533	Emc6	47.092	ER membrane protein complex subunit 6	0.769841	-0.377368	down
ENSHGLG00100016143	36.235	NA	#N/A	NA	#N/A	#N/A	NA
ENSHGLG00100013283	36.2317	Ppp1r14b	40.028	protein phosphatase 1 regulatory subunit 14B	0.905158	-0.143758	down
ENSHGLG00100000732	36.2083	Nmrk2	1.66	nicotinamide riboside kinase 2	21.8122	4.44707	up
ENSHGLG00100004136	36.035	Sfpq	25.294	splicing factor, proline- and glutamine-rich isoform X1	1.42465	0.510604	up
ENSHGLG00100007748	36.0183	Chmp2a	98.04	charged multivesicular body protein 2a isoform c	0.367384	-1.44464	down
ENSHGLG00100009519	35.9817	Xdh	33.852	xanthine dehydrogenase/oxidase	1.06291	0.0880209	up
ENSHGLG00100010066	35.9533	NA	#N/A	NA	#N/A	#N/A	NA
ENSHGLG00100006600	35.9117	Hibadh	240.906	3-hydroxyisobutyrate dehydrogenase, mitochondrial precursor	0.149069	-2.74595	down
ENSHGLG00100007341	35.905	Tmem63b	51.182	CSC1-like protein 2 isoform 3	0.701516	-0.511452	down
ENSHGLG00100014803	35.9033	Pea15a	48.11	astrocytic phosphoprotein PEA-15 isoform X1	0.746276	-0.422219	down
ENSHGLG00100016080	35.9033	NA	#N/A	NA	#N/A	#N/A	NA
ENSHGLG00100011734	35.9033	NA	#N/A	NA	#N/A	#N/A	NA
ENSHGLG00100003004	35.895	NA	#N/A	NA	#N/A	#N/A	NA
ENSHGLG00100004417	35.87	Bud23	7.75	probable 18S rRNA (guanine-N(7))-methyltransferase isoform 2	4.62839	2.21051	up
ENSHGLG00100001658	35.8533	NA	#N/A	NA	#N/A	#N/A	NA
ENSHGLG00100012277	35.8217	NA	#N/A	NA	#N/A	#N/A	NA
ENSHGLG00100001361	35.7583	Rbmx	17.416	RNA-binding motif protein, X chromosome	2.05319	1.03787	up
ENSHGLG00100009689	35.7517	Ece1	34.394	endothelin-converting enzyme 1 isoform b	1.03947	0.0558536	up
ENSHGLG00100005508	35.725	Eif2s2	40.27	eukaryotic translation initiation factor 2 subunit 2	0.887137	-0.172771	down
ENSHGLG00100013618	35.6117	NA	#N/A	NA	#N/A	#N/A	NA
ENSHGLG00100011716	35.5167	Tmed10	62.104	transmembrane emp24 domain-containing protein 10 precursor	0.57189	-0.80619	down
ENSHGLG00100013274	35.5067	Glp2r	#N/A	glucagon-like peptide 2 receptor precursor	#N/A	#N/A	NA
ENSHGLG00100005535	35.45	Sf3b1	29.496	splicing factor 3B subunit 1	1.20186	0.265266	up
ENSHGLG00100004862	35.405	Mlip	91.994	muscular LMNA-interacting protein isoform 17	0.384862	-1.37759	down
ENSHGLG00100003576	35.375	Kyat3	17.904	kynurenine--oxoglutarate transaminase 3 isoform X1	1.97582	0.982448	up
ENSHGLG00100010290	35.37	Ptgr3	#N/A	prostaglandin reductase-3 isoform 1	#N/A	#N/A	NA
ENSHGLG00100004258	35.3267	Pip5k1b	15.096	phosphatidylinositol 4-phosphate 5-kinase type-1 beta	2.34013	1.22659	up
ENSHGLG00100001083	35.3017	Tax1bp3	37.572	tax1-binding protein 3	0.939574	-0.0899216	down
ENSHGLG00100004162	35.2867	NA	#N/A	NA	#N/A	#N/A	NA
ENSHGLG00100000289	35.2467	NA	#N/A	NA	#N/A	#N/A	NA
ENSHGLG00100009129	35.1733		#N/A		#N/A	#N/A	NA
ENSHGLG00100012367	35.1583	Pdk2	296.266	pyruvate dehydrogenase kinase, isoenzyme 2 isoform 2	0.118672	-3.07495	down
ENSHGLG00100012144	35.1467	Smyd1	269.85	histone-lysine N-methyltransferase Smyd1 isoform 1	0.130245	-2.9407	down
ENSHGLG00100002886	35.0667	Fhl1	71.764	four and a half LIM domains protein 1 isoform 4	0.488639	-1.03316	down
ENSHGLG00100004110	35.035	Syngr1	100.972	synaptogyrin-1 isoform 3	0.346977	-1.52709	down
ENSHGLG00100000952	34.9683	Gstz1	34.726	maleylacetoacetate isomerase isoform 3	1.00698	0.0100328	up
ENSHGLG00100003141	34.965	Csnk1a1	57.518	casein kinase I isoform X5	0.607897	-0.718102	down
ENSHGLG00100006307	34.9133	Rras2	26.442	ras-related protein R-Ras2	1.32037	0.400947	up
ENSHGLG00100001484	34.9067	Septin7	58.182	septin-7 isoform 1	0.599956	-0.73707	down
ENSHGLG00100005043	34.8217	Srsf6	34.186	serine/arginine-rich splicing factor 6	1.01859	0.0265796	up
ENSHGLG00100012776	34.7833	Wbp1l	25.378	WW domain binding protein 1-like isoform 3	1.37061	0.454818	up
ENSHGLG00100009132	34.7783	NA	#N/A	NA	#N/A	#N/A	NA
ENSHGLG00100011241	34.6617		#N/A		#N/A	#N/A	NA
ENSHGLG00100008171	34.57	Anxa7	37.806	annexin A7 isoform X1	0.914405	-0.129095	down
ENSHGLG00100012883	34.505	Pofut2	27.564	GDP-fucose protein O-fucosyltransferase 2 precursor	1.25181	0.32402	up
ENSHGLG00100013377	34.4667	Fahd2a	27.606	fumarylacetoacetate hydrolase domain-containing protein 2A	1.24852	0.32022	up
ENSHGLG00100004183	34.4483	R3hdm2	67.064	R3H domain-containing protein 2 isoform X6	0.513664	-0.961104	down
ENSHGLG00100019820	34.41	Ywhag	107.984	14-3-3 protein gamma	0.318658	-1.64992	down
ENSHGLG00100010713	34.32	Tacc2	96.326	transforming acidic coiled-coil-containing protein 2 isoform X38	0.35629	-1.48888	down
ENSHGLG00100017000	34.28	Amfr	62.716	E3 ubiquitin-protein ligase AMFR isoform 6	0.546591	-0.871466	down
ENSHGLG00100002030	34.165	Hbb-bt	1217.37	hemoglobin, beta adult t chain	0.0280646	-5.1551	down
ENSHGLG00100006893	34.1533	Scn1b	12.778	sodium channel subunit beta-1 isoform 2	2.67282	1.41836	up
ENSHGLG00100007110	34.15	Pkn1	23.342	serine/threonine-protein kinase N1 isoform 1	1.46303	0.548957	up
ENSHGLG00100005018	34.1433	Nucb1	52.918	nucleobindin-1 isoform X1	0.645212	-0.632155	down
ENSHGLG00100012420	34.1367	NA	#N/A	NA	#N/A	#N/A	NA
ENSHGLG00100014193	34.1367	NA	#N/A	NA	#N/A	#N/A	NA
ENSHGLG00100013543	34.09	NA	#N/A	NA	#N/A	#N/A	NA
ENSHGLG00100005182	33.99	Ap1m1	27.852	AP-1 complex subunit mu-1 isoform X1	1.22038	0.287329	up
ENSHGLG00100007183	33.9233	Thoc7	44.596	THO complex subunit 7 homolog isoform X1	0.760681	-0.394636	down
ENSHGLG00100002411	33.9167	Pfkfb2	35.386	6-phosphofructo-2-kinase/fructose-2,6-bisphosphatase 2 isoform 1	0.958477	-0.0611843	down
ENSHGLG00100010761	33.835	Oxr1	32.11	oxidation resistance protein 1 isoform X7	1.05372	0.0754937	up
BGI_novel_G001509	33.81	NA	#N/A	NA	#N/A	#N/A	NA
ENSHGLG00100004786	33.7367	M6pr	33.478	cation-dependent mannose-6-phosphate receptor precursor	1.00773	0.0111041	up
ENSHGLG00100010343	33.71	Sypl	24.562	synaptophysin-like protein 1 isoform 1	1.37245	0.456749	up
ENSHGLG00100013640	33.585	Mef2a	42.582	myocyte-specific enhancer factor 2A isoform a	0.788714	-0.342427	down
ENSHGLG00100014215	33.5	NA	#N/A	NA	#N/A	#N/A	NA
ENSHGLG00100007259	33.4933	Anxa2	53.78	annexin A2	0.622784	-0.683196	down
ENSHGLG00100012353	33.465	Eif3a	47.328	eukaryotic translation initiation factor 3 subunit A	0.707087	-0.500041	down
ENSHGLG00100010331	33.4617	Cers2	33.88	ceramide synthase 2 isoform X1	0.987652	-0.0179246	down
ENSHGLG00100006920	33.4483	Slc39a14	23.642	metal cation symporter ZIP14 isoform b precursor	1.41478	0.500582	up
ENSHGLG00100004857	33.395	Leng8	46.5	leukocyte receptor cluster member 8 homolog isoform 2	0.718172	-0.477599	down
ENSHGLG00100000558	33.39	Adh5	57.132	alcohol dehydrogenase class-3 isoform 1	0.584436	-0.774883	down
ENSHGLG00100013779	33.3033	Tob1	34.43	protein Tob1	0.967277	-0.0479996	down
ENSHGLG00100001912	33.2967	Hbp1	44.26	HMG box-containing protein 1 isoform 1	0.752297	-0.410626	down
ENSHGLG00100013326	33.2417	Hdlbp	173.754	vigilin	0.191315	-2.38598	down
ENSHGLG00100009493	33.2083	NA	#N/A	NA	#N/A	#N/A	NA
ENSHGLG00100009100	33.1783	Cul1	34.188	cullin-1	0.970467	-0.0432486	down
ENSHGLG00100002916	33.1517	Psma6	159.81	proteasome subunit alpha type-6 isoform 1	0.207444	-2.2692	down
ENSHGLG00100001643	33.0567	Suclg2	85.484	succinate--CoA ligase [GDP-forming	0.3867	-1.37071	down
ENSHGLG00100019263	33.0467	Cd164	76.706	sialomucin core protein 24 precursor	0.430822	-1.21483	down
ENSHGLG00100000541	32.92	Dnajb9	#N/A	dnaJ homolog subfamily B member 9 precursor	#N/A	#N/A	NA
ENSHGLG00100001282	32.91	Hnrnpc	51.552	heterogeneous nuclear ribonucleoproteins C1/C2 isoform 2	0.638385	-0.647502	down
ENSHGLG00100010487	32.7967	Jak1	43.766	tyrosine-protein kinase JAK1 isoform X1	0.749364	-0.416261	down
ENSHGLG00100004939	32.7917	Tmem14c	116.148	transmembrane protein 14C isoform 1	0.282327	-1.82456	down
ENSHGLG00100000448	32.7883	NA	#N/A	NA	#N/A	#N/A	NA
ENSHGLG00100013494	32.7883	Arfgap2	30.032	ADP-ribosylation factor GTPase-activating protein 2 isoform 1	1.09178	0.126682	up
ENSHGLG00100012756	32.765	NA	#N/A	NA	#N/A	#N/A	NA
ENSHGLG00100011010	32.7567	NA	#N/A	NA	#N/A	#N/A	NA
ENSHGLG00100013997	32.7433	Hmox2	56.116	heme oxygenase 2 isoform 2	0.583494	-0.777211	down
ENSHGLG00100000814	32.7283	Ptges3l	24.398	putative protein PTGES3L isoform 1	1.34144	0.423777	up
ENSHGLG00100014947	32.6583	Mapre2	37.922	microtubule-associated protein RP/EB family member 2 isoform X1	0.861198	-0.215584	down
ENSHGLG00100004295	32.6183	NA	#N/A	NA	#N/A	#N/A	NA
ENSHGLG00100006736	32.6117	Bcap31	59.812	B-cell receptor-associated protein 31	0.545236	-0.875047	down
ENSHGLG00100011536	32.605	Wars1	#N/A	tryptophan--tRNA ligase, cytoplasmic isoform 2	#N/A	#N/A	NA
ENSHGLG00100011102	32.57	Cct3	76.066	T-complex protein 1 subunit gamma	0.428181	-1.22371	down
ENSHGLG00100018702	32.5417	NA	#N/A	NA	#N/A	#N/A	NA
ENSHGLG00100014933	32.5033	Pdhb	652.018	pyruvate dehydrogenase E1 component subunit beta, mitochondrial precursor	0.0498504	-4.32625	down
ENSHGLG00100010990	32.4817	Stub1	89.014	E3 ubiquitin-protein ligase CHIP	0.364905	-1.45441	down
ENSHGLG00100006506	32.4633	Gas2	1.792	growth arrest-specific protein 2 isoform 1	18.1157	4.17917	up
ENSHGLG00100006914	32.415	NA	#N/A	NA	#N/A	#N/A	NA
ENSHGLG00100013529	32.4067	NA	#N/A	NA	#N/A	#N/A	NA
ENSHGLG00100011801	32.3933	Tusc2	22.694	tumor suppressor candidate 2	1.4274	0.513386	up
ENSHGLG00100005864	32.375	Hnrnph2	38.588	heterogeneous nuclear ribonucleoprotein H2	0.838991	-0.253272	down
ENSHGLG00100012750	32.3733	NA	#N/A	NA	#N/A	#N/A	NA
ENSHGLG00100016913	32.3317	Rdh5	2.41	retinol dehydrogenase 5 isoform X1	13.4156	3.74584	up
ENSHGLG00100019102	32.3167	NA	#N/A	NA	#N/A	#N/A	NA
ENSHGLG00100014153	32.2717		#N/A		#N/A	#N/A	NA
ENSHGLG00100004913	32.2317	Ppp2cb	28.28	serine/threonine-protein phosphatase 2A catalytic subunit beta isoform	1.13973	0.188697	up
ENSHGLG00100012106	32.1933	NA	#N/A	NA	#N/A	#N/A	NA
ENSHGLG00100006148	32.1917	Lama2	19.042	laminin subunit alpha-2 precursor	1.69056	0.757502	up
ENSHGLG00100006748	32.16	NA	#N/A	NA	#N/A	#N/A	NA
ENSHGLG00100011949	32.135	NA	#N/A	NA	#N/A	#N/A	NA
ENSHGLG00100001811	32.0717	Cul3	37.572	cullin-3 isoform 2 precursor	0.853606	-0.228359	down
ENSHGLG00100012504	32.035	Acot11	9.512	acyl-coenzyme A thioesterase 11 isoform 1	3.36785	1.75183	up
ENSHGLG00100011242	31.9783	Polr2j	87.806	DNA-directed RNA polymerase II subunit RPB11	0.364193	-1.45722	down
ENSHGLG00100019462	31.9467	NA	#N/A	NA	#N/A	#N/A	NA
ENSHGLG00100011063	31.92	Tsg101	34.854	tumor susceptibility gene 101 protein isoform 1	0.91582	-0.126864	down
ENSHGLG00100019150	31.9	NA	#N/A	NA	#N/A	#N/A	NA
ENSHGLG00100009532	31.7983	Kcnq1	22.884	potassium voltage-gated channel subfamily KQT member 1 isoform 1	1.38954	0.474612	up
ENSHGLG00100004138	31.79	Afdn	15.644	afadin isoform X21	2.03209	1.02296	up
ENSHGLG00100006368	31.7883	NA	#N/A	NA	#N/A	#N/A	NA
ENSHGLG00100007376	31.7833	Tspyl1	39.21	testis-specific Y-encoded-like protein 1	0.810593	-0.302951	down
ENSHGLG00100008464	31.78	NA	#N/A	NA	#N/A	#N/A	NA
ENSHGLG00100005975	31.7433	Rgs6	6.24	regulator of G-protein signaling 6 isoform 2	5.08707	2.34684	up
ENSHGLG00100014072	31.6933	Cct6a	52.452	T-complex protein 1 subunit zeta	0.604235	-0.726818	down
ENSHGLG00100014252	31.6817	Psmd1	61.146	26S proteasome non-ATPase regulatory subunit 1	0.518131	-0.94861	down
ENSHGLG00100020372	31.68	NA	#N/A	NA	#N/A	#N/A	NA
ENSHGLG00100005364	31.6567	NA	#N/A	NA	#N/A	#N/A	NA
ENSHGLG00100006980	31.5583	NA	#N/A	NA	#N/A	#N/A	NA
ENSHGLG00100006449	31.4933	Srpr	57.386	signal recognition particle receptor subunit alpha	0.548798	-0.865652	down
ENSHGLG00100013601	31.47	Mtch2	67.352	mitochondrial carrier homolog 2 isoform 1x	0.467247	-1.09774	down
ENSHGLG00100012549	31.47	Arhgap21	16.942	rho GTPase-activating protein 21 isoform 6	1.85751	0.893373	up
ENSHGLG00100005086	31.4317	NA	#N/A	NA	#N/A	#N/A	NA
ENSHGLG00100003743	31.4133	NA	#N/A	NA	#N/A	#N/A	NA
ENSHGLG00100009589	31.3767	Lap3	33.482	cytosol aminopeptidase	0.93712	-0.0936936	down
ENSHGLG00100010230	31.355	Atp1b3	46.046	sodium/potassium-transporting ATPase subunit beta-3 isoform 1	0.680949	-0.55438	down
ENSHGLG00100013152	31.3267	Arl2	71.26	ADP-ribosylation factor-like protein 2	0.439611	-1.1857	down
ENSHGLG00100015723	31.3117		#N/A		#N/A	#N/A	NA
ENSHGLG00100003042	31.2767	Pdcd6	33.964	programmed cell death protein 6 isoform 2	0.920877	-0.11892	down
ENSHGLG00100012136	31.1917	Itga5	20.992	integrin alpha-5 isoform 1 preproprotein	1.48588	0.571321	up
ENSHGLG00100008956	31.1833	Ccng1	348.47	cyclin-G1	0.0894864	-3.48219	down
ENSHGLG00100011877	31.1717	Mob2	24.124	MOB kinase activator 2 isoform X3	1.29214	0.369766	up
ENSHGLG00100012425	31.1617	NA	#N/A	NA	#N/A	#N/A	NA
ENSHGLG00100007206	31.1133	Klhl24	31.818	kelch-like protein 24 isoform X1	0.977853	-0.0323102	down
ENSHGLG00100006020	31.1083	NA	#N/A	NA	#N/A	#N/A	NA
ENSHGLG00100009771	31.0733	Mtx2	87.176	metaxin-2	0.356444	-1.48825	down
ENSHGLG00100009356	31.0633	Psmd4	98.256	26S proteasome non-ATPase regulatory subunit 4 isoform 1	0.316147	-1.66133	down
ENSHGLG00100003126	31.0467	Slc12a7	62.874	solute carrier family 12 member 7 isoform X5	0.493792	-1.01803	down
ENSHGLG00100000848	31.0417	Ppip5k2	26.756	inositol hexakisphosphate and diphosphoinositol-pentakisphosphate kinase 2 isoform X1	1.16018	0.214344	up
ENSHGLG00100003106	31.0233	Apoo	223.028	MICOS complex subunit Mic26 isoform 1 precursor	0.139101	-2.8458	down
ENSHGLG00100013048	30.9217	Trpt1	16.876	tRNA 2'-phosphotransferase 1 isoform X1	1.83229	0.873645	up
ENSHGLG00100006229	30.91	Slc25a12	103.296	electrogenic aspartate/glutamate antiporter SLC25A12, mitochondrial isoform X1	0.299237	-1.74064	down
ENSHGLG00100008405	30.8433	Vps28	59.52	vacuolar protein sorting-associated protein 28 homolog isoform 1	0.518201	-0.948416	down
ENSHGLG00100008284	30.745	Id3	78.182	DNA-binding protein inhibitor ID-3	0.393249	-1.34648	down
ENSHGLG00100010700	30.7267	Mrpl24	65.812	39S ribosomal protein L24, mitochondrial isoform X1	0.466885	-1.09886	down
ENSHGLG00100011459	30.7167	NA	#N/A	NA	#N/A	#N/A	NA
ENSHGLG00100009476	30.71	NA	#N/A	NA	#N/A	#N/A	NA
ENSHGLG00100010128	30.7017	NA	#N/A	NA	#N/A	#N/A	NA
BGI_novel_G000060	30.6667		#N/A		#N/A	#N/A	NA
ENSHGLG00100008953	30.66	NA	#N/A	NA	#N/A	#N/A	NA
ENSHGLG00100005162	30.5517	NA	#N/A	NA	#N/A	#N/A	NA
ENSHGLG00100006006	30.5433	Cacybp	30.46	calcyclin-binding protein	1.00274	0.00394158	up
ENSHGLG00100013574	30.4567	NA	#N/A	NA	#N/A	#N/A	NA
ENSHGLG00100013462	30.4317	Impdh2	30.442	inosine-5'-monophosphate dehydrogenase 2 isoform 2	0.999661	-0.000489796	down
ENSHGLG00100000350	30.4217	Adamts1	9.252	A disintegrin and metalloproteinase with thrombospondin motifs 1 preproprotein	3.28812	1.71726	up
ENSHGLG00100008003	30.395	Ssr1	13.538	translocon-associated protein subunit alpha isoform 1 precursor	2.24516	1.16682	up
ENSHGLG00100000062	30.37	Rbbp7	91.216	histone-binding protein RBBP7	0.332946	-1.58664	down
ENSHGLG00100002936	30.3017	NA	#N/A	NA	#N/A	#N/A	NA
ENSHGLG00100002064	30.2667	Cdc123	31.446	cell division cycle protein 123 homolog isoform 1	0.962497	-0.0551467	down
ENSHGLG00100013417	30.2617	NA	#N/A	NA	#N/A	#N/A	NA
ENSHGLG00100010671	30.2583	NA	#N/A	NA	#N/A	#N/A	NA
ENSHGLG00100007249	30.2483	NA	#N/A	NA	#N/A	#N/A	NA
ENSHGLG00100008989	30.2367	Etl4	9.794	sickle tail protein isoform b	3.08726	1.62633	up
ENSHGLG00100004728	30.16	NA	#N/A	NA	#N/A	#N/A	NA
ENSHGLG00100004510	30.1533	Map1lc3a	476.61	microtubule-associated proteins 1A/1B light chain 3A	0.0632663	-3.98242	down
ENSHGLG00100000851	30.1333	NA	#N/A	NA	#N/A	#N/A	NA
ENSHGLG00100003595	30.1	Dusp1	40.872	dual specificity protein phosphatase 1	0.736445	-0.441349	down
ENSHGLG00100011472	30.0833	Oga	32.528	protein O-GlcNAcase isoform 2	0.924844	-0.112718	down
ENSHGLG00100011835	30.06	NA	#N/A	NA	#N/A	#N/A	NA
ENSHGLG00100008664	30.045	Metap2	29.07	methionine aminopeptidase 2 isoform X2	1.03354	0.0475939	up
ENSHGLG00100006550	30.01	Actr10	15.544	actin-related protein 10	1.93065	0.949086	up
ENSHGLG00100001600	29.9883	NA	#N/A	NA	#N/A	#N/A	NA
ENSHGLG00100006112	29.975	Cdk4	37.496	cyclin-dependent kinase 4 isoform 1	0.799419	-0.322977	down
ENSHGLG00100014043	29.92	Per1	11.996	period circadian protein homolog 1 isoform X4	2.49416	1.31856	up
ENSHGLG00100011694	29.9117	NA	#N/A	NA	#N/A	#N/A	NA
ENSHGLG00100000357	29.9067	Psme3	37.192	proteasome activator complex subunit 3 isoform X1	0.804116	-0.314525	down
ENSHGLG00100010116	29.85	Rusf1	4.31	RUS family member 1 isoform 1	6.92575	2.79197	up
ENSHGLG00100014861	29.8417	Nudcd1	1.884	nudC domain-containing protein 1 isoform 1	15.8395	3.98546	up
ENSHGLG00100012181	29.8183	NA	#N/A	NA	#N/A	#N/A	NA
ENSHGLG00100003788	29.7967	Stk11	62.266	serine/threonine-protein kinase STK11 isoform S	0.478538	-1.06329	down
BGI_novel_G001436	29.7667	NA	#N/A	NA	#N/A	#N/A	NA
ENSHGLG00100008748	29.725	Pcbp4	37.074	poly(rC)-binding protein 4 isoform X1	0.801775	-0.318731	down
ENSHGLG00100012541	29.7	NA	#N/A	NA	#N/A	#N/A	NA
ENSHGLG00100004075	29.58	Ppp1r3c	67.572	protein phosphatase 1 regulatory subunit 3C	0.437755	-1.1918	down
ENSHGLG00100009545	29.525	NA	#N/A	NA	#N/A	#N/A	NA
ENSHGLG00100003589	29.5233	Ybx3	126.14	Y-box-binding protein 3 long isoform	0.234052	-2.0951	down
ENSHGLG00100016126	29.4817	NA	#N/A	NA	#N/A	#N/A	NA
ENSHGLG00100012157	29.4717	Col4a2	61.838	collagen alpha-2(IV) chain precursor	0.476595	-1.06917	down
ENSHGLG00100003130	29.38	Repin1	11.368	replication initiator 1 isoform a	2.58445	1.36986	up
ENSHGLG00100013588	29.365	NA	#N/A	NA	#N/A	#N/A	NA
BGI_novel_G000228	29.3317	Cnot1	17.038	CCR4-NOT transcription complex subunit 1 isoform X1	1.72154	0.783703	up
ENSHGLG00100005969	29.28	NA	#N/A	NA	#N/A	#N/A	NA
ENSHGLG00100009470	29.2767	Insr	21.268	insulin receptor isoform B preproprotein	1.37656	0.461067	up
ENSHGLG00100010477	29.2433	NA	#N/A	NA	#N/A	#N/A	NA
ENSHGLG00100006574	29.2083	Tmem30a	37.75	cell cycle control protein 50A	0.773731	-0.370097	down
ENSHGLG00100010106	29.1483	NA	#N/A	NA	#N/A	#N/A	NA
ENSHGLG00100013843	29.1383	Dnajc4	#N/A	dnaJ homolog subfamily C member 4 isoform b	#N/A	#N/A	NA
ENSHGLG00100000101	29.13	NA	#N/A	NA	#N/A	#N/A	NA
ENSHGLG00100010069	29.1133	NA	#N/A	NA	#N/A	#N/A	NA
ENSHGLG00100009979	29.1083	Btbd1	61.796	BTB/POZ domain-containing protein 1	0.471039	-1.08608	down
BGI_novel_G000929	29.0433	Ikzf5	7.274	zinc finger protein Pegasus isoform 1	3.99276	1.99739	up
ENSHGLG00100016712	29.02	NA	#N/A	NA	#N/A	#N/A	NA
ENSHGLG00100010071	29.0083	Fkbp4	243.556	peptidyl-prolyl cis-trans isomerase FKBP4	0.119103	-3.06971	down
BGI_novel_G001296	28.9983	NA	#N/A	NA	#N/A	#N/A	NA
ENSHGLG00100005335	28.985	Bag3	148.506	BAG family molecular chaperone regulator 3	0.195177	-2.35714	down
ENSHGLG00100013472	28.94	Lrp1	24.12	prolow-density lipoprotein receptor-related protein 1 precursor	1.19983	0.262835	up
ENSHGLG00100002404	28.9083	Ahsa1	93.742	activator of 90 kDa heat shock protein ATPase homolog 1	0.308382	-1.69721	down
ENSHGLG00100012805	28.89	NA	#N/A	NA	#N/A	#N/A	NA
ENSHGLG00100008336	28.8133	Cd9	53.976	CD9 antigen	0.533817	-0.905581	down
ENSHGLG00100006324	28.8133	Tmbim1	45.836	protein lifeguard 3	0.628618	-0.669745	down
ENSHGLG00100008390	28.81	Gnb1	51.668	guanine nucleotide-binding protein G(I)/G(S)/G(T) subunit beta-1	0.557599	-0.842701	down
ENSHGLG00100000940	28.795	Mknk2	103.038	MAP kinase-interacting serine/threonine-protein kinase 2	0.27946	-1.83929	down
ENSHGLG00100004887	28.78	Pes1	17.058	pescadillo homolog	1.68718	0.754618	up
ENSHGLG00100001867	28.74	NA	#N/A	NA	#N/A	#N/A	NA
ENSHGLG00100014232	28.7267	Ilk	56.246	integrin-linked protein kinase	0.510733	-0.96936	down
ENSHGLG00100009681	28.69	Fos	4.28	protein c-Fos	6.70327	2.74487	up
ENSHGLG00100004207	28.6817	Gsr	10.286	glutathione reductase, mitochondrial precursor	2.78842	1.47945	up
ENSHGLG00100012485	28.67	Max	40.072	protein max isoform 3	0.715462	-0.483053	down
ENSHGLG00100012943	28.6417	Cct4	70.18	T-complex protein 1 subunit delta	0.408117	-1.29294	down
ENSHGLG00100010353	28.6417	Asf1a	9.014	histone chaperone ASF1A	3.17746	1.66788	up
ENSHGLG00100000816	28.6183	Lama2	19.042	laminin subunit alpha-2 isoform X4	1.50291	0.587755	up
ENSHGLG00100013516	28.6083	Stard7	94.752	stAR-related lipid transfer protein 7, mitochondrial isoform 1 precursor	0.301929	-1.72772	down
ENSHGLG00100012291	28.5833	Nfat5	4.91	nuclear factor of activated T-cells 5 isoform X7	5.82145	2.54138	up
ENSHGLG00100015796	28.5683		#N/A		#N/A	#N/A	NA
ENSHGLG00100011509	28.5633	NA	#N/A	NA	#N/A	#N/A	NA
ENSHGLG00100007446	28.5617	Eps8l2	1.96	epidermal growth factor receptor kinase substrate 8-like protein 2	14.5723	3.86515	up
ENSHGLG00100011093	28.5233	Mef2d	53.376	myocyte-specific enhancer factor 2D isoform 1	0.534385	-0.904049	down
BGI_novel_G000552	28.5133	NA	#N/A	NA	#N/A	#N/A	NA
ENSHGLG00100010376	28.505	NA	#N/A	NA	#N/A	#N/A	NA
ENSHGLG00100009450	28.48	NA	#N/A	NA	#N/A	#N/A	NA
ENSHGLG00100008845	28.475	Cttn	21.77	src substrate cortactin isoform 1	1.30799	0.387354	up
ENSHGLG00100010075	28.4133	Efna1	#N/A	ephrin-A1 isoform 1 precursor	#N/A	#N/A	NA
ENSHGLG00100010673	28.34	Ppp6r3	29.424	serine/threonine-protein phosphatase 6 regulatory subunit 3 isoform 1	0.963159	-0.0541536	down
ENSHGLG00100011463	28.33	NA	#N/A	NA	#N/A	#N/A	NA
ENSHGLG00100005804	28.2883	NA	#N/A	NA	#N/A	#N/A	NA
ENSHGLG00100008251	28.275	Csnk2a1	56.516	casein kinase II subunit alpha isoform X1	0.500301	-0.999132	down
ENSHGLG00100013185	28.2633	Pa2g4	24.972	proliferation-associated protein 2G4	1.1318	0.17862	up
ENSHGLG00100003426	28.2617	Pja2	45.1	E3 ubiquitin-protein ligase Praja-2 isoform a	0.626644	-0.674281	down
ENSHGLG00100002077	28.2317	Riok3	26.87	serine/threonine-protein kinase RIO3	1.05068	0.071318	up
ENSHGLG00100012076	28.1783	NA	#N/A	NA	#N/A	#N/A	NA
ENSHGLG00100013456	28.1583	Acads	137.19	short-chain specific acyl-CoA dehydrogenase, mitochondrial precursor	0.205251	-2.28454	down
ENSHGLG00100004156	28.15	Gadd45g	10.238	growth arrest and DNA damage-inducible protein GADD45 gamma	2.74956	1.4592	up
ENSHGLG00100011725	28.145	NA	#N/A	NA	#N/A	#N/A	NA
ENSHGLG00100008130	28.1417	NA	#N/A	NA	#N/A	#N/A	NA
ENSHGLG00100005926	28.0783	Uba1	90.3	ubiquitin-like modifier-activating enzyme 1 isoform 2	0.310945	-1.68527	down
ENSHGLG00100014190	28.045	Timp2	67.588	metalloproteinase inhibitor 2 precursor	0.414941	-1.26902	down
ENSHGLG00100010143	28.0433		#N/A		#N/A	#N/A	NA
ENSHGLG00100009542	27.9733	Get3	42.546	ATPase GET3 isoform 1	0.657484	-0.604971	down
BGI_novel_G000811	27.935		#N/A		#N/A	#N/A	NA
ENSHGLG00100006801	27.9267	Setd6	8.534	N-lysine methyltransferase SETD6 isoform X3	3.2724	1.71035	up
ENSHGLG00100013659	27.9033	Clta	63.76	clathrin light chain A isoform d	0.437631	-1.19221	down
ENSHGLG00100012179	27.8967	Bloc1s6	10.744	biogenesis of lysosome-related organelles complex 1 subunit 6	2.59649	1.37656	up
ENSHGLG00100004605	27.895	Armc12	#N/A	armadillo repeat-containing protein 12	#N/A	#N/A	NA
ENSHGLG00100002602	27.8917	Kpna1	#N/A	importin subunit alpha-5 isoform 1	#N/A	#N/A	NA
ENSHGLG00100013233	27.8783	Rnf167	36.566	E3 ubiquitin-protein ligase RNF167 isoform 1 precursor	0.762411	-0.391359	down
ENSHGLG00100009406	27.8467	NA	#N/A	NA	#N/A	#N/A	NA
ENSHGLG00100009540	27.8417	Eml1	33.456	echinoderm microtubule-associated protein-like 1 isoform 6	0.832188	-0.265019	down
ENSHGLG00100012127	27.825	Tbc1d20	22.636	TBC1 domain family member 20	1.22924	0.297763	up
ENSHGLG00100018961	27.8083	NA	#N/A	NA	#N/A	#N/A	NA
ENSHGLG00100004757	27.7967	U2af2	42.868	splicing factor U2AF 65 kDa subunit isoform 1	0.648425	-0.624989	down
ENSHGLG00100002313	27.7667	NA	#N/A	NA	#N/A	#N/A	NA
ENSHGLG00100007225	27.7167	Stt3a	10.512	dolichyl-diphosphooligosaccharide--protein glycosyltransferase subunit STT3A	2.63667	1.39872	up
ENSHGLG00100013500	27.695	Rtn3	52.052	reticulon-3 isoform 1	0.532064	-0.910328	down
ENSHGLG00100001718	27.6467	NA	#N/A	NA	#N/A	#N/A	NA
ENSHGLG00100009343	27.645	Cab39	41.366	calcium-binding protein 39 isoform X1	0.668302	-0.581427	down
ENSHGLG00100001944	27.5933	NA	#N/A	NA	#N/A	#N/A	NA
ENSHGLG00100002325	27.5733	Col6a2	36.762	collagen alpha-2(VI) chain isoform 1 precursor	0.75005	-0.414942	down
ENSHGLG00100010772	27.57	Rad21	34.884	double-strand-break repair protein rad21 homolog isoform X1	0.790334	-0.339466	down
ENSHGLG00100008148	27.5233	Fah	19.692	fumarylacetoacetase	1.39769	0.483046	up
ENSHGLG00100009324	27.5217	NA	#N/A	NA	#N/A	#N/A	NA
ENSHGLG00100013789	27.5117	Ccnl2	31.794	cyclin-L2 isoform 1	0.86531	-0.208711	down
ENSHGLG00100017122	27.51	NA	#N/A	NA	#N/A	#N/A	NA
ENSHGLG00100006081	27.4917	Acss2	21.334	acetyl-coenzyme A synthetase, cytoplasmic	1.28863	0.36584	up
ENSHGLG00100004894	27.4817	NA	#N/A	NA	#N/A	#N/A	NA
ENSHGLG00100011637	27.4383	Dlat	147.692	dihydrolipoyllysine-residue acetyltransferase component of pyruvate dehydrogenase complex, mitochondrial	0.185781	-2.42833	down
ENSHGLG00100008154	27.435	Sdf4	50.554	45 kDa calcium-binding protein isoform 1 precursor	0.542687	-0.881808	down
ENSHGLG00100003075	27.4067	NA	#N/A	NA	#N/A	#N/A	NA
ENSHGLG00100006889	27.3667	Adrm1	67.452	proteasomal ubiquitin receptor ADRM1	0.405721	-1.30144	down
ENSHGLG00100004877	27.345	Lamp2	87.322	lysosome-associated membrane glycoprotein 2 isoform 2 precursor	0.313151	-1.67507	down
ENSHGLG00100006646	27.33	Psmd7	78.626	26S proteasome non-ATPase regulatory subunit 7	0.347595	-1.52452	down
ENSHGLG00100006696	27.2867	NA	#N/A	NA	#N/A	#N/A	NA
ENSHGLG00100017128	27.215	NA	#N/A	NA	#N/A	#N/A	NA
ENSHGLG00100009635	27.1917	NA	#N/A	NA	#N/A	#N/A	NA
ENSHGLG00100007535	27.1667	NA	#N/A	NA	#N/A	#N/A	NA
ENSHGLG00100015964	27.13	NA	#N/A	NA	#N/A	#N/A	NA
ENSHGLG00100010563	27.1167	Ssu72	24.36	RNA polymerase II subunit A C-terminal domain phosphatase SSU72	1.11316	0.154666	up
ENSHGLG00100009790	27.1133	Skic8	#N/A	SKI8 subunit of superkiller complex protein isoform X2	#N/A	#N/A	NA
ENSHGLG00100009660	27.0833	NA	#N/A	NA	#N/A	#N/A	NA
ENSHGLG00100012337	27.0383	Nop56	15.612	nucleolar protein 56	1.73189	0.792351	up
ENSHGLG00100014622	26.9767	NA	#N/A	NA	#N/A	#N/A	NA
ENSHGLG00100011129	26.9667	Commd3	74.194	COMM domain-containing protein 3	0.363462	-1.46013	down
ENSHGLG00100000337	26.9333	Eif4e	37.616	eukaryotic translation initiation factor 4E isoform 1	0.716007	-0.481954	down
ENSHGLG00100018710	26.925	NA	#N/A	NA	#N/A	#N/A	NA
ENSHGLG00100002142	26.9	Ctsa	53.44	lysosomal protective protein isoform b preproprotein	0.503368	-0.990314	down
ENSHGLG00100008217	26.855	Calcoco1	68.244	calcium-binding and coiled-coil domain-containing protein 1 isoform X1	0.393514	-1.34551	down
ENSHGLG00100002538	26.8417	Nptn	66.618	neuroplastin isoform X5	0.402919	-1.31144	down
ENSHGLG00100012551	26.8283	Kcnj5	31.688	G protein-activated inward rectifier potassium channel 4 isoform 2	0.84664	-0.240179	down
ENSHGLG00100008682	26.8083	Pnisr	20.108	arginine/serine-rich protein PNISR isoform X1	1.33322	0.414912	up
ENSHGLG00100013929	26.8017	Nmt1	24.478	glycylpeptide N-tetradecanoyltransferase 1	1.09493	0.130837	up
ENSHGLG00100005504	26.6867	Macroh2a1	23.672	core histone macro-H2A.1 isoform X2	1.12735	0.172938	up
ENSHGLG00100002168	26.6467	Palld	68.932	palladin isoform 2	0.386565	-1.37122	down
ENSHGLG00100004826	26.635	Morn2	12	MORN repeat-containing protein 2	2.21958	1.15029	up
ENSHGLG00100017658	26.625	Cycs	360.918	cytochrome c, somatic	0.0737702	-3.76082	down
ENSHGLG00100000672	26.5967	NA	#N/A	NA	#N/A	#N/A	NA
ENSHGLG00100009318	26.5683	NA	#N/A	NA	#N/A	#N/A	NA
ENSHGLG00100006860	26.5583	Slc41a1	32.938	solute carrier family 41 member 1	0.806313	-0.310588	down
ENSHGLG00100009646	26.5433	Fam234a	62.906	protein FAM234A isoform X1	0.421952	-1.24485	down
ENSHGLG00100012782	26.4333	Rbl2	16.698	retinoblastoma-like protein 2 isoform 2	1.58302	0.662683	up
ENSHGLG00100013418	26.4167	Vamp3	35.604	vesicle-associated membrane protein 3	0.741958	-0.430591	down
ENSHGLG00100003154	26.3517	Cbx7	9.46	chromobox protein homolog 7 isoform X1	2.78559	1.47798	up
ENSHGLG00100011257	26.3283	Dennd5a	49.198	DENN domain-containing protein 5A isoform 1	0.53515	-0.901983	down
ENSHGLG00100006845	26.3017	NA	#N/A	NA	#N/A	#N/A	NA
ENSHGLG00100016464	26.2983	Enah	#N/A	protein enabled homolog isoform X11	#N/A	#N/A	NA
ENSHGLG00100000567	26.28	NA	#N/A	NA	#N/A	#N/A	NA
ENSHGLG00100007660	26.2733	Lamc1	45.922	laminin subunit gamma-1 precursor	0.57213	-0.805586	down
ENSHGLG00100013619	26.2567	Epn2	10.808	epsin-2 isoform X2	2.42937	1.28058	up
ENSHGLG00100013234	26.2117	Brd2	26.38	bromodomain-containing protein 2	0.993619	-0.00923547	down
ENSHGLG00100015648	26.1983	Hapstr1	#N/A	HUWE1-associated protein modifying stress responses	#N/A	#N/A	NA
ENSHGLG00100012778	26.175	Ap2a2	25.048	AP-2 complex subunit alpha-2 isoform 2	1.04499	0.0634941	up
ENSHGLG00100004935	26.1717	NA	#N/A	NA	#N/A	#N/A	NA
ENSHGLG00100007801	26.1633	Ube3c	16.758	ubiquitin-protein ligase E3C	1.56124	0.642696	up
ENSHGLG00100013610	26.0967	NA	#N/A	NA	#N/A	#N/A	NA
ENSHGLG00100005128	26.09	Slc49a4	15.238	solute carrier family 49 member 4	1.71217	0.775823	up
ENSHGLG00100011271	26.085	Niban2	13.536	protein Niban 2	1.92708	0.946419	up
ENSHGLG00100011022	26.0667	Ank3	10.198	ankyrin-3 isoform X35	2.55606	1.35392	up
ENSHGLG00100015359	26.0617		#N/A		#N/A	#N/A	NA
ENSHGLG00100013912	26.0567	Fosl2	7.22	fos-related antigen 2	3.60896	1.85158	up
ENSHGLG00100013341	26.0367	NA	#N/A	NA	#N/A	#N/A	NA
ENSHGLG00100000900	26.0267	NA	#N/A	NA	#N/A	#N/A	NA
ENSHGLG00100010860	25.995	Fads2	4.918	acyl-CoA 6-desaturase	5.28569	2.40209	up
ENSHGLG00100014004	25.95	NA	#N/A	NA	#N/A	#N/A	NA
ENSHGLG00100011158	25.9133	Pgp	22.918	glycerol-3-phosphate phosphatase	1.1307	0.177213	up
ENSHGLG00100001515	25.9033	Wdr82	17.83	WD repeat-containing protein 82	1.45279	0.538831	up
ENSHGLG00100011035	25.8767	NA	#N/A	NA	#N/A	#N/A	NA
ENSHGLG00100005782	25.8383	NA	#N/A	NA	#N/A	#N/A	NA
ENSHGLG00100000433	25.78	NA	#N/A	NA	#N/A	#N/A	NA
ENSHGLG00100002299	25.77	Tinagl1	#N/A	tubulointerstitial nephritis antigen-like precursor	#N/A	#N/A	NA
BGI_novel_G000415	25.7417		#N/A		#N/A	#N/A	NA
ENSHGLG00100011054	25.715	Brd8	8.782	bromodomain-containing protein 8 isoform 3	2.92815	1.54999	up
ENSHGLG00100012447	25.7117	Psme2	84.102	proteasome activator complex subunit 2 isoform 1	0.30572	-1.70972	down
ENSHGLG00100011795	25.7017	Pld3	20.04	5'-3' exonuclease PLD3 isoform a	1.28252	0.358979	up
ENSHGLG00100013753	25.6283	Acsf2	16.69	medium-chain acyl-CoA ligase ACSF2, mitochondrial precursor	1.53555	0.618756	up
ENSHGLG00100008929	25.62	Ivd	202.016	isovaleryl-CoA dehydrogenase, mitochondrial isoform 1 precursor	0.126822	-2.97913	down
ENSHGLG00100005598	25.62	NA	#N/A	NA	#N/A	#N/A	NA
BGI_novel_G000551	25.6117	NA	#N/A	NA	#N/A	#N/A	NA
ENSHGLG00100000670	25.5983	Micu2	53.176	calcium uptake protein 2, mitochondrial isoform 3	0.481389	-1.05473	down
ENSHGLG00100007272	25.575	NA	#N/A	NA	#N/A	#N/A	NA
ENSHGLG00100012525	25.545	Med25	31.44	mediator of RNA polymerase II transcription subunit 25 isoform X5	0.8125	-0.29956	down
ENSHGLG00100013891	25.5333	Abcc8	16.12	ATP-binding cassette sub-family C member 8 isoform 3	1.58395	0.66353	up
ENSHGLG00100007382	25.5183	Thrap3	39.2	thyroid hormone receptor-associated protein 3	0.650978	-0.61932	down
ENSHGLG00100006763	25.4583	Zc3h11a	25.696	zinc finger CCCH domain-containing protein 11A	0.990751	-0.0134058	down
ENSHGLG00100007384	25.4117	Hnrnpab	77.614	heterogeneous nuclear ribonucleoprotein A/B isoform 1	0.327411	-1.61083	down
ENSHGLG00100008180	25.4033	NA	#N/A	NA	#N/A	#N/A	NA
ENSHGLG00100011411	25.3983	Mrps35	79.988	28S ribosomal protein S35, mitochondrial isoform 2	0.317527	-1.65505	down
ENSHGLG00100010921	25.3833	NA	#N/A	NA	#N/A	#N/A	NA
ENSHGLG00100000097	25.3617	Ank2	23.548	ankyrin-2 isoform 5	1.07702	0.107045	up
ENSHGLG00100012069	25.3233	Arpc1a	44.018	actin-related protein 2/3 complex subunit 1A	0.575295	-0.797626	down
ENSHGLG00100005533	25.2733	NA	#N/A	NA	#N/A	#N/A	NA
ENSHGLG00100003854	25.1817	Rbm4	7.278	RNA-binding protein 4 isoform a	3.45997	1.79076	up
ENSHGLG00100008620	25.1483	S100a11	125.374	protein S100-A11	0.200587	-2.3177	down
ENSHGLG00100011386	25.1367	Ahcyl1	33.954	S-adenosylhomocysteine hydrolase-like protein 1 isoform X1	0.740315	-0.433788	down
ENSHGLG00100010496	25.1367	Smarca2	25.392	probable global transcription activator SNF2L2 isoform X5	0.989944	-0.0145807	down
ENSHGLG00100011594	25.13	NA	#N/A	NA	#N/A	#N/A	NA
ENSHGLG00100008618	25.1133	Snrpd1	20.884	small nuclear ribonucleoprotein Sm D1	1.20252	0.266055	up
ENSHGLG00100005163	25.0983	Med21	36.52	mediator of RNA polymerase II transcription subunit 21	0.687249	-0.541095	down
ENSHGLG00100000577	25.0917	Txnl1	33.926	thioredoxin-like protein 1	0.7396	-0.435183	down
ENSHGLG00100006361	25.0817	Sf3b2	60.888	splicing factor 3B subunit 2 isoform 1	0.411931	-1.27952	down
ENSHGLG00100002190	25.075	Ktn1	73.614	kinectin isoform X3	0.340628	-1.55373	down
ENSHGLG00100014435	25.0717	Ppp1r3b	15.98	protein phosphatase 1 regulatory subunit 3B	1.56894	0.64979	up
ENSHGLG00100012627	25.035	Plpp3	52.348	phospholipid phosphatase 3	0.478242	-1.06419	down
ENSHGLG00100012795	25.0033	NA	#N/A	NA	#N/A	#N/A	NA
ENSHGLG00100009438	24.9833	Clpx	49.524	ATP-dependent Clp protease ATP-binding subunit clpX-like, mitochondrial isoform 1	0.504469	-0.987162	down
ENSHGLG00100000554	24.9617	Maged2	14.932	melanoma-associated antigen D2 isoform X1	1.67169	0.741307	up
ENSHGLG00100007307	24.9117	Ppm1a	58.072	protein phosphatase 1A isoform X1	0.428979	-1.22102	down
ENSHGLG00100008008	24.88	Uck1	15.194	uridine-cytidine kinase 1 isoform 3	1.63749	0.711485	up
ENSHGLG00100013439	24.86	Ddx24	39.184	ATP-dependent RNA helicase DDX24 isoform 1	0.634443	-0.656438	down
ENSHGLG00100003983	24.8517	Bzw1	31.536	eIF5-mimic protein 2	0.788041	-0.343657	down
ENSHGLG00100010866	24.83	NA	#N/A	NA	#N/A	#N/A	NA
ENSHGLG00100012399	24.8283	Smpd1	132.622	sphingomyelin phosphodiesterase precursor	0.187211	-2.41726	down
ENSHGLG00100009086	24.8167	Poldip3	10.664	polymerase delta-interacting protein 3 isoform 1	2.32714	1.21856	up
ENSHGLG00100008417	24.815	NA	#N/A	NA	#N/A	#N/A	NA
ENSHGLG00100005937	24.785	Vps4a	40.298	vacuolar protein sorting-associated protein 4A	0.615043	-0.701241	down
ENSHGLG00100002697	24.785	Aldh1l1	2.05	cytosolic 10-formyltetrahydrofolate dehydrogenase	12.0902	3.59577	up
ENSHGLG00100012510	24.7683	NA	#N/A	NA	#N/A	#N/A	NA
ENSHGLG00100004315	24.7383	NA	#N/A	NA	#N/A	#N/A	NA
ENSHGLG00100010166	24.725	Atic	16.332	bifunctional purine biosynthesis protein ATIC	1.5139	0.598269	up
ENSHGLG00100012130	24.64	Slc6a6	32.064	sodium- and chloride-dependent taurine transporter isoform X2	0.768463	-0.379952	down
ENSHGLG00100011077	24.6017	Egr1	9.918	early growth response protein 1	2.48051	1.31063	up
ENSHGLG00100009826	24.58	Hsd17b8	#N/A	(3R)-3-hydroxyacyl-CoA dehydrogenase	#N/A	#N/A	NA
ENSHGLG00100003005	24.56	Rnpc3	5.576	RNA-binding region-containing protein 3 isoform a	4.40459	2.13901	up
ENSHGLG00100001911	24.5483	Scoc	19.664	short coiled-coil protein isoform X1	1.24839	0.320068	up
ENSHGLG00100012528	24.4967	Tbc1d17	12.492	TBC1 domain family member 17	1.96099	0.971581	up
ENSHGLG00100004308	24.4933	Armcx3	10.64	armadillo repeat-containing X-linked protein 3	2.30201	1.20289	up
ENSHGLG00100015202	24.49	NA	#N/A	NA	#N/A	#N/A	NA
ENSHGLG00100008654	24.4567	Paip1	17.974	polyadenylate-binding protein-interacting protein 1 isoform 1	1.36067	0.444316	up
ENSHGLG00100012594	24.455	NA	#N/A	NA	#N/A	#N/A	NA
ENSHGLG00100006837	24.4367	Eif4a3	39.752	eukaryotic initiation factor 4A-III	0.614728	-0.70198	down
ENSHGLG00100000393	24.43	Camk2d	28.15	calcium/calmodulin-dependent protein kinase type II subunit delta isoform X10	0.867851	-0.204481	down
ENSHGLG00100007968	24.425	Tmem205	66.164	transmembrane protein 205 isoform 2	0.369158	-1.43769	down
ENSHGLG00100020361	24.42	NA	#N/A	NA	#N/A	#N/A	NA
ENSHGLG00100006075	24.415	NA	#N/A	NA	#N/A	#N/A	NA
ENSHGLG00100004319	24.3867	Tbca	105.536	tubulin-specific chaperone A	0.231074	-2.11357	down
ENSHGLG00100013746	24.38	NA	#N/A	NA	#N/A	#N/A	NA
ENSHGLG00100003716	24.345	Dnlz	15.142	DNL-type zinc finger protein isoform 1	1.60778	0.68507	up
ENSHGLG00100004175	24.3183	Rap1a	29.588	ras-related protein Rap-1A isoform X1	0.821899	-0.282968	down
ENSHGLG00100012084	24.27	Mast2	49.356	microtubule-associated serine/threonine-protein kinase 2 isoform X8	0.491734	-1.02405	down
ENSHGLG00100007611	24.2483	Ergic1	24.88	endoplasmic reticulum-Golgi intermediate compartment protein 1 isoform X3	0.974611	-0.0371009	down
BGI_novel_G000127	24.2	Ybx1	441.956	Y-box-binding protein 1	0.0547566	-4.19082	down
ENSHGLG00100003200	24.1817	Ablim1	109.782	actin-binding LIM protein 1 isoform 6	0.22027	-2.18266	down
ENSHGLG00100008277	24.1667	Copg1	25.342	coatomer subunit gamma-1 isoform 1	0.953621	-0.0685119	down
ENSHGLG00100007839	24.115	NA	#N/A	NA	#N/A	#N/A	NA
ENSHGLG00100006198	24.1133	Nrbp1	54.948	nuclear receptor-binding protein isoform 2	0.438839	-1.18824	down
ENSHGLG00100000124	24.0867	Glud1	70.556	glutamate dehydrogenase 1, mitochondrial precursor	0.341384	-1.55053	down
ENSHGLG00100009322	24.0783	Pacsin2	76.27	protein kinase C and casein kinase substrate in neurons protein 2 isoform 1	0.315699	-1.66338	down
ENSHGLG00100013869	24.055	Dapk2	3.26	death-associated protein kinase 2 isoform 2	7.37883	2.88339	up
ENSHGLG00100006315	23.97	Csnk1d	29.054	casein kinase I isoform X2	0.825015	-0.277507	down
ENSHGLG00100005113	23.9583	Mapk3	40.908	mitogen-activated protein kinase 3	0.585664	-0.771855	down
ENSHGLG00100013089	23.9517	NA	#N/A	NA	#N/A	#N/A	NA
ENSHGLG00100004851	23.94	Fkbp9	68.326	peptidyl-prolyl cis-trans isomerase FKBP9 precursor	0.350379	-1.51301	down
ENSHGLG00100003973	23.9133	Wwp1	16.814	NEDD4-like E3 ubiquitin-protein ligase WWP1 isoform 3	1.42223	0.508152	up
ENSHGLG00100001448	23.8983	Herpud1	151.624	homocysteine-responsive endoplasmic reticulum-resident ubiquitin-like domain member 1 protein isoform 1	0.157616	-2.66552	down
ENSHGLG00100012296	23.8867	Rapgef1	41.036	rap guanine nucleotide exchange factor 1 isoform X23	0.582091	-0.780685	down
ENSHGLG00100009428	23.8783	Sun2	47.234	SUN domain-containing protein 2 isoform 2	0.505533	-0.984124	down
ENSHGLG00100012156	23.8667	Lrrc2	95.544	leucine-rich repeat-containing protein 2 isoform X2	0.249798	-2.00117	down
ENSHGLG00100012513	23.8583	Tmem50b	49.892	transmembrane protein 50B isoform 2	0.4782	-1.06432	down
ENSHGLG00100006879	23.845	NA	#N/A	NA	#N/A	#N/A	NA
ENSHGLG00100003105	23.8433	NA	#N/A	NA	#N/A	#N/A	NA
ENSHGLG00100000456	23.8417	Dnaja2	#N/A	dnaJ homolog subfamily A member 2	#N/A	#N/A	NA
ENSHGLG00100012433	23.8417	Plod1	48.922	procollagen-lysine,2-oxoglutarate 5-dioxygenase 1 precursor	0.48734	-1.037	down
ENSHGLG00100011185	23.835	Spcs2	18.658	signal peptidase complex subunit 2 isoform 1	1.27747	0.353287	up
ENSHGLG00100013713	23.8233	NA	#N/A	NA	#N/A	#N/A	NA
ENSHGLG00100012495	23.8	NA	#N/A	NA	#N/A	#N/A	NA
ENSHGLG00100004796	23.7983	Gnb1	51.668	guanine nucleotide-binding protein G(I)/G(S)/G(T) subunit beta-1	0.460601	-1.11841	down
ENSHGLG00100005911	23.7967	Prpf31	6.72	U4/U6 small nuclear ribonucleoprotein Prp31 isoform 1	3.54117	1.82423	up
ENSHGLG00100016928	23.7917	NA	#N/A	NA	#N/A	#N/A	NA
ENSHGLG00100010859	23.7783	Morn4	1.496	MORN repeat-containing protein 4	15.8946	3.99047	up
ENSHGLG00100002266	23.7433	Numa1	20.2	nuclear mitotic apparatus protein 1 isoform X1	1.17541	0.233167	up
ENSHGLG00100003417	23.74	Fubp1	11.05	far upstream element-binding protein 1 isoform 7	2.14842	1.10327	up
ENSHGLG00100002298	23.735	Atp6v1b2	49.42	V-type proton ATPase subunit B, brain isoform	0.480271	-1.05808	down
ENSHGLG00100001734	23.7283	Ist1	29.118	IST1 homolog isoform X2	0.814903	-0.2953	down
ENSHGLG00100005413	23.7167	Flt1	30.518	vascular endothelial growth factor receptor 1 isoform X2	0.777137	-0.363759	down
ENSHGLG00100011448	23.7117	St6galnac4	#N/A	alpha-N-acetyl-neuraminyl-2,3-beta-galactosyl-1,3-N-acetyl-galactosaminide alpha-2,6-sialyltransferase	#N/A	#N/A	NA
ENSHGLG00100006603	23.7033	Schip1	53.178	schwannomin-interacting protein 1 isoform d	0.445736	-1.16574	down
ENSHGLG00100006762	23.6567	Alad	12.578	delta-aminolevulinic acid dehydratase isoform X1	1.8808	0.911344	up
ENSHGLG00100003707	23.6067	Mmut	54.852	methylmalonyl-CoA mutase, mitochondrial precursor	0.43037	-1.21635	down
ENSHGLG00100005177	23.5883	Adcy5	17.864	adenylate cyclase type 5 isoform 3	1.32044	0.401018	up
ENSHGLG00100016894	23.5417	NA	#N/A	NA	#N/A	#N/A	NA
ENSHGLG00100006236	23.52	Mmadhc	99.254	cobalamin trafficking protein CblD isoform X3	0.236968	-2.07724	down
ENSHGLG00100004013	23.4967	Gtf2b	15.298	transcription initiation factor IIB	1.53593	0.619113	up
ENSHGLG00100005428	23.4583	NA	#N/A	NA	#N/A	#N/A	NA
ENSHGLG00100013884	23.425	Gapdh	4233.29	glyceraldehyde-3-phosphate dehydrogenase isoform 3	0.00553353	-7.49759	down
ENSHGLG00100003095	23.3567	Cyth2	15.454	cytohesin-2 isoform 2	1.51137	0.595854	up
ENSHGLG00100007847	23.3533	Usp5	37.834	ubiquitin carboxyl-terminal hydrolase 5 isoform 6	0.617258	-0.696055	down
ENSHGLG00100010013	23.345	Grina	#N/A	protein lifeguard 1 isoform X1	#N/A	#N/A	NA
ENSHGLG00100008834	23.2917	Ogt	27.044	UDP-N-acetylglucosamine--peptide N-acetylglucosaminyltransferase 110 kDa subunit isoform X2	0.861251	-0.215495	down
ENSHGLG00100002651	23.25	Elf2	10.41	ETS-related transcription factor Elf-2 isoform X7	2.23343	1.15926	up
ENSHGLG00100004512	23.1883	Rwdd1	64.448	RWD domain-containing protein 1	0.359799	-1.47474	down
ENSHGLG00100000516	23.18	Ccdc152	#N/A	coiled-coil domain-containing protein 152 isoform 1	#N/A	#N/A	NA
ENSHGLG00100008978	23.1683	NA	#N/A	NA	#N/A	#N/A	NA
ENSHGLG00100005323	23.1333	Pik3r1	26.436	phosphatidylinositol 3-kinase regulatory subunit alpha isoform 1	0.875069	-0.192531	down
ENSHGLG00100001709	23.1317	Cand2	36.148	cullin-associated NEDD8-dissociated protein 2	0.639916	-0.644047	down
ENSHGLG00100005830	23.1283	Rpl7l1	22.758	60S ribosomal protein L7-like 1	1.01627	0.0232875	up
ENSHGLG00100018678	23.1233	Klhl21	45.304	kelch-like protein 21	0.510404	-0.970289	down
ENSHGLG00100019599	23.1083	Rtl8b	48.256	retrotransposon Gag like 8B	0.47887	-1.0623	down
ENSHGLG00100019818	23.1083		#N/A		#N/A	#N/A	NA
ENSHGLG00100005003	23.1017	Lrig1	13.784	leucine-rich repeats and immunoglobulin-like domains protein 1 isoform 1 precursor	1.67598	0.745002	up
ENSHGLG00100007538	23.0433	Eif3j2	0.074	eukaryotic translation initiation factor 3 subunit J-B	311.396	8.28261	up
ENSHGLG00100006599	23.0433	Zfp106	102.308	zinc finger protein 106 isoform X1	0.225235	-2.1505	down
ENSHGLG00100012704	23.0317	Mrpl28	113.18	39S ribosomal protein L28, mitochondrial	0.203496	-2.29693	down
ENSHGLG00100012229	23.015	Tra2b	18.126	transformer-2 protein homolog beta isoform 1	1.26972	0.344514	up
ENSHGLG00100004700	22.995	Tbce	15.016	tubulin-specific chaperone E	1.53137	0.61482	up
ENSHGLG00100013161	22.9917	Gja4	8.602	gap junction alpha-4 protein	2.67283	1.41837	up
ENSHGLG00100008844	22.965	Gnptg	11.882	N-acetylglucosamine-1-phosphotransferase subunit gamma isoform 1 precursor	1.93276	0.950659	up
ENSHGLG00100013291	22.9617	NA	#N/A	NA	#N/A	#N/A	NA
ENSHGLG00100009702	22.9217	Tprgl	73.47	tumor protein p63-regulated gene 1-like protein	0.311987	-1.68044	down
ENSHGLG00100002110	22.9167	Igbp1	27.018	immunoglobulin-binding protein 1	0.8482	-0.237524	down
ENSHGLG00100005464	22.8917	Osbp	44.722	oxysterol-binding protein 1	0.511866	-0.966162	down
ENSHGLG00100011687	22.8867	Ppp2r5a	40.52	serine/threonine-protein phosphatase 2A 56 kDa regulatory subunit alpha isoform	0.564824	-0.824127	down
ENSHGLG00100010932	22.845	Dock6	12.48	dedicator of cytokinesis protein 6 isoform X10	1.83053	0.872261	up
ENSHGLG00100005847	22.7917	Glrx3	47.462	glutaredoxin-3 isoform 2	0.480209	-1.05827	down
ENSHGLG00100011220	22.79	2510039O18Rik	21.444	uncharacterized protein KIAA2013 precursor	1.06277	0.0878269	up
ENSHGLG00100001044	22.7617	Mpp1	9.118	55 kDa erythrocyte membrane protein	2.49634	1.31982	up
ENSHGLG00100012741	22.745	Rab21	53.992	ras-related protein Rab-21 isoform X1	0.421266	-1.2472	down
ENSHGLG00100000268	22.7267	Lhfpl6	#N/A	LHFPL tetraspan subfamily member 6 protein precursor	#N/A	#N/A	NA
ENSHGLG00100008339	22.6783	Itm2c	52.872	integral membrane protein 2C	0.428929	-1.22119	down
ENSHGLG00100000638	22.6733	NA	#N/A	NA	#N/A	#N/A	NA
ENSHGLG00100011695	22.6217	Nkx2-5	41.46	homeobox protein Nkx-2.5	0.545626	-0.874015	down
ENSHGLG00100013874	22.5983	Nckap1	28.484	nck-associated protein 1 isoform a	0.793369	-0.333935	down
ENSHGLG00100006025	22.58	B4galt3	9.898	beta-1,4-galactosyltransferase 3	2.28127	1.18984	up
ENSHGLG00100000251	22.5667	Il6st	57.352	interleukin-6 receptor subunit beta precursor	0.393477	-1.34565	down
ENSHGLG00100007014	22.565	Zmynd11	41.184	zinc finger MYND domain-containing protein 11 isoform X6	0.547907	-0.867997	down
ENSHGLG00100005566	22.56	Prdx1	241.704	peroxiredoxin-1	0.0933373	-3.4214	down
ENSHGLG00100000156	22.5533	Ezh1	14.624	histone-lysine N-methyltransferase EZH1 isoform 1	1.54221	0.625003	up
ENSHGLG00100014105	22.5383	Rbms1	19.086	RNA-binding motif, single-stranded-interacting protein 1 isoform 1	1.18088	0.239866	up
ENSHGLG00100013051	22.4517	Ezr	27.952	ezrin	0.803222	-0.316129	down
ENSHGLG00100012210	22.4	Igf2r	38.61	cation-independent mannose-6-phosphate receptor precursor	0.580161	-0.785476	down
ENSHGLG00100002335	22.3883	NA	#N/A	NA	#N/A	#N/A	NA
ENSHGLG00100003733	22.3717		#N/A		#N/A	#N/A	NA
ENSHGLG00100012595	22.3633	NA	#N/A	NA	#N/A	#N/A	NA
ENSHGLG00100008470	22.3567	NA	#N/A	NA	#N/A	#N/A	NA
ENSHGLG00100004414	22.345	Eif6	17.048	eukaryotic translation initiation factor 6	1.31071	0.39035	up
ENSHGLG00100004985	22.3283	NA	#N/A	NA	#N/A	#N/A	NA
ENSHGLG00100005991	22.325	Heg1	21.368	protein HEG homolog 1 isoform X6	1.04479	0.0632083	up
ENSHGLG00100012299	22.275	NA	#N/A	NA	#N/A	#N/A	NA
ENSHGLG00100010687	22.255	Mpnd	29.676	MPN domain-containing protein	0.749933	-0.415167	down
ENSHGLG00100009513	22.1933	Sptb	29.474	spectrin beta chain, erythrocytic	0.75298	-0.409316	down
ENSHGLG00100011208	22.185	Dctn1	45.29	dynactin subunit 1 isoform 1	0.489843	-1.02961	down
ENSHGLG00100015231	22.185	NA	#N/A	NA	#N/A	#N/A	NA
ENSHGLG00100001408	22.1783	Arv1	1.448	protein ARV1 isoform X1	15.3165	3.93702	up
ENSHGLG00100003097	22.16	Cog5	10.75	conserved oligomeric Golgi complex subunit 5 isoform X1	2.0614	1.04362	up
ENSHGLG00100012743	22.15	Pacsin3	94.356	protein kinase C and casein kinase II substrate protein 3	0.234749	-2.09081	down
ENSHGLG00100002592	22.1317	Hsp90ab1	738.772	heat shock protein HSP 90-beta	0.0299574	-5.06095	down
ENSHGLG00100004792	22.085	Plscr4	7.814	phospholipid scramblase 4 isoform 1	2.82634	1.49893	up
ENSHGLG00100009150	22.0683	Stradb	37.524	STE20-related kinase adapter protein beta	0.588112	-0.765836	down
ENSHGLG00100007486	22.065	Pdcd5	119.756	programmed cell death protein 5	0.18425	-2.44027	down
ENSHGLG00100000673	22.0467	Ids	9.732	iduronate 2-sulfatase isoform 4 precursor	2.26538	1.17975	up
ENSHGLG00100005260	22.0433	NA	#N/A	NA	#N/A	#N/A	NA
ENSHGLG00100007255	22.0333	Mbip	4.412	MAP3K12-binding inhibitory protein 1 isoform X5	4.99396	2.32018	up
ENSHGLG00100002997	22.0267	Zmat2	20.252	zinc finger matrin-type protein 2	1.08763	0.121187	up
ENSHGLG00100006750	22.025	NA	#N/A	NA	#N/A	#N/A	NA
ENSHGLG00100004355	22.025	NA	#N/A	NA	#N/A	#N/A	NA
ENSHGLG00100013069	21.9917	Uso1	20.168	general vesicular transport factor p115 isoform 5	1.09042	0.124889	up
ENSHGLG00100010273	21.9667	Ercc1	22.494	DNA excision repair protein ERCC-1 isoform b	0.976557	-0.0342243	down
ENSHGLG00100008512	21.9617	Col6a1	39.47	collagen alpha-1(VI) chain precursor	0.556414	-0.845769	down
ENSHGLG00100009393	21.95	Polr1d	77.266	DNA-directed RNA polymerases I and III subunit RPAC2 isoform 1	0.284084	-1.81561	down
ENSHGLG00100012185	21.95	NA	#N/A	NA	#N/A	#N/A	NA
ENSHGLG00100003974	21.9483	Dusp7	23.752	dual specificity protein phosphatase 7	0.924063	-0.113938	down
ENSHGLG00100012426	21.9483	Fibp	21.892	acidic fibroblast growth factor intracellular-binding protein isoform X1	1.00257	0.00370763	up
ENSHGLG00100000911	21.9467	Pigc	4.99	phosphatidylinositol N-acetylglucosaminyltransferase subunit C	4.39813	2.13689	up
ENSHGLG00100004303	21.9333	Mrpl1	18.416	39S ribosomal protein L1, mitochondrial isoform 2	1.19099	0.252165	up
ENSHGLG00100009670	21.905	Mau2	11.682	MAU2 chromatid cohesion factor homolog isoform 3	1.87511	0.906973	up
ENSHGLG00100011024	21.8983	Acsm5	3.98	acyl-coenzyme A synthetase ACSM5, mitochondrial isoform X1	5.50209	2.45998	up
ENSHGLG00100011681	21.8967	Kdelr2	23.014	ER lumen protein-retaining receptor 2	0.95145	-0.0718005	down
ENSHGLG00100008498	21.8933	Tm4sf1	27.492	transmembrane 4 L6 family member 1 isoform 1	0.796353	-0.32852	down
ENSHGLG00100001953	21.8917	Rbbp4	22.484	histone-binding protein RBBP4	0.973655	-0.0385169	down
ENSHGLG00100002367	21.8767	Marchf6	41.578	E3 ubiquitin-protein ligase MARCHF6 isoform 1	0.52616	-0.926427	down
ENSHGLG00100004078	21.8617	Sema7a	17.366	semaphorin-7A precursor	1.25888	0.332138	up
ENSHGLG00100011031	21.8333	NA	#N/A	NA	#N/A	#N/A	NA
ENSHGLG00100016891	21.8033	NA	#N/A	NA	#N/A	#N/A	NA
ENSHGLG00100008883	21.8017	Tef	78.442	thyrotroph embryonic factor isoform 2	0.277934	-1.84719	down
ENSHGLG00100002382	21.7917	NA	#N/A	NA	#N/A	#N/A	NA
ENSHGLG00100003050	21.7783	Aldh3a2	14.684	aldehyde dehydrogenase family 3 member A2 isoform X1	1.48313	0.568649	up
ENSHGLG00100011742	21.7667	Mtfr1l	107.51	mitochondrial fission regulator 1-like isoform X1	0.202462	-2.30428	down
ENSHGLG00100006787	21.745	Gars	38.098	glycine--tRNA ligase	0.570765	-0.809032	down
ENSHGLG00100018336	21.7367	Fahd1	52.004	acylpyruvase FAHD1, mitochondrial	0.417981	-1.25849	down
ENSHGLG00100014126	21.7183	NA	#N/A	NA	#N/A	#N/A	NA
ENSHGLG00100010648	21.705	Szrd1	32.794	SUZ domain-containing protein 1 isoform X1	0.661859	-0.595404	down
ENSHGLG00100008491	21.6833	Hsd17b4	60.49	peroxisomal multifunctional enzyme type 2	0.358461	-1.48011	down
ENSHGLG00100004044	21.6817	Mapre1	11.49	microtubule-associated protein RP/EB family member 1	1.887	0.916097	up
ENSHGLG00100006570	21.6733	Gpr149	#N/A	probable G-protein coupled receptor 149 isoform 1	#N/A	#N/A	NA
ENSHGLG00100013431	21.6567	Fgf1	73.656	fibroblast growth factor 1 isoform X4	0.294024	-1.76599	down
ENSHGLG00100009042	21.6033	Dpy30	34.584	protein dpy-30 homolog	0.624663	-0.678851	down
ENSHGLG00100010877	21.5683	Tmco1	21.244	calcium load-activated calcium channel precursor	1.01527	0.0218593	up
ENSHGLG00100003652	21.56	Podxl	60.148	podocalyxin precursor	0.358449	-1.48016	down
ENSHGLG00100010778	21.5567	Itga3	5.14	integrin alpha-3 isoform 3 precursor	4.1939	2.06829	up
ENSHGLG00100003784	21.555	Crls1	10.266	cardiolipin synthase (CMP-forming) isoform X1	2.09965	1.07015	up
ENSHGLG00100013953	21.5517	Taf15	29.548	TATA-binding protein-associated factor 2N	0.729378	-0.455261	down
ENSHGLG00100016802	21.5517	Rab9	17.808	ras-related protein Rab-9A	1.21022	0.275274	up
ENSHGLG00100014276	21.54	Ints11	8.484	integrator complex subunit 11	2.5389	1.3442	up
ENSHGLG00100007613	21.5117	Otud7b	11.804	OTU domain-containing protein 7B	1.8224	0.865843	up
ENSHGLG00100012268	21.4467	NA	#N/A	NA	#N/A	#N/A	NA
ENSHGLG00100005674	21.4383	Cacna1c	#N/A	voltage-dependent L-type calcium channel subunit alpha-1C isoform 6	#N/A	#N/A	NA
ENSHGLG00100017381	21.33	NA	#N/A	NA	#N/A	#N/A	NA
ENSHGLG00100005719	21.2883	Copa	67.99	coatomer subunit alpha	0.31311	-1.67526	down
ENSHGLG00100002153	21.2833	Aifm1	59.228	apoptosis-inducing factor 1, mitochondrial isoform 1 precursor	0.359346	-1.47656	down
ENSHGLG00100002082	21.2417	Nfib	18.348	nuclear factor 1 B-type isoform X2	1.15771	0.211274	up
ENSHGLG00100002847	21.2333	Sun1	20.072	SUN domain-containing protein 1 isoform X20	1.05786	0.0811465	up
ENSHGLG00100002593	21.2283	Gnl2	18.558	nucleolar GTP-binding protein 2	1.14389	0.19395	up
ENSHGLG00100007498	21.2133	H2bc4	102.994	histone H2B type 1-C/E/G	0.205967	-2.27952	down
ENSHGLG00100004377	21.21	Slc16a1	94.512	monocarboxylate transporter 1	0.224416	-2.15575	down
ENSHGLG00100002210	21.2	Lpcat4	1.87	lysophospholipid acyltransferase LPCAT4	11.3369	3.50295	up
ENSHGLG00100001233	21.19	Gns	51.92	N-acetylglucosamine-6-sulfatase isoform 1 precursor	0.408128	-1.29291	down
ENSHGLG00100003807	21.1883	Hand2	27.362	heart- and neural crest derivatives-expressed protein 2	0.774371	-0.368904	down
ENSHGLG00100001190	21.1817	Metap1	23.006	methionine aminopeptidase 1	0.920702	-0.119194	down
ENSHGLG00100012047	21.1683	Spag9	29.138	C-Jun-amino-terminal kinase-interacting protein 4 isoform X8	0.726485	-0.460994	down
ENSHGLG00100001682	21.1617	Wipi1	73.482	WD repeat domain phosphoinositide-interacting protein 1	0.287984	-1.79594	down
ENSHGLG00100003316	21.1517	Trim7	15.466	E3 ubiquitin-protein ligase TRIM7 isoform X5	1.36762	0.451671	up
ENSHGLG00100001177	21.1083	Tead1	27.404	transcriptional enhancer factor TEF-1 isoform 1	0.770265	-0.376574	down
ENSHGLG00100002329	21.1067	Lypla1	46.514	acyl-protein thioesterase 1 isoform 1	0.45377	-1.13997	down
ENSHGLG00100009710	21.1067	Akt1s1	37.776	proline-rich AKT1 substrate 1 isoform X3	0.558732	-0.839771	down
ENSHGLG00100016740	21.085	NA	#N/A	NA	#N/A	#N/A	NA
ENSHGLG00100002720	21.0817	NA	#N/A	NA	#N/A	#N/A	NA
ENSHGLG00100008501	21.0783	Myoz1	0.242	myozenin-1	87.1006	6.44461	up
ENSHGLG00100004658	21.0683	Stt3b	19.914	dolichyl-diphosphooligosaccharide--protein glycosyltransferase subunit STT3B	1.05797	0.0812932	up
ENSHGLG00100013433	21.0333	NA	#N/A	NA	#N/A	#N/A	NA
ENSHGLG00100000604	21.03	Spns1	12.474	protein spinster homolog 1	1.68591	0.753525	up
ENSHGLG00100013608	20.9917	NA	#N/A	NA	#N/A	#N/A	NA
ENSHGLG00100009222	20.9767	NA	#N/A	NA	#N/A	#N/A	NA
ENSHGLG00100008473	20.935	Hnrnpr	8.192	heterogeneous nuclear ribonucleoprotein R isoform a	2.55554	1.35363	up
ENSHGLG00100000517	20.9267	Hdac5	31.974	histone deacetylase 5 isoform 14	0.65449	-0.611557	down
ENSHGLG00100001529	20.9267	Nup153	8.444	nuclear pore complex protein Nup153	2.47829	1.30934	up
ENSHGLG00100007496	20.915	Gdi1	44.894	rab GDP dissociation inhibitor alpha	0.465875	-1.10198	down
ENSHGLG00100013155	20.8917	NA	#N/A	NA	#N/A	#N/A	NA
ENSHGLG00100000705	20.85	Atxn2l	30.152	ataxin-2-like protein isoform X7	0.691496	-0.532206	down
ENSHGLG00100008836	20.8483	Nsmf	7.38	NMDA receptor synaptonuclear signaling and neuronal migration factor isoform A	2.82498	1.49824	up
ENSHGLG00100013817	20.8117	NA	#N/A	NA	#N/A	#N/A	NA
ENSHGLG00100013319	20.805	Kat2b	30.162	histone acetyltransferase KAT2B isoform 1	0.689775	-0.535802	down
ENSHGLG00100010219	20.7967	Rmdn3	10.138	regulator of microtubule dynamics protein 3	2.05136	1.03658	up
ENSHGLG00100007824	20.78	Myh9	29.052	myosin-9	0.715269	-0.483442	down
ENSHGLG00100008085	20.7783	Fbxw5	41.036	F-box/WD repeat-containing protein 5 isoform 1	0.506344	-0.98181	down
ENSHGLG00100001382	20.775	Dact1	3.14	dapper homolog 1 isoform 2	6.61624	2.72601	up
ENSHGLG00100008819	20.7733	Ap3s2	9.104	AP-3 complex subunit sigma-2	2.28178	1.19016	up
ENSHGLG00100007230	20.76	Mat2b	64.18	methionine adenosyltransferase 2 subunit beta isoform 1	0.323465	-1.62832	down
ENSHGLG00100008631	20.725	5031439G07Rik	12.696	uncharacterized protein KIAA0930 homolog isoform X1	1.6324	0.706998	up
ENSHGLG00100000246	20.7217	P4ha2	28.522	prolyl 4-hydroxylase subunit alpha-2 isoform 2 precursor	0.726515	-0.460935	down
ENSHGLG00100002310	20.7183	Hdac1	13.902	histone deacetylase 1	1.49031	0.575616	up
ENSHGLG00100018374	20.7133	NA	#N/A	NA	#N/A	#N/A	NA
ENSHGLG00100003698	20.7	Add3	19.54	gamma-adducin isoform a	1.05937	0.0832003	up
ENSHGLG00100010002	20.6883	Chrm2	24.428	muscarinic acetylcholine receptor M2	0.846911	-0.239718	down
ENSHGLG00100009415	20.67	Btg1	7.562	protein BTG1	2.7334	1.4507	up
ENSHGLG00100008720	20.6567	Alkbh5	27.31	RNA demethylase ALKBH5	0.756377	-0.402822	down
ENSHGLG00100003456	20.6533	NA	#N/A	NA	#N/A	#N/A	NA
ENSHGLG00100003202	20.6517	NA	#N/A	NA	#N/A	#N/A	NA
ENSHGLG00100015968	20.65	Bckdha	235.16	2-oxoisovalerate dehydrogenase subunit alpha, mitochondrial isoform 3	0.0878126	-3.50943	down
ENSHGLG00100014194	20.61	Gpx7	7.176	glutathione peroxidase 7 precursor	2.87207	1.52209	up
ENSHGLG00100004349	20.6033	Ecpas	25.016	proteasome adapter and scaffold protein ECM29 isoform 2	0.823606	-0.279973	down
ENSHGLG00100008915	20.6017	Khdrbs1	18.574	KH domain-containing, RNA-binding, signal transduction-associated protein 1	1.10917	0.149477	up
ENSHGLG00100014109	20.5433	NA	#N/A	NA	#N/A	#N/A	NA
ENSHGLG00100002529	20.5017	Tbl1x	13.098	F-box-like/WD repeat-containing protein TBL1X isoform X1	1.56525	0.646395	up
ENSHGLG00100007884	20.495	NA	#N/A	NA	#N/A	#N/A	NA
ENSHGLG00100010233	20.4667	Col15a1	33.002	collagen alpha-1(XV) chain precursor	0.620164	-0.689277	down
ENSHGLG00100013863	20.4617	Celf1	29.032	CUGBP Elav-like family member 1 isoform 10	0.704797	-0.50472	down
ENSHGLG00100004665	20.4617	Dgcr2	24.208	integral membrane protein DGCR2/IDD isoform 2 precursor	0.845244	-0.24256	down
ENSHGLG00100012562	20.445	NA	#N/A	NA	#N/A	#N/A	NA
ENSHGLG00100011301	20.4367	NA	#N/A	NA	#N/A	#N/A	NA
ENSHGLG00100003084	20.4367	Ssb	36.73	lupus La protein homolog isoform X1	0.556403	-0.845799	down
ENSHGLG00100009869	20.4267	NA	#N/A	NA	#N/A	#N/A	NA
ENSHGLG00100009606	20.4217	Dpysl3	12.284	dihydropyrimidinase-related protein 3 isoform CRMP4a	1.66246	0.73332	up
ENSHGLG00100007027	20.4167	Pgm1	145.776	phosphoglucomutase-1 isoform X1	0.140055	-2.83593	down
ENSHGLG00100005097	20.4167	Dctn4	21.114	dynactin subunit 4 isoform 1	0.966973	-0.0484526	down
ENSHGLG00100012517	20.415	Sec62	22.674	translocation protein SEC62 isoform 2	0.90037	-0.151409	down
ENSHGLG00100014429	20.3883	Mcee	88.538	methylmalonyl-CoA epimerase, mitochondrial isoform 1 precursor	0.230278	-2.11855	down
ENSHGLG00100015751	20.3883	NA	#N/A	NA	#N/A	#N/A	NA
ENSHGLG00100004144	20.375	NA	#N/A	NA	#N/A	#N/A	NA
ENSHGLG00100006962	20.3733	Cops5	54.796	COP9 signalosome complex subunit 5 isoform 1	0.371803	-1.42739	down
ENSHGLG00100011341	20.3367	Dnaja4	#N/A	dnaJ homolog subfamily A member 4 isoform 2	#N/A	#N/A	NA
ENSHGLG00100008204	20.3133	Golm2	4.168	protein GOLM2 isoform 4	4.87364	2.285	up
ENSHGLG00100006592	20.305	Nploc4	24.696	nuclear protein localization protein 4 homolog isoform A	0.822198	-0.282442	down
ENSHGLG00100014834	20.2917	Rcan1	44.784	calcipressin-1 isoform 1	0.453101	-1.1421	down
ENSHGLG00100005146	20.285	Qsox1	19.566	sulfhydryl oxidase 1 isoform b precursor	1.03675	0.0520645	up
ENSHGLG00100012942	20.265	Snw1	28.146	SNW domain-containing protein 1	0.719996	-0.47394	down
ENSHGLG00100007670	20.2217	Edf1	169.916	endothelial differentiation-related factor 1 isoform X1	0.11901	-3.07085	down
ENSHGLG00100011819	20.21	NA	#N/A	NA	#N/A	#N/A	NA
ENSHGLG00100017949	20.2067	NA	#N/A	NA	#N/A	#N/A	NA
ENSHGLG00100001230	20.1917	Plpp1	45.072	phospholipid phosphatase 1 isoform 2	0.447987	-1.15847	down
ENSHGLG00100013310	20.18	NA	#N/A	NA	#N/A	#N/A	NA
ENSHGLG00100010928	20.1733	Cul4a	40.98	cullin-4A isoform 2	0.492273	-1.02247	down
ENSHGLG00100017007	20.1717	Ccnd2	27.186	G1/S-specific cyclin-D2 isoform X2	0.741987	-0.430534	down
ENSHGLG00100011788	20.165	Nudt21	18.412	cleavage and polyadenylation specificity factor subunit 5	1.09521	0.131207	up
ENSHGLG00100000384	20.1617	Itfg1	28.272	T-cell immunomodulatory protein precursor	0.713132	-0.487759	down
ENSHGLG00100007890	20.125	NA	#N/A	NA	#N/A	#N/A	NA
ENSHGLG00100013286	20.1083	Ripor1	26.25	rho family-interacting cell polarization regulator 1 isoform X7	0.766032	-0.384524	down
ENSHGLG00100005165	20.1033	NA	#N/A	NA	#N/A	#N/A	NA
ENSHGLG00100013705	20.1017	NA	#N/A	NA	#N/A	#N/A	NA
ENSHGLG00100012924	20.065	Myg1	9.49	MYG1 exonuclease precursor	2.11433	1.0802	up
ENSHGLG00100001767	20.0617	Adcyap1r1	2.476	pituitary adenylate cyclase-activating polypeptide type I receptor isoform 1 precursor	8.10245	3.01836	up
ENSHGLG00100002868	20.0567	Jpt1	58.738	jupiter microtubule associated homolog 1	0.34146	-1.55021	down
ENSHGLG00100004860	20.05	Vsig2	4.338	V-set and immunoglobulin domain-containing protein 2 precursor	4.62195	2.2085	up
ENSHGLG00100010585	20.0433	NA	#N/A	NA	#N/A	#N/A	NA
ENSHGLG00100002738	20.0283	NA	#N/A	NA	#N/A	#N/A	NA
ENSHGLG00100013317	20.015	Tnxb	21.922	tenascin-X precursor	0.91301	-0.131298	down
ENSHGLG00100009252	20.01	Cyfip1	10.444	cytoplasmic FMR1-interacting protein 1 isoform X1	1.91593	0.938047	up
ENSHGLG00100005079	20.0083	Asah1	21.09	acid ceramidase preproprotein	0.948712	-0.0759581	down
ENSHGLG00100002240	20.0033	Rnf114	50.384	E3 ubiquitin-protein ligase RNF114 isoform 1	0.397018	-1.33273	down
ENSHGLG00100013477	20.0017	NA	#N/A	NA	#N/A	#N/A	NA
ENSHGLG00100003138	20.0017	Fgf13	29.718	fibroblast growth factor 13 isoform 1	0.673049	-0.571217	down
ENSHGLG00100014234	19.9833	Emc10	52.812	ER membrane protein complex subunit 10 isoform X2	0.378386	-1.40207	down
ENSHGLG00100018631	19.915	NA	#N/A	NA	#N/A	#N/A	NA
ENSHGLG00100004521	19.9117	Eef1a1	911.544	elongation factor 1-alpha 1	0.0218439	-5.51663	down
ENSHGLG00100009927	19.905	Mbd2	56.728	methyl-CpG-binding domain protein 2 isoform X1	0.350885	-1.51093	down
ENSHGLG00100003794	19.8817	Tbc1d7	19.976	TBC1 domain family member 7 isoform 1	0.995278	-0.00682902	down
ENSHGLG00100012692	19.855	Nt5c2	10.002	cytosolic purine 5'-nucleotidase isoform 2	1.9851	0.989214	up
ENSHGLG00100005555	19.8483	NA	#N/A	NA	#N/A	#N/A	NA
ENSHGLG00100013768	19.8417	NA	#N/A	NA	#N/A	#N/A	NA
ENSHGLG00100003766	19.8217	Cgnl1	13.658	cingulin-like protein 1	1.45129	0.537332	up
ENSHGLG00100013201	19.8183	Zdhhc1	12.206	palmitoyltransferase ZDHHC1 isoform 1	1.62366	0.699245	up
ENSHGLG00100005138	19.805	Kmt2b	6.888	histone-lysine N-methyltransferase 2B isoform X2	2.87529	1.52371	up
ENSHGLG00100009273	19.79	Cndp2	19.464	cytosolic non-specific dipeptidase	1.01675	0.0239634	up
BGI_novel_G001051	19.7883	Pgrmc1	17.112	membrane-associated progesterone receptor component 1	1.1564	0.209642	up
ENSHGLG00100002204	19.7833	Brix1	8.12	ribosome biogenesis protein BRX1 homolog	2.43637	1.28473	up
ENSHGLG00100007188	19.7633	Phactr1	2.45	phosphatase and actin regulator 1 isoform 3	8.06667	3.01197	up
ENSHGLG00100008062	19.73	Map2k1	25.646	dual specificity mitogen-activated protein kinase kinase 1 isoform 1	0.769321	-0.378343	down
ENSHGLG00100011522	19.7117	NA	#N/A	NA	#N/A	#N/A	NA
ENSHGLG00100017450	19.6833	Lrrc10	123.102	leucine-rich repeat-containing protein 10	0.159895	-2.64481	down
ENSHGLG00100011552	19.6783	Spon1	6.772	spondin-1 precursor	2.90584	1.53895	up
ENSHGLG00100002805	19.67	Stoml2	41.07	stomatin-like protein 2, mitochondrial isoform c	0.478938	-1.06209	down
ENSHGLG00100008649	19.6317	Mtdh	15.13	protein LYRIC isoform 1	1.29753	0.375771	up
ENSHGLG00100012398	19.6117	Gps1	31.542	COP9 signalosome complex subunit 1 isoform 2	0.621764	-0.685562	down
ENSHGLG00100009134	19.605	NA	#N/A	NA	#N/A	#N/A	NA
ENSHGLG00100001964	19.59	Sec11a	32.87	signal peptidase complex catalytic subunit SEC11A isoform 1	0.595984	-0.746654	down
ENSHGLG00100009201	19.5733	Sec24c	37.864	protein transport protein Sec24C isoform X2	0.516938	-0.951937	down
ENSHGLG00100013333	19.565	NA	#N/A	NA	#N/A	#N/A	NA
ENSHGLG00100006793	19.5567	Mff	80.872	mitochondrial fission factor isoform X21	0.241822	-2.04798	down
ENSHGLG00100011863	19.5517	NA	#N/A	NA	#N/A	#N/A	NA
ENSHGLG00100003027	19.535	NA	#N/A	NA	#N/A	#N/A	NA
ENSHGLG00100019164	19.5167	NA	#N/A	NA	#N/A	#N/A	NA
ENSHGLG00100010239	19.5083	Scn5a	76.146	sodium channel protein type 5 subunit alpha isoform X2	0.256196	-1.96468	down
ENSHGLG00100010665	19.5	Tubb2b	2.044	tubulin beta-2B chain	9.54012	3.25401	up
ENSHGLG00100008925	19.4967	Eif2a	21.79	eukaryotic translation initiation factor 2A isoform 1	0.894753	-0.160439	down
ENSHGLG00100007068	19.4933	Ilf3	14.252	interleukin enhancer-binding factor 3 isoform 3	1.36776	0.451816	up
ENSHGLG00100003328	19.4783	Slc40a1	13.098	solute carrier family 40 member 1 isoform X1	1.48712	0.572524	up
ENSHGLG00100016297	19.4733	Sspn	85.814	sarcospan isoform 2	0.226925	-2.13971	down
ENSHGLG00100001832	19.4717	NA	#N/A	NA	#N/A	#N/A	NA
ENSHGLG00100006359	19.4583	Zfp91	31.13	E3 ubiquitin-protein ligase ZFP91	0.625067	-0.677917	down
ENSHGLG00100014189	19.4517	Grb14	103.87	growth factor receptor-bound protein 14 isoform 2	0.187269	-2.41681	down
ENSHGLG00100014235	19.45	Fam20c	6.532	extracellular serine/threonine protein kinase FAM20C isoform 1	2.97765	1.57417	up
ENSHGLG00100012313	19.45	Urgcp	16.972	up-regulator of cell proliferation isoform X3	1.14601	0.196614	up
ENSHGLG00100007639	19.42	Rorc	25.426	nuclear receptor ROR-gamma isoform 2	0.763785	-0.388761	down
ENSHGLG00100013289	19.4117	Grk3	4.178	beta-adrenergic receptor kinase 2 isoform 1	4.64616	2.21604	up
ENSHGLG00100017379	19.4083		#N/A		#N/A	#N/A	NA
ENSHGLG00100006393	19.4	Parvb	37.33	beta-parvin isoform X1	0.519689	-0.944279	down
ENSHGLG00100003911	19.345	NA	#N/A	NA	#N/A	#N/A	NA
ENSHGLG00100000348	19.3383	Ksr1	3.056	kinase suppressor of Ras 1 isoform 2	6.32799	2.66175	up
ENSHGLG00100012968	19.3367	Pih1d1	23.872	PIH1 domain-containing protein 1 isoform X1	0.810015	-0.30398	down
ENSHGLG00100010917	19.2983	NA	#N/A	NA	#N/A	#N/A	NA
ENSHGLG00100012606	19.295	Tollip	32.042	toll-interacting protein isoform 2	0.602178	-0.731737	down
ENSHGLG00100002221	19.2283	Mcm3ap	7.204	germinal-center associated nuclear protein	2.66912	1.41636	up
ENSHGLG00100005917	19.2217	Wnk1	66.158	serine/threonine-protein kinase WNK1 isoform X11	0.290542	-1.78318	down
ENSHGLG00100003155	19.2133	Atpaf1	67.23	ATP synthase mitochondrial F1 complex assembly factor 1 isoform 2	0.285785	-1.807	down
ENSHGLG00100014974	19.205	Ypel5	21.502	protein yippee-like 5 isoform 1	0.893173	-0.162989	down
BGI_novel_G000475	19.2033		#N/A		#N/A	#N/A	NA
ENSHGLG00100008722	19.2	NA	#N/A	NA	#N/A	#N/A	NA
ENSHGLG00100011380	19.2	Npr1	9.44	atrial natriuretic peptide receptor 1 precursor	2.0339	1.02425	up
ENSHGLG00100013320	19.1967	Acacb	71.922	acetyl-CoA carboxylase 2 isoform 2 precursor	0.26691	-1.90558	down
ENSHGLG00100013646	19.1933	Aifm2	18.484	ferroptosis suppressor protein 1 isoform 2	1.03838	0.0543283	up
ENSHGLG00100009877	19.185	Zyx	33.294	zyxin isoform a	0.57623	-0.795283	down
ENSHGLG00100003759	19.18	NA	#N/A	NA	#N/A	#N/A	NA
ENSHGLG00100004374	19.1417	Mrpl38	52.832	39S ribosomal protein L38, mitochondrial precursor	0.362312	-1.4647	down
ENSHGLG00100004536	19.1283	Acy1	11.808	aminoacylase-1	1.61995	0.695947	up
ENSHGLG00100011397	19.1217	Chtop	42.688	chromatin target of PRMT1 protein isoform 3	0.44794	-1.15862	down
ENSHGLG00100003638	19.1183	Rab11b	36.432	ras-related protein Rab-11B isoform X2	0.524768	-0.930249	down
ENSHGLG00100002606	19.1067	Uba5	11.154	ubiquitin-like modifier-activating enzyme 5	1.71299	0.776515	up
ENSHGLG00100001528	19.0533	2310022B05Rik	26.378	uncharacterized protein C1orf198 homolog	0.722319	-0.469292	down
ENSHGLG00100008848	19.035	NA	#N/A	NA	#N/A	#N/A	NA
BGI_novel_G001588	19.02	Hnrnpul1	36.398	heterogeneous nuclear ribonucleoprotein U-like protein 1 isoform 2	0.522556	-0.936342	down
ENSHGLG00100008056	19.0183	BC005624	23.406	splicing factor C9orf78 homolog	0.812541	-0.299488	down
ENSHGLG00100013040	18.98	Nfyc	30.586	nuclear transcription factor Y subunit gamma isoform 1	0.620545	-0.688391	down
ENSHGLG00100003497	18.97	Rae1	15.956	mRNA export factor isoform X1	1.18889	0.249621	up
ENSHGLG00100011172	18.9517	Sdhaf2	21.494	succinate dehydrogenase assembly factor 2, mitochondrial precursor	0.881719	-0.181609	down
ENSHGLG00100008968	18.945	Tob2	23.748	protein Tob2 isoform X1	0.797751	-0.325989	down
ENSHGLG00100013918	18.935	Dap3	22.462	28S ribosomal protein S29, mitochondrial isoform X1	0.842979	-0.246431	down
ENSHGLG00100008660	18.9233	Ddo	21.566	D-aspartate oxidase isoform 5 precursor	0.877461	-0.188592	down
ENSHGLG00100009288	18.9117	Taf7	3.768	transcription initiation factor TFIID subunit 7	5.01902	2.32741	up
ENSHGLG00100008548	18.9	Arl4a	7.922	ADP-ribosylation factor-like protein 4A	2.38576	1.25445	up
ENSHGLG00100013679	18.895	NA	#N/A	NA	#N/A	#N/A	NA
ENSHGLG00100007085	18.8883	Kat8	10.494	histone acetyltransferase KAT8 isoform 1	1.79992	0.847931	up
BGI_novel_G000798	18.88		#N/A		#N/A	#N/A	NA
BGI_novel_G000202	18.855	Cmya5	72.376	cardiomyopathy-associated protein 5 isoform X2	0.260515	-1.94056	down
ENSHGLG00100008504	18.8517	NA	#N/A	NA	#N/A	#N/A	NA
ENSHGLG00100009421	18.8383	Mob4	13.06	MOB-like protein phocein isoform 2	1.44245	0.528516	up
ENSHGLG00100003685	18.835	Txnrd1	25.77	thioredoxin reductase 1, cytoplasmic isoform 1	0.730889	-0.452277	down
ENSHGLG00100006339	18.835	NA	#N/A	NA	#N/A	#N/A	NA
ENSHGLG00100011791	18.8233	Fbxw11	19.208	F-box/WD repeat-containing protein 11 isoform X1	0.979974	-0.0291852	down
ENSHGLG00100014021	18.8233	Dnajc11	#N/A	dnaJ homolog subfamily C member 11	#N/A	#N/A	NA
ENSHGLG00100010729	18.815	NA	#N/A	NA	#N/A	#N/A	NA
ENSHGLG00100020095	18.8083	Pnrc1	34.798	proline-rich nuclear receptor coactivator 1	0.5405	-0.887632	down
ENSHGLG00100011433	18.795	Zranb2	21.806	zinc finger Ran-binding domain-containing protein 2 isoform 2	0.861919	-0.214376	down
ENSHGLG00100002885	18.78	Itgb5	40.064	integrin beta-5 isoform 1 precursor	0.46875	-1.09311	down
ENSHGLG00100002568	18.7767	Col10a1	#N/A	collagen alpha-1(X) chain precursor	#N/A	#N/A	NA
ENSHGLG00100012225	18.7683	Rabggtb	56.522	geranylgeranyl transferase type-2 subunit beta isoform 1	0.332054	-1.59051	down
ENSHGLG00100006900	18.7367	Wls	38.82	protein wntless homolog isoform 1	0.482655	-1.05094	down
ENSHGLG00100002400	18.7367	H1f2	81.676	histone H1.2	0.229402	-2.12405	down
ENSHGLG00100015544	18.7317	Rasl10b	39.592	ras-like protein family member 10B isoform 1	0.473117	-1.07973	down
ENSHGLG00100019304	18.6967	Snrpd3	59.606	small nuclear ribonucleoprotein Sm D3	0.313671	-1.67268	down
ENSHGLG00100013852	18.6767	Dars	44.924	aspartate--tRNA ligase, cytoplasmic isoform 1	0.415739	-1.26625	down
ENSHGLG00100001960	18.67	NA	#N/A	NA	#N/A	#N/A	NA
ENSHGLG00100001897	18.665	Ptges2	30.998	prostaglandin E synthase 2	0.602136	-0.73184	down
ENSHGLG00100007087	18.62	Tfg	45.41	protein TFG isoform 1	0.410042	-1.28616	down
ENSHGLG00100010774	18.6183	Slc39a7	43.456	zinc transporter SLC39A7 precursor	0.428441	-1.22283	down
ENSHGLG00100009881	18.5867	Ddx19a	13.968	ATP-dependent RNA helicase DDX19A isoform 1	1.33066	0.412143	up
ENSHGLG00100004038	18.5817	Ei24	49.29	etoposide-induced protein 2.4	0.376987	-1.40742	down
ENSHGLG00100009141	18.565		#N/A		#N/A	#N/A	NA
ENSHGLG00100009961	18.5617	Naa10	#N/A	N-alpha-acetyltransferase 10 isoform 1	#N/A	#N/A	NA
ENSHGLG00100010929	18.5417	Tbc1d14	6.878	TBC1 domain family member 14 isoform X5	2.69579	1.43071	up
ENSHGLG00100014026	18.5383	Postn	24.136	periostin isoform 4 precursor	0.768078	-0.380675	down
ENSHGLG00100007413	18.535	Tacc1	13.764	transforming acidic coiled-coil-containing protein 1 isoform 3	1.34663	0.429352	up
ENSHGLG00100002527	18.4967	Lman1	32.188	protein ERGIC-53 precursor	0.574645	-0.799258	down
ENSHGLG00100013302	18.495	Syncrip	23.694	heterogeneous nuclear ribonucleoprotein Q isoform 2	0.780577	-0.357386	down
ENSHGLG00100015841	18.4867	Zrsr2	4.59	U2 small nuclear ribonucleoprotein auxiliary factor 35 kDa subunit-related protein 2 isoform 1	4.0276	2.00992	up
ENSHGLG00100006406	18.4833	Rasgrp3	10.652	ras guanyl-releasing protein 3	1.7352	0.795101	up
ENSHGLG00100014792	18.4833	Mrpl37	71.558	39S ribosomal protein L37, mitochondrial precursor	0.258299	-1.95289	down
ENSHGLG00100008250	18.48	Perm1	145.606	PGC-1 and ERR-induced regulator in muscle protein 1 isoform X1	0.126918	-2.97803	down
ENSHGLG00100013946	18.4733	Styxl2	#N/A	serine/threonine/tyrosine-interacting-like protein 2	#N/A	#N/A	NA
ENSHGLG00100005892	18.4367	NA	#N/A	NA	#N/A	#N/A	NA
ENSHGLG00100013004	18.4367	NA	#N/A	NA	#N/A	#N/A	NA
ENSHGLG00100004673	18.3833	NA	#N/A	NA	#N/A	#N/A	NA
ENSHGLG00100008081	18.3767	Slc20a1	16.182	sodium-dependent phosphate transporter 1 isoform 1	1.13562	0.183485	up
ENSHGLG00100002897	18.3533	Nipa2	13.084	magnesium transporter NIPA2 isoform X1	1.40273	0.488238	up
ENSHGLG00100004690	18.3383	NA	#N/A	NA	#N/A	#N/A	NA
ENSHGLG00100000723	18.3117	Fundc1	11.998	FUN14 domain-containing protein 1 isoform 2	1.52623	0.609969	up
BGI_novel_G000626	18.295	Cycs	360.918	cytochrome c, somatic	0.0506902	-4.30215	down
ENSHGLG00100004275	18.29	Gpr22	11.63	G-protein coupled receptor 22	1.57266	0.653204	up
ENSHGLG00100000758	18.28	Gabbr1	4.84	gamma-aminobutyric acid type B receptor subunit 1 isoform 1 precursor	3.77686	1.91719	up
ENSHGLG00100008576	18.275	Sema4d	19.298	semaphorin-4D isoform X4	0.946989	-0.0785799	down
ENSHGLG00100003074	18.2717	Mrps23	148.588	28S ribosomal protein S23, mitochondrial isoform b	0.122969	-3.02364	down
ENSHGLG00100015800	18.2617	Rgs4	9.67	regulator of G-protein signaling 4	1.88849	0.917231	up
ENSHGLG00100007003	18.2583	Ppp2r3c	10.324	serine/threonine-protein phosphatase 2A regulatory subunit B'' subunit gamma	1.76853	0.822553	up
ENSHGLG00100001678	18.2567	Erbb2	3.06	receptor tyrosine-protein kinase erbB-2 precursor	5.96623	2.57682	up
ENSHGLG00100004909	18.25	NA	#N/A	NA	#N/A	#N/A	NA
ENSHGLG00100007357	18.245	Tmem70	69.172	transmembrane protein 70, mitochondrial isoform X1	0.263763	-1.92269	down
ENSHGLG00100009992	18.24	Ss18	16.036	protein SSXT isoform 2	1.13744	0.185791	up
ENSHGLG00100006532	18.2283	Tgif2	0.52	homeobox protein TGIF2 isoform X1	35.0545	5.13153	up
BGI_novel_G001301	18.22	NA	#N/A	NA	#N/A	#N/A	NA
ENSHGLG00100018803	18.1983	NA	#N/A	NA	#N/A	#N/A	NA
ENSHGLG00100004573	18.195	NA	#N/A	NA	#N/A	#N/A	NA
ENSHGLG00100004056	18.1917	Tead2	3.31	transcriptional enhancer factor TEF-4 isoform a	5.49597	2.45837	up
ENSHGLG00100007823	18.185	Nars	#N/A	asparagine--tRNA ligase, cytoplasmic isoform 1	#N/A	#N/A	NA
ENSHGLG00100005263	18.16	Srp54b	52.1	signal recognition particle subunit SRP54	0.34856	-1.52052	down
ENSHGLG00100000874	18.16	Optn	42.918	optineurin isoform X2	0.423132	-1.24082	down
ENSHGLG00100009986	18.1433	Rbfox2	26.328	RNA binding protein fox-1 homolog 2 isoform 8	0.689127	-0.537158	down
ENSHGLG00100006572	18.1333	Kpnb1	35.19	importin subunit beta-1	0.515298	-0.956521	down
ENSHGLG00100010926	18.1217	NA	#N/A	NA	#N/A	#N/A	NA
ENSHGLG00100011702	18.1167	Lsm14a	26.748	protein LSM14 homolog A isoform 1	0.677309	-0.562113	down
ENSHGLG00100000050	18.1133	Fig4	21.238	polyphosphoinositide phosphatase	0.852874	-0.229596	down
ENSHGLG00100003965	18.11	Lrrc51	4.076	leucine-rich repeat-containing protein 51 isoform X1	4.44308	2.15156	up
ENSHGLG00100008647	18.1067	NA	#N/A	NA	#N/A	#N/A	NA
ENSHGLG00100008299	18.1017	Id1	53.936	DNA-binding protein inhibitor ID-1 isoform 2	0.335614	-1.57513	down
ENSHGLG00100002883	18.0867	Ube2d2a	44.636	ubiquitin-conjugating enzyme E2 D2	0.405204	-1.30328	down
ENSHGLG00100010349	18.0833	Akap8	21.05	A-kinase anchor protein 8 isoform 1	0.859066	-0.21916	down
ENSHGLG00100003879	18.0767	Ube2a	32.57	ubiquitin-conjugating enzyme E2 A isoform 2	0.55501	-0.849415	down
ENSHGLG00100005579	18.0733	Stx7	29.18	syntaxin-7 isoform X1	0.619374	-0.691117	down
ENSHGLG00100012290	18.0567	Arpp19	79.548	cAMP-regulated phosphoprotein 19 isoform 3	0.226991	-2.13929	down
ENSHGLG00100016726	18.0533	Igfbp5	56.94	insulin-like growth factor-binding protein 5 precursor	0.317059	-1.65718	down
ENSHGLG00100012104	18.0417	Tmpo	16.208	lamina-associated polypeptide 2 isoform alpha	1.11313	0.154627	up
ENSHGLG00100006821	18.0317	Nrp1	41.814	neuropilin-1 isoform X1	0.431235	-1.21345	down
ENSHGLG00100003775	18.005	Usp9x	15.096	probable ubiquitin carboxyl-terminal hydrolase FAF-X isoform X2	1.1927	0.254231	up
ENSHGLG00100020003	17.9917	Cdc42ep3	16.108	cdc42 effector protein 3 isoform X1	1.11694	0.159551	up
ENSHGLG00100003550	17.9617	Hbs1l	36.482	HBS1-like protein isoform 3	0.492343	-1.02226	down
ENSHGLG00100008211	17.95	Acaa1b	0.058	3-ketoacyl-CoA thiolase B, peroxisomal isoform X3	309.483	8.27372	up
ENSHGLG00100000253	17.9367	NA	#N/A	NA	#N/A	#N/A	NA
ENSHGLG00100017064	17.93	Xbp1	38.852	X-box-binding protein 1 isoform XBP1(S)	0.461495	-1.11561	down
ENSHGLG00100013424	17.92	Ets2	46.326	protein C-ets-2	0.386824	-1.37025	down
ENSHGLG00100011464	17.9017	Riox2	13.1	ribosomal oxygenase 2 isoform X1	1.36654	0.450527	up
ENSHGLG00100012445	17.8967	Atpaf2	24.262	ATP synthase mitochondrial F1 complex assembly factor 2 isoform 1	0.737642	-0.439008	down
ENSHGLG00100015102	17.8767	NA	#N/A	NA	#N/A	#N/A	NA
ENSHGLG00100009313	17.8633	Aamp	70.666	angio-associated migratory cell protein isoform 1	0.252785	-1.98401	down
ENSHGLG00100003470	17.845	Ikbkb	8.428	inhibitor of nuclear factor kappa-B kinase subunit beta isoform 1	2.11735	1.08226	up
ENSHGLG00100004293	17.8433	Trpc4ap	54.648	short transient receptor potential channel 4-associated protein isoform 1	0.326514	-1.61478	down
ENSHGLG00100012944	17.8417	Prmt7	19.56	protein arginine N-methyltransferase 7	0.912151	-0.132656	down
ENSHGLG00100007309	17.8383	Rrbp1	36.49	ribosome-binding protein 1 isoform a	0.488855	-1.03252	down
ENSHGLG00100002540	17.8317	NA	#N/A	NA	#N/A	#N/A	NA
ENSHGLG00100005691	17.8233	Aimp2	27.674	aminoacyl tRNA synthase complex-interacting multifunctional protein 2 isoform 1	0.644046	-0.634764	down
ENSHGLG00100009586	17.8167	Farsa	11.748	phenylalanine--tRNA ligase alpha subunit	1.51657	0.600812	up
ENSHGLG00100000661	17.815	Psmg3	9.492	proteasome assembly chaperone 3	1.87684	0.908308	up
ENSHGLG00100012430	17.8033	Prkag2	17.76	5'-AMP-activated protein kinase subunit gamma-2 isoform 4	1.00244	0.0035158	up
ENSHGLG00100000171	17.8017	Get4	27.212	Golgi to ER traffic protein 4 homolog isoform 1	0.654184	-0.612231	down
ENSHGLG00100015479	17.8	Cbr1	22.986	carbonyl reductase [NADPH	0.774384	-0.368878	down
ENSHGLG00100008738	17.7933	Phospho1	45.778	phosphoethanolamine/phosphocholine phosphatase	0.388687	-1.36332	down
ENSHGLG00100009976	17.7833	Cap1	26.462	adenylyl cyclase-associated protein 1	0.672033	-0.573396	down
ENSHGLG00100004603	17.7817	Srpk3	19.16	SRSF protein kinase 3	0.928062	-0.107707	down
ENSHGLG00100000870	17.7817	Dmd	17.266	dystrophin isoform Dp71a	1.02987	0.0424567	up
ENSHGLG00100007140	17.7817	NA	#N/A	NA	#N/A	#N/A	NA
ENSHGLG00100005181	17.7783	Dnajc10	#N/A	dnaJ homolog subfamily C member 10 precursor	#N/A	#N/A	NA
ENSHGLG00100001395	17.775	NA	#N/A	NA	#N/A	#N/A	NA
ENSHGLG00100012972	17.775	NA	#N/A	NA	#N/A	#N/A	NA
ENSHGLG00100010709	17.7633	Tnip1	16.546	TNFAIP3-interacting protein 1 isoform X5	1.07357	0.10242	up
ENSHGLG00100016596	17.7567	NA	#N/A	NA	#N/A	#N/A	NA
ENSHGLG00100005827	17.755	Micu1	8.81	calcium uptake protein 1, mitochondrial isoform 3	2.01532	1.01101	up
ENSHGLG00100003542	17.7517	Cd34	92.964	hematopoietic progenitor cell antigen CD34 isoform 2 precursor	0.190952	-2.38872	down
ENSHGLG00100012380	17.7083	Rufy1	22.104	RUN and FYVE domain-containing protein 1	0.801137	-0.319879	down
ENSHGLG00100012309	17.7033	Dapk3	11.314	death-associated protein kinase 3 isoform a	1.56473	0.645912	up
ENSHGLG00100005609	17.695	Gabrd	#N/A	gamma-aminobutyric acid receptor subunit delta isoform X1	#N/A	#N/A	NA
ENSHGLG00100012794	17.68	Naa50	#N/A	N-alpha-acetyltransferase 50 isoform X1	#N/A	#N/A	NA
ENSHGLG00100006337	17.66	Cdk11b	27.666	cyclin-dependent kinase 11B isoform 3	0.638329	-0.647629	down
ENSHGLG00100007081	17.65	Phldb2	5.012	pleckstrin homology-like domain family B member 2 isoform 1	3.52155	1.81621	up
BGI_novel_G000040	17.645		#N/A		#N/A	#N/A	NA
ENSHGLG00100012986	17.6383	NA	#N/A	NA	#N/A	#N/A	NA
ENSHGLG00100012882	17.6033	Cops2	32.592	COP9 signalosome complex subunit 2 isoform b	0.540112	-0.888669	down
ENSHGLG00100008923	17.5833	Ubtf	22.384	nucleolar transcription factor 1 isoform 1	0.785531	-0.348259	down
ENSHGLG00100008435	17.58	Amd1	64.612	S-adenosylmethionine decarboxylase proenzyme 1	0.272086	-1.87787	down
ENSHGLG00100013830	17.5783	S100a10	67.88	protein S100-A10	0.258962	-1.94919	down
ENSHGLG00100004367	17.5667	Arpc5l	64.232	actin-related protein 2/3 complex subunit 5-like protein isoform a	0.273488	-1.87045	down
ENSHGLG00100017984	17.5667		#N/A		#N/A	#N/A	NA
ENSHGLG00100011749	17.5617	Wdr45	22.122	WD repeat domain phosphoinositide-interacting protein 4 isoform a	0.793855	-0.333052	down
ENSHGLG00100004369	17.535	Tmem9b	26.086	transmembrane protein 9B precursor	0.6722	-0.573038	down
ENSHGLG00100004273	17.5317	NA	#N/A	NA	#N/A	#N/A	NA
ENSHGLG00100003464	17.5283	Ptbp1	22.862	polypyrimidine tract-binding protein 1 isoform 2	0.766702	-0.383263	down
ENSHGLG00100013979	17.5233	Ablim2	10.49	actin-binding LIM protein 2 isoform X26	1.67048	0.740263	up
ENSHGLG00100010959	17.5167	Clns1a	9.462	methylosome subunit pICln	1.85126	0.888511	up
ENSHGLG00100003150	17.5133	Mrpl15	19.22	39S ribosomal protein L15, mitochondrial isoform 1 precursor	0.911204	-0.134155	down
ENSHGLG00100010976	17.495	NA	#N/A	NA	#N/A	#N/A	NA
ENSHGLG00100014230	17.485	Larp1	26.698	la-related protein 1 isoform X2	0.654918	-0.610614	down
ENSHGLG00100013392	17.45	Myl6b	1.916	myosin light chain 6B	9.10752	3.18706	up
ENSHGLG00100008625	17.445	NA	#N/A	NA	#N/A	#N/A	NA
ENSHGLG00100001252	17.4433	Dlc1	29.586	rho GTPase-activating protein 7 isoform 2	0.589581	-0.762239	down
ENSHGLG00100014799	17.4267	Rusc1	10.5	AP-4 complex accessory subunit RUSC1 isoform X1	1.65968	0.730907	up
ENSHGLG00100012970	17.4167	Nvl	3.288	nuclear valosin-containing protein-like	5.29704	2.40519	up
ENSHGLG00100018421	17.405	Smarca5	13.52	SWI/SNF-related matrix-associated actin-dependent regulator of chromatin subfamily A member 5	1.28735	0.364407	up
ENSHGLG00100008782	17.4033	Ap1s1	28.494	AP-1 complex subunit sigma-1A isoform X2	0.610772	-0.711295	down
ENSHGLG00100004511	17.3983	Scpep1	13.828	retinoid-inducible serine carboxypeptidase precursor	1.2582	0.331357	up
ENSHGLG00100013691	17.385	Bap1	20.576	ubiquitin carboxyl-terminal hydrolase BAP1	0.844916	-0.243119	down
ENSHGLG00100007202	17.3467	Pip4p2	16.188	type 2 phosphatidylinositol 4,5-bisphosphate 4-phosphatase isoform 1	1.07158	0.0997337	up
ENSHGLG00100006806	17.345	Nasp	#N/A	nuclear autoantigenic sperm protein isoform X1	#N/A	#N/A	NA
ENSHGLG00100001770	17.345	Actr3	55.974	actin-related protein 3	0.309876	-1.69024	down
ENSHGLG00100000144	17.3367	Ipo5	55.294	importin-5 isoform 2	0.313536	-1.6733	down
ENSHGLG00100006297	17.3333	NA	#N/A	NA	#N/A	#N/A	NA
ENSHGLG00100015995	17.3233	Shisa4	4.884	protein shisa-4 precursor	3.54696	1.82658	up
ENSHGLG00100005242	17.3183	NA	#N/A	NA	#N/A	#N/A	NA
ENSHGLG00100006926	17.315	NA	#N/A	NA	#N/A	#N/A	NA
ENSHGLG00100002157	17.3133	Rai2	20.944	retinoic acid-induced protein 2	0.826649	-0.274653	down
ENSHGLG00100003697	17.3117	NA	#N/A	NA	#N/A	#N/A	NA
ENSHGLG00100012849	17.3067	Hspb2	105.186	heat shock protein beta-2 isoform 1	0.164534	-2.60354	down
ENSHGLG00100013119	17.295	Pde2a	25.784	cGMP-dependent 3',5'-cyclic phosphodiesterase isoform X1	0.670765	-0.576121	down
ENSHGLG00100008965	17.285	Rtcb	44.7	RNA-splicing ligase RtcB homolog	0.386689	-1.37075	down
ENSHGLG00100004342	17.275	Ets1	21.778	protein C-ets-1 isoform 1	0.793232	-0.334186	down
ENSHGLG00100011494	17.2733	Ptrh2	3.762	peptidyl-tRNA hydrolase 2, mitochondrial isoform a	4.59153	2.19897	up
ENSHGLG00100003671	17.27	Samd4	16.66	protein Smaug homolog 1 isoform 2	1.03661	0.0518797	up
ENSHGLG00100004255	17.25	Dnajc19	#N/A	mitochondrial import inner membrane translocase subunit TIM14 isoform 1	#N/A	#N/A	NA
ENSHGLG00100009879	17.2383	Sft2d1	12.648	vesicle transport protein SFT2A isoform 1	1.36293	0.446711	up
ENSHGLG00100000614	17.2233	Ppm1b	58.93	protein phosphatase 1B isoform X1	0.292268	-1.77464	down
ENSHGLG00100008583	17.2033	NA	#N/A	NA	#N/A	#N/A	NA
ENSHGLG00100007299	17.2	Dram2	32.688	DNA damage-regulated autophagy modulator protein 2 isoform 1	0.526187	-0.926353	down
ENSHGLG00100001486	17.2	Rnf19b	11.218	E3 ubiquitin-protein ligase RNF19B isoform 2	1.53325	0.616593	up
ENSHGLG00100012534	17.195	Klhdc8b	5.768	kelch domain-containing protein 8B	2.9811	1.57585	up
ENSHGLG00100012215	17.1867	Gga2	13.104	ADP-ribosylation factor-binding protein GGA2	1.31156	0.391283	up
ENSHGLG00100012870	17.17	Ndufaf5	9.266	arginine-hydroxylase NDUFAF5, mitochondrial precursor	1.85301	0.889871	up
ENSHGLG00100005081	17.1633	NA	#N/A	NA	#N/A	#N/A	NA
ENSHGLG00100020358	17.1583	Tmem185b	6.374	transmembrane protein 185B	2.69193	1.42864	up
ENSHGLG00100002935	17.1567	Plrg1	18.012	pleiotropic regulator 1	0.952513	-0.0701891	down
ENSHGLG00100012315	17.14	St6galnac6	#N/A	alpha-N-acetylgalactosaminide alpha-2,6-sialyltransferase 6 isoform 1	#N/A	#N/A	NA
ENSHGLG00100012021	17.1217	Snrnp40	10.768	U5 small nuclear ribonucleoprotein 40 kDa protein	1.59005	0.669073	up
ENSHGLG00100003001	17.11	Aldh7a1	16.478	alpha-aminoadipic semialdehyde dehydrogenase isoform a	1.03835	0.0542986	up
ENSHGLG00100006885	17.1017	Mars1	22.498	methionine--tRNA ligase, cytoplasmic isoform 1	0.760142	-0.39566	down
ENSHGLG00100013818	17.0967	Strn4	27.564	striatin-4 isoform 1	0.620253	-0.68907	down
ENSHGLG00100005968	17.0783	Vps35	47.9	vacuolar protein sorting-associated protein 35	0.356541	-1.48786	down
ENSHGLG00100004031	17.0767	Tln2	12.87	talin-2 isoform X1	1.32686	0.408014	up
ENSHGLG00100010424	17.0617	Nampt	#N/A	nicotinamide phosphoribosyltransferase	#N/A	#N/A	NA
ENSHGLG00100000064	17.03	Hspa8	950.384	heat shock cognate 71 kDa protein isoform 2	0.0179191	-5.80236	down
ENSHGLG00100006938	16.9933	Lztr1	13.058	leucine-zipper-like transcriptional regulator 1 isoform X1	1.30137	0.380035	up
ENSHGLG00100005382	16.9883	Mrps14	23.19	28S ribosomal protein S14, mitochondrial isoform 2	0.732572	-0.448958	down
ENSHGLG00100006723	16.95	NA	#N/A	NA	#N/A	#N/A	NA
ENSHGLG00100001872	16.93	NA	#N/A	NA	#N/A	#N/A	NA
ENSHGLG00100018831	16.9283	Hjv	180.922	hemojuvelin isoform X1	0.093567	-3.41786	down
ENSHGLG00100013153	16.9217	Sh3bgrl3	42.066	SH3 domain-binding glutamic acid-rich-like protein 3	0.402265	-1.31378	down
ENSHGLG00100014280	16.9133	Fahd1	52.004	acylpyruvase FAHD1, mitochondrial	0.325231	-1.62046	down
ENSHGLG00100009334	16.89	Plekhm2	43.87	pleckstrin homology domain-containing family M member 2 isoform X1	0.385001	-1.37707	down
ENSHGLG00100008861	16.845	Fam3a	14.848	protein FAM3A isoform 1 precursor	1.1345	0.182052	up
ENSHGLG00100010090	16.8367	NA	#N/A	NA	#N/A	#N/A	NA
ENSHGLG00100012724	16.835	Foxm1	0.598	forkhead box protein M1	28.1522	4.81517	up
ENSHGLG00100001853	16.8333	Palmd	36.396	palmdelphin	0.462505	-1.11246	down
ENSHGLG00100003637	16.83	NA	#N/A	NA	#N/A	#N/A	NA
ENSHGLG00100004653	16.8233	Cnn3	32.196	calponin-3	0.522529	-0.936418	down
ENSHGLG00100016569	16.8233	NA	#N/A	NA	#N/A	#N/A	NA
ENSHGLG00100003046	16.81	NA	#N/A	NA	#N/A	#N/A	NA
ENSHGLG00100012428	16.8	Prrc2a	46.236	protein PRRC2A isoform 2	0.363353	-1.46056	down
ENSHGLG00100001158	16.7933	NA	#N/A	NA	#N/A	#N/A	NA
ENSHGLG00100014465	16.7733	Pkdcc	18.534	extracellular tyrosine-protein kinase PKDCC isoform 2 precursor	0.905003	-0.144005	down
ENSHGLG00100007664	16.7667	Hsf2	7.42	heat shock factor protein 2 isoform X1	2.25966	1.1761	up
ENSHGLG00100003280	16.765	NA	#N/A	NA	#N/A	#N/A	NA
ENSHGLG00100001199	16.7467	NA	#N/A	NA	#N/A	#N/A	NA
ENSHGLG00100000150	16.7333	Vbp1	24.738	prefoldin subunit 3	0.676422	-0.564004	down
ENSHGLG00100000217	16.71	Eif3c	62.54	eukaryotic translation initiation factor 3 subunit C	0.267189	-1.90407	down
ENSHGLG00100013631	16.7083	Srsf3	43.858	serine/arginine-rich splicing factor 3	0.380964	-1.39227	down
ENSHGLG00100014107	16.7083	Qars	39.882	glutamine--tRNA ligase	0.418944	-1.25517	down
ENSHGLG00100008582	16.6917	Mtcp1	2.22	protein p13 MTCP-1	7.51877	2.9105	up
ENSHGLG00100001161	16.6917	Cdk16	74.114	cyclin-dependent kinase 16 isoform 1	0.225216	-2.15062	down
ENSHGLG00100013049	16.6817	Gfm1	98.938	elongation factor G, mitochondrial	0.168607	-2.56826	down
ENSHGLG00100006832	16.6717	NA	#N/A	NA	#N/A	#N/A	NA
ENSHGLG00100004905	16.6667	Gja1	200.13	gap junction alpha-1 protein	0.0832792	-3.5859	down
ENSHGLG00100003326	16.6667	Ctnnd1	27.444	catenin delta-1 isoform 1	0.607297	-0.719525	down
ENSHGLG00100000449	16.65	NA	#N/A	NA	#N/A	#N/A	NA
ENSHGLG00100017089	16.6383	Cybrd1	1.042	plasma membrane ascorbate-dependent reductase CYBRD1	15.9677	3.99708	up
ENSHGLG00100007616	16.6317	Ensa	78.452	alpha-endosulfine isoform a	0.211998	-2.23788	down
ENSHGLG00100000738	16.6233	Btbd2	21.71	BTB/POZ domain-containing protein 2 isoform 2	0.765699	-0.38515	down
ENSHGLG00100014697	16.6217	Arl6ip5	109.274	PRA1 family protein 3	0.15211	-2.71681	down
ENSHGLG00100000764	16.6067	Gnpat	138.836	dihydroxyacetone phosphate acyltransferase	0.119614	-3.06355	down
ENSHGLG00100009039	16.6033	Hp1bp3	37.234	heterochromatin protein 1-binding protein 3 isoform 4	0.445919	-1.16515	down
ENSHGLG00100003272	16.5783	Rbfox1	18	RNA binding protein fox-1 homolog 1 isoform 19	0.921019	-0.118698	down
ENSHGLG00100007575	16.5767	Bckdk	48.544	[3-methyl-2-oxobutanoate dehydrogenase [lipoamide	0.341477	-1.55014	down
ENSHGLG00100013571	16.5583		#N/A		#N/A	#N/A	NA
ENSHGLG00100001546	16.55	NA	#N/A	NA	#N/A	#N/A	NA
ENSHGLG00100008263	16.52	Arnt	17.322	aryl hydrocarbon receptor nuclear translocator isoform c	0.9537	-0.0683918	down
ENSHGLG00100006728	16.5183	NA	#N/A	NA	#N/A	#N/A	NA
ENSHGLG00100010319	16.5167	Efl1	4.112	elongation factor-like GTPase 1	4.0167	2.00601	up
ENSHGLG00100011811	16.4983		#N/A		#N/A	#N/A	NA
ENSHGLG00100007184	16.4917	Tln1	30.63	talin-1 isoform X2	0.538415	-0.893208	down
ENSHGLG00100003338	16.4733	Ate1	14.46	arginyl-tRNA--protein transferase 1 isoform 1	1.13923	0.188065	up
BGI_novel_G000397	16.4717		#N/A		#N/A	#N/A	NA
ENSHGLG00100013591	16.4667	Snrpa1	14.176	U2 small nuclear ribonucleoprotein A'	1.16159	0.216098	up
ENSHGLG00100001342	16.4617	NA	#N/A	NA	#N/A	#N/A	NA
ENSHGLG00100019831	16.4383	Ywhah	70.064	14-3-3 protein eta	0.234619	-2.09161	down
ENSHGLG00100004459	16.4267	Ncor1	21.19	nuclear receptor corepressor 1 isoform X25	0.775208	-0.367344	down
ENSHGLG00100001750	16.4217	Mrpl50	38.744	39S ribosomal protein L50, mitochondrial	0.423851	-1.23837	down
ENSHGLG00100002285	16.4017	Smarce1	28.814	SWI/SNF-related matrix-associated actin-dependent regulator of chromatin subfamily E member 1	0.569226	-0.812928	down
ENSHGLG00100008697	16.4017	Ppp3cb	25.16	serine/threonine-protein phosphatase 2B catalytic subunit beta isoform isoform 2	0.651895	-0.617289	down
ENSHGLG00100018977	16.4	Shank3	12.732	SH3 and multiple ankyrin repeat domains protein 3	1.28809	0.365237	up
ENSHGLG00100001181	16.3733	Atg3	14.142	ubiquitin-like-conjugating enzyme ATG3 isoform 1	1.15778	0.211362	up
ENSHGLG00100007778	16.3667	Brcc3	20.394	lys-63-specific deubiquitinase BRCC36	0.802524	-0.317384	down
ENSHGLG00100009075	16.365	Sh3d19	4.372	SH3 domain-containing protein 19 isoform X4	3.74314	1.90425	up
ENSHGLG00100008477	16.355	Kdr	48.752	vascular endothelial growth factor receptor 2 isoform 1 precursor	0.335473	-1.57573	down
ENSHGLG00100008402	16.3467	Synpo2	25.114	synaptopodin-2 isoform 2	0.650899	-0.619495	down
ENSHGLG00100006633	16.3333	Tcf25	79.91	transcription factor 25 isoform e	0.204397	-2.29056	down
ENSHGLG00100004411	16.32	NA	#N/A	NA	#N/A	#N/A	NA
ENSHGLG00100012946	16.315	Ralbp1	14.234	ralA-binding protein 1	1.1462	0.196858	up
ENSHGLG00100010604	16.2817	Kctd9	29.374	BTB/POZ domain-containing protein KCTD9 isoform a	0.554288	-0.851291	down
ENSHGLG00100012038	16.2683	Lpcat3	22.368	lysophospholipid acyltransferase 5	0.727304	-0.45937	down
ENSHGLG00100013836	16.26	NA	#N/A	NA	#N/A	#N/A	NA
ENSHGLG00100017149	16.255	Cables2	8.588	CDK5 and ABL1 enzyme substrate 2 isoform 1	1.89276	0.920489	up
ENSHGLG00100007269	16.2517	Emc8	4.942	ER membrane protein complex subunit 8	3.28848	1.71742	up
ENSHGLG00100010135	16.25	Arvcf	5.638	splicing regulator ARVCF isoform 7	2.88223	1.52718	up
ENSHGLG00100013670	16.2417	Scamp2	19.426	secretory carrier-associated membrane protein 2 isoform 2	0.836079	-0.258289	down
ENSHGLG00100017308	16.2233	NA	#N/A	NA	#N/A	#N/A	NA
ENSHGLG00100000570	16.2133	NA	#N/A	NA	#N/A	#N/A	NA
ENSHGLG00100004454	16.2117	NA	#N/A	NA	#N/A	#N/A	NA
ENSHGLG00100012792	16.21	Maco1	14.122	macoilin isoform X1	1.14785	0.19894	up
ENSHGLG00100006089	16.2	NA	#N/A	NA	#N/A	#N/A	NA
ENSHGLG00100006153	16.1967	NA	#N/A	NA	#N/A	#N/A	NA
ENSHGLG00100009002	16.195	NA	#N/A	NA	#N/A	#N/A	NA
ENSHGLG00100010074	16.1917	Rnpepl1	31.176	aminopeptidase RNPEPL1	0.519363	-0.945184	down
ENSHGLG00100003909	16.1883	Pld1	3.382	phospholipase D1 isoform 2	4.78662	2.25901	up
ENSHGLG00100000780	16.185	Tsnax	0.028	translin-associated protein X	578.036	9.17501	up
ENSHGLG00100016556	16.1833	Slc39a1	44.538	zinc transporter ZIP1	0.36336	-1.46053	down
ENSHGLG00100012018	16.18	Efemp2	8.82	EGF-containing fibulin-like extracellular matrix protein 2 isoform 3 precursor	1.83447	0.875361	up
ENSHGLG00100012593	16.165	Lrrc8a	13.966	volume-regulated anion channel subunit LRRC8A	1.15745	0.210955	up
ENSHGLG00100002008	16.1533	Clgn	0.008	calmegin isoform X1	2019.17	10.9795	up
ENSHGLG00100008849	16.1417	Pde3a	8.938	cGMP-inhibited 3',5'-cyclic phosphodiesterase 3A isoform X1	1.80596	0.852766	up
ENSHGLG00100001487	16.1383	NA	#N/A	NA	#N/A	#N/A	NA
ENSHGLG00100012694	16.135	Gpr108	24.592	protein GPR108 isoform 3	0.656108	-0.607995	down
ENSHGLG00100008573	16.1333	NA	#N/A	NA	#N/A	#N/A	NA
ENSHGLG00100015167	16.1133	Sdr39u1	83.794	epimerase family protein SDR39U1 isoform X1	0.192297	-2.37859	down
ENSHGLG00100007756	16.105	NA	#N/A	NA	#N/A	#N/A	NA
ENSHGLG00100017053	16.0867	NA	#N/A	NA	#N/A	#N/A	NA
ENSHGLG00100003287	16.0717	NA	#N/A	NA	#N/A	#N/A	NA
ENSHGLG00100002207	16.07	Setd7	17.416	histone-lysine N-methyltransferase SETD7	0.922715	-0.116043	down
ENSHGLG00100005616	16.0367	Ncstn	33.566	nicastrin precursor	0.477765	-1.06563	down
ENSHGLG00100012733	16.0233	NA	#N/A	NA	#N/A	#N/A	NA
ENSHGLG00100012126	16.02	NA	#N/A	NA	#N/A	#N/A	NA
ENSHGLG00100012303	15.995	Nid1	46.656	nidogen-1 precursor	0.342828	-1.54444	down
ENSHGLG00100018993	15.995	NA	#N/A	NA	#N/A	#N/A	NA
ENSHGLG00100003459	15.9883	Mipep	51.478	mitochondrial intermediate peptidase precursor	0.310586	-1.68694	down
ENSHGLG00100006848	15.9783	NA	#N/A	NA	#N/A	#N/A	NA
ENSHGLG00100007515	15.975	Gpr162	0.786	probable G-protein coupled receptor 162 isoform a	20.3244	4.34514	up
ENSHGLG00100001243	15.9667	Cse1l	22.756	exportin-2	0.701646	-0.511184	down
ENSHGLG00100014784	15.94	NA	#N/A	NA	#N/A	#N/A	NA
ENSHGLG00100006912	15.9233	Syne2	2.832	nesprin-2	5.62265	2.49125	up
ENSHGLG00100004749	15.92	Gid8	18.214	glucose-induced degradation protein 8 homolog	0.874053	-0.194207	down
ENSHGLG00100005379	15.9167	Eps15l1	22.034	epidermal growth factor receptor substrate 15-like 1 isoform b	0.722368	-0.469193	down
ENSHGLG00100018089	15.9017	Kmt2d	6.98	histone-lysine N-methyltransferase 2D isoform X13	2.27818	1.18788	up
ENSHGLG00100013812	15.8967	NA	#N/A	NA	#N/A	#N/A	NA
ENSHGLG00100020217	15.8867	NA	#N/A	NA	#N/A	#N/A	NA
ENSHGLG00100016683	15.8817	Tmem69	14	transmembrane protein 69 isoform X1	1.1344	0.181935	up
ENSHGLG00100003636	15.8583	NA	#N/A	NA	#N/A	#N/A	NA
ENSHGLG00100001930	15.8567	Mylip	9.222	E3 ubiquitin-protein ligase MYLIP	1.71944	0.781938	up
ENSHGLG00100006566	15.8433	NA	#N/A	NA	#N/A	#N/A	NA
ENSHGLG00100009444	15.8233	Ppp3ca	16.938	protein phosphatase 3 catalytic subunit alpha isoform 2	0.934191	-0.09821	down
ENSHGLG00100000931	15.81	Tox4	14.732	TOX high mobility group box family member 4	1.07317	0.101884	up
ENSHGLG00100001475	15.7967	NA	#N/A	NA	#N/A	#N/A	NA
ENSHGLG00100006987	15.7867	Trap1	81.828	heat shock protein 75 kDa, mitochondrial precursor	0.192925	-2.37389	down
ENSHGLG00100014839	15.7417	NA	#N/A	NA	#N/A	#N/A	NA
ENSHGLG00100004451	15.7383	Kpna6	#N/A	importin subunit alpha-7 isoform X1	#N/A	#N/A	NA
ENSHGLG00100001894	15.7017	Snx2	25.366	sorting nexin-2 isoform 2	0.619004	-0.691978	down
ENSHGLG00100002704	15.7	Ubac1	25.112	ubiquitin-associated domain-containing protein 1 isoform 2	0.625199	-0.677612	down
ENSHGLG00100012166	15.6967		#N/A		#N/A	#N/A	NA
ENSHGLG00100004736	15.695	NA	#N/A	NA	#N/A	#N/A	NA
ENSHGLG00100002541	15.695	Inppl1	64.616	phosphatidylinositol 3,4,5-trisphosphate 5-phosphatase 2 isoform b	0.242896	-2.04159	down
ENSHGLG00100018434	15.6917	NA	#N/A	NA	#N/A	#N/A	NA
ENSHGLG00100009684	15.6883	Ptprm	27.118	receptor-type tyrosine-protein phosphatase mu isoform 2 precursor	0.578521	-0.789559	down
ENSHGLG00100018917	15.6783	Commd6	19.206	COMM domain-containing protein 6 isoform 1	0.816325	-0.292785	down
ENSHGLG00100003853	15.6717	Eprs	32.406	bifunctional glutamate/proline--tRNA ligase isoform 1	0.483604	-1.0481	down
ENSHGLG00100011032	15.6717	NA	#N/A	NA	#N/A	#N/A	NA
ENSHGLG00100008584	15.6567	NA	#N/A	NA	#N/A	#N/A	NA
ENSHGLG00100010380	15.655	NA	#N/A	NA	#N/A	#N/A	NA
ENSHGLG00100011337	15.64	Aars	29.112	alanine--tRNA ligase, cytoplasmic isoform X1	0.537236	-0.896373	down
ENSHGLG00100019377	15.6117	Junb	12.596	transcription factor JunB	1.23941	0.309659	up
ENSHGLG00100012748	15.5933	Cdc16	20.242	cell division cycle protein 16 homolog isoform 1	0.770345	-0.376422	down
ENSHGLG00100011937	15.5883	Gsk3a	44.278	glycogen synthase kinase-3 alpha isoform X3	0.352056	-1.50612	down
ENSHGLG00100005695	15.5883	Glg1	37.6	Golgi apparatus protein 1 isoform 2 precursor	0.414583	-1.27027	down
ENSHGLG00100009390	15.5883	Sec22b	19.46	vesicle-trafficking protein SEC22b precursor	0.801045	-0.320045	down
ENSHGLG00100007594	15.5733	Mthfd1	12.484	C-1-tetrahydrofolate synthase, cytoplasmic	1.24746	0.318998	up
ENSHGLG00100013916	15.5617	Cxadr	10.38	coxsackievirus and adenovirus receptor homolog isoform a precursor	1.4992	0.58419	up
ENSHGLG00100007190	15.5483	Ctbs	2.55	di-N-acetylchitobiase isoform 1 precursor	6.09739	2.60819	up
ENSHGLG00100009715	15.54	Shc1	18.756	SHC-transforming protein 1 isoform a	0.828535	-0.271366	down
ENSHGLG00100008615	15.53	Osbpl5	7.296	oxysterol-binding protein-related protein 5 isoform 1	2.12856	1.08988	up
ENSHGLG00100009074	15.52	Psmb2	137.546	proteasome subunit beta type-2 isoform X1	0.112835	-3.14771	down
ENSHGLG00100008311	15.51	Msrb2	71.854	methionine-R-sulfoxide reductase B2, mitochondrial isoform X2	0.215854	-2.21187	down
ENSHGLG00100000126	15.505	Gpc3	7.656	glypican-3 precursor	2.02521	1.01807	up
ENSHGLG00100002607	15.4933	Pdcd6ip	21.78	programmed cell death 6-interacting protein isoform X1	0.711356	-0.491356	down
ENSHGLG00100006686	15.49	Dync1i2	28.128	cytoplasmic dynein 1 intermediate chain 2 isoform 5	0.550697	-0.86067	down
ENSHGLG00100001931	15.485	Pdk3	3.326	pyruvate dehydrogenase kinase, isozyme 3	4.65574	2.21901	up
ENSHGLG00100001423	15.4733	Mtap	13.434	S-methyl-5'-thioadenosine phosphorylase	1.1518	0.203895	up
ENSHGLG00100011768	15.4433	Kdm2a	12.404	lysine-specific demethylase 2A isoform X1	1.24503	0.316179	up
ENSHGLG00100004173	15.435	Flna	#N/A	filamin-A isoform X2	#N/A	#N/A	NA
ENSHGLG00100021227	15.4217	Tcim	47.9	transcriptional and immune response regulator	0.321955	-1.63507	down
ENSHGLG00100002024	15.4217	Wbp11	28.516	WW domain-binding protein 11	0.540807	-0.886813	down
ENSHGLG00100014438	15.4167	Sumo2	161.734	small ubiquitin-related modifier 2	0.0953211	-3.39106	down
ENSHGLG00100010759	15.4083	Gadd45gip1	22.216	growth arrest and DNA damage-inducible proteins-interacting protein 1	0.693569	-0.527888	down
ENSHGLG00100009179	15.4067	Mrpl32	41.048	39S ribosomal protein L32, mitochondrial	0.375333	-1.41376	down
ENSHGLG00100005595	15.3983	Fbxw2	22.378	F-box/WD repeat-containing protein 2 isoform 2	0.688101	-0.539307	down
ENSHGLG00100011644	15.3933	NA	#N/A	NA	#N/A	#N/A	NA
ENSHGLG00100004914	15.3917	Tcaf1	5.014	TRPM8 channel-associated factor 1 isoform X1	3.06974	1.61812	up
ENSHGLG00100001013	15.3833	Eif2s3x	41.632	eukaryotic translation initiation factor 2 subunit 3, X-linked	0.369507	-1.43632	down
ENSHGLG00100003349	15.3583	Hif1a	19.27	hypoxia-inducible factor 1-alpha isoform X2	0.797007	-0.327335	down
ENSHGLG00100017615	15.3517		#N/A		#N/A	#N/A	NA
ENSHGLG00100007179	15.3483	Hemk1	10.236	MTRF1L release factor glutamine methyltransferase	1.49945	0.58443	up
ENSHGLG00100010889	15.3333	Cald1	18.294	caldesmon isoform X4	0.838162	-0.254699	down
ENSHGLG00100011690	15.33	Tcta	44.74	T-cell leukemia translocation-altered gene protein homolog isoform 1	0.342646	-1.54521	down
ENSHGLG00100001094	15.3233	NA	#N/A	NA	#N/A	#N/A	NA
ENSHGLG00100015744	15.3233	Zbtb18	13.58	zinc finger and BTB domain-containing protein 18 isoform 2	1.12838	0.174247	up
ENSHGLG00100005812	15.31	Kank1	15.314	KN motif and ankyrin repeat domain-containing protein 1 isoform 1	0.999739	-0.00037688	down
ENSHGLG00100005943	15.3067	Ppm1a	58.072	protein phosphatase 1A isoform X1	0.263581	-1.92368	down
ENSHGLG00100007865	15.3067	Pithd1	15.112	PITH domain-containing protein 1	1.01288	0.0184655	up
ENSHGLG00100009942	15.305	Mms19	8.724	MMS19 nucleotide excision repair protein homolog isoform X2	1.75436	0.810941	up
ENSHGLG00100009612	15.295	Gpaa1	14.744	glycosylphosphatidylinositol anchor attachment 1 protein	1.03737	0.0529321	up
ENSHGLG00100009312	15.285	Cmtr1	15.206	cap-specific mRNA (nucleoside-2'-O-)-methyltransferase 1	1.0052	0.00747586	up
ENSHGLG00100008472	15.2817	Bclaf1	14.58	bcl-2-associated transcription factor 1 isoform X2	1.04813	0.0678112	up
ENSHGLG00100004578	15.2683	NA	#N/A	NA	#N/A	#N/A	NA
ENSHGLG00100010885	15.245	Acot13	480.962	acyl-coenzyme A thioesterase 13	0.0316969	-4.97951	down
ENSHGLG00100012341	15.2367	Ddrgk1	60.594	DDRGK domain-containing protein 1 isoform b	0.251455	-1.99163	down
ENSHGLG00100014086	15.235	Mr1	8.168	major histocompatibility complex class I-related gene protein isoform 1 precursor	1.86521	0.899335	up
ENSHGLG00100018027	15.2133	Kcnj3	39.912	G protein-activated inward rectifier potassium channel 1 isoform 2	0.381172	-1.39149	down
ENSHGLG00100013316	15.2067	Esyt1	15.476	extended synaptotagmin-1	0.982597	-0.0253287	down
ENSHGLG00100014550	15.19	Tuba1a	84.836	tubulin alpha-1A chain	0.179051	-2.48155	down
ENSHGLG00100008348	15.1833	Akap13	12.688	A-kinase anchor protein 13 isoform X8	1.19667	0.259024	up
ENSHGLG00100012852	15.175	Cxxc5	13.874	CXXC-type zinc finger protein 5 isoform X1	1.09377	0.129313	up
ENSHGLG00100002492	15.1733	NA	#N/A	NA	#N/A	#N/A	NA
ENSHGLG00100000943	15.1633	Tm9sf2	72.712	transmembrane 9 superfamily member 2 isoform X1	0.20854	-2.26161	down
ENSHGLG00100008840	15.1583	NA	#N/A	NA	#N/A	#N/A	NA
ENSHGLG00100003090	15.1517	NA	#N/A	NA	#N/A	#N/A	NA
ENSHGLG00100007832	15.14	Inpp5a	152.446	inositol polyphosphate-5-phosphatase A isoform a	0.0993139	-3.33186	down
ENSHGLG00100002275	15.135	Usp47	28.736	ubiquitin carboxyl-terminal hydrolase 47 isoform 1	0.526691	-0.924971	down
ENSHGLG00100017809	15.1333		#N/A		#N/A	#N/A	NA
ENSHGLG00100014196	15.13	Cox11	11.182	cytochrome c oxidase assembly protein COX11, mitochondrial	1.35307	0.436234	up
ENSHGLG00100006802	15.1233	Tubgcp4	6.372	gamma-tubulin complex component 4 isoform b	2.3734	1.24696	up
ENSHGLG00100011254	15.1167	Gata4	46.212	transcription factor GATA-4 isoform 1	0.327116	-1.61213	down
ENSHGLG00100017253	15.1083	Fam20b	39.058	glycosaminoglycan xylosylkinase isoform c	0.386818	-1.37027	down
ENSHGLG00100001376	15.09	Gpbp1	23.48	vasculin isoform X1	0.642675	-0.63784	down
ENSHGLG00100013871	15.0817	Ipo7	43.282	importin-7 isoform 1	0.348451	-1.52097	down
ENSHGLG00100006847	15.08	Eif4ebp2	26.494	eukaryotic translation initiation factor 4E-binding protein 2	0.569185	-0.813029	down
ENSHGLG00100011182	15.0767	Hibch	63.982	3-hydroxyisobutyryl-CoA hydrolase, mitochondrial precursor	0.235639	-2.08535	down
ENSHGLG00100002939	15.075	NA	#N/A	NA	#N/A	#N/A	NA
ENSHGLG00100014284	15.0733	Pop5	15.914	ribonuclease P/MRP protein subunit POP5 isoform 1	0.947174	-0.078298	down
ENSHGLG00100017194	15.07	NA	#N/A	NA	#N/A	#N/A	NA
ENSHGLG00100010385	15.06	Tmem115	14.688	transmembrane protein 115	1.02533	0.0360838	up
ENSHGLG00100005956	15.055	Esd	44.262	S-formylglutathione hydrolase isoform 1	0.340134	-1.55583	down
ENSHGLG00100008036	15.0533	Odc1	32.136	ornithine decarboxylase isoform 1	0.468426	-1.09411	down
ENSHGLG00100005000	15.045	Npepps	38.554	puromycin-sensitive aminopeptidase	0.390232	-1.3576	down
ENSHGLG00100013330	15.0417	Fam219b	5.998	protein FAM219B isoform 1	2.50778	1.32641	up
ENSHGLG00100009711	15.0367	NA	#N/A	NA	#N/A	#N/A	NA
ENSHGLG00100002626	15.0267	Amz2	26.23	archaemetzincin-2	0.572881	-0.803693	down
ENSHGLG00100005422	15.025	Eny2	13.054	transcription and mRNA export factor ENY2 isoform 2	1.15099	0.202873	up
ENSHGLG00100001202	15.0133	Glyr1	31.508	cytokine-like nuclear factor N-PAC isoform 2	0.476493	-1.06947	down
ENSHGLG00100011014	15.005	Polr2e	51.926	DNA-directed RNA polymerases I, II, and III subunit RPABC1	0.288969	-1.79101	down
ENSHGLG00100006996	15.0033	Pwp1	9.062	periodic tryptophan protein 1 homolog	1.65563	0.727382	up
ENSHGLG00100003096	15.0017	Parva	18.526	alpha-parvin isoform X1	0.809763	-0.304429	down
ENSHGLG00100014932	14.9933	Becn1	42.214	beclin-1 isoform 3	0.355174	-1.4934	down
ENSHGLG00100003357	14.9867	Lpin1	59.462	phosphatidate phosphatase LPIN1 isoform X5	0.252038	-1.98829	down
ENSHGLG00100005725	14.97	Eif2ak1	18.118	eukaryotic translation initiation factor 2-alpha kinase 1	0.82625	-0.275349	down
ENSHGLG00100000149	14.965	Aco1	13.294	cytoplasmic aconitate hydratase isoform X1	1.1257	0.170817	up
ENSHGLG00100001335	14.955	NA	#N/A	NA	#N/A	#N/A	NA
ENSHGLG00100011537	14.9433	Hmgn3	6.53	high mobility group nucleosome-binding domain-containing protein 3 isoform X1	2.28841	1.19435	up
ENSHGLG00100006335	14.9433	Atf2	10.596	cyclic AMP-dependent transcription factor ATF-2 isoform 1	1.41028	0.495982	up
ENSHGLG00100011350	14.9233	NA	#N/A	NA	#N/A	#N/A	NA
ENSHGLG00100005281	14.91	NA	#N/A	NA	#N/A	#N/A	NA
ENSHGLG00100014214	14.905	Copg2	14.78	coatomer subunit gamma-2 isoform X1	1.00846	0.0121501	up
ENSHGLG00100000195	14.9	Commd3	74.194	COMM domain-containing protein 3	0.200825	-2.31599	down
ENSHGLG00100013751	14.895	Perp	107.974	p53 apoptosis effector related to PMP-22	0.13795	-2.85778	down
ENSHGLG00100004655	14.8933	Trim54	180.3	tripartite motif-containing protein 54	0.0826031	-3.59766	down
ENSHGLG00100010758	14.8917	Akirin1	19.6	akirin-1	0.759779	-0.396348	down
ENSHGLG00100007598	14.8767	Hspa8	950.384	heat shock cognate 71 kDa protein isoform 2	0.0156533	-5.99739	down
ENSHGLG00100007229	14.8683	Myh14	25.202	myosin-14 isoform X1	0.589966	-0.761295	down
ENSHGLG00100008024	14.86	Ppp2r2d	18.47	serine/threonine-protein phosphatase 2A 55 kDa regulatory subunit B delta isoform isoform 1	0.804548	-0.31375	down
ENSHGLG00100010037	14.8567	Man2a2	26.214	alpha-mannosidase 2x isoform X1	0.566746	-0.819227	down
ENSHGLG00100008367	14.8517	Aph1a	45.196	gamma-secretase subunit APH-1A isoform 1	0.328606	-1.60557	down
ENSHGLG00100005101	14.85	Hnrnpul1	36.398	heterogeneous nuclear ribonucleoprotein U-like protein 1 isoform 1	0.407989	-1.2934	down
ENSHGLG00100013723	14.8383	Rhobtb3	4.492	rho-related BTB domain-containing protein 3 isoform 1	3.30328	1.7239	up
ENSHGLG00100000731	14.8267	Phkb	18.502	phosphorylase b kinase regulatory subunit beta isoform 3	0.801355	-0.319487	down
ENSHGLG00100002040	14.82	Foxj2	13.462	forkhead box protein J2	1.10088	0.138653	up
ENSHGLG00100009230	14.8183	Tex264	29.084	testis-expressed protein 264 homolog	0.509501	-0.972843	down
ENSHGLG00100010935	14.815	Ip6k1	21.1	inositol hexakisphosphate kinase 1	0.702133	-0.510184	down
ENSHGLG00100003041	14.8133	Neo1	19.426	neogenin isoform 2 precursor	0.762552	-0.391093	down
ENSHGLG00100010440	14.81	Akirin2	29.706	akirin-2	0.498552	-1.00418	down
ENSHGLG00100013203	14.8033	Tmem208	22.884	transmembrane protein 208 isoform 3	0.646886	-0.628417	down
BGI_novel_G001582	14.8		#N/A		#N/A	#N/A	NA
ENSHGLG00100004479	14.785	Ddx42	14.964	ATP-dependent RNA helicase DDX42 isoform a	0.988038	-0.0173616	down
ENSHGLG00100005570	14.7833	Mapk9	14.476	mitogen-activated protein kinase 9 isoform X2	1.02123	0.0303086	up
ENSHGLG00100010816	14.775	Tmem248	16.644	transmembrane protein 248 isoform X1	0.887707	-0.171844	down
ENSHGLG00100007690	14.7583	NA	#N/A	NA	#N/A	#N/A	NA
ENSHGLG00100010739	14.755	Rbm5	27.346	RNA-binding protein 5 isoform X2	0.539567	-0.890126	down
ENSHGLG00100000587	14.7517	Pnpla8	39.256	calcium-independent phospholipase A2-gamma isoform X1	0.375781	-1.41204	down
ENSHGLG00100006064	14.7467	Corin	68.2	atrial natriuretic peptide-converting enzyme isoform X1	0.216227	-2.20938	down
ENSHGLG00100005569	14.745	Crbn	14.588	protein cereblon isoform 2	1.01076	0.0154437	up
ENSHGLG00100013940	14.735	Clk3	19.018	dual specificity protein kinase CLK3 isoform 1	0.774792	-0.368118	down
ENSHGLG00100000668	14.7167	Prepl	47.366	prolyl endopeptidase-like isoform a	0.310701	-1.6864	down
ENSHGLG00100008870	14.71	Hdac11	14.014	histone deacetylase 11	1.04966	0.0699284	up
ENSHGLG00100007059	14.7067	Mrps22	20.35	28S ribosomal protein S22, mitochondrial	0.722686	-0.468559	down
ENSHGLG00100000728	14.705	Ubac2	20.79	ubiquitin-associated domain-containing protein 2 precursor	0.707311	-0.499583	down
ENSHGLG00100018499	14.69	Ncor2	14.63	nuclear receptor corepressor 2 isoform X37	1.0041	0.00590463	up
ENSHGLG00100007625	14.6833	NA	#N/A	NA	#N/A	#N/A	NA
BGI_novel_G000928	14.675	Nucks1	11.67	nuclear ubiquitous casein and cyclin-dependent kinase substrate 1 isoform 1	1.2575	0.330556	up
ENSHGLG00100002089	14.6717	Slain2	50.988	SLAIN motif-containing protein 2 isoform X1	0.287747	-1.79712	down
ENSHGLG00100001479	14.6633	Nr1d1	41.21	nuclear receptor subfamily 1 group D member 1	0.35582	-1.49078	down
ENSHGLG00100005105	14.655	Rnaseh1	#N/A	ribonuclease H1 isoform 2	#N/A	#N/A	NA
ENSHGLG00100010692	14.6533	Tatdn2	18.464	putative deoxyribonuclease TATDN2 isoform 1	0.793616	-0.333486	down
ENSHGLG00100004989	14.6533	NA	#N/A	NA	#N/A	#N/A	NA
ENSHGLG00100007650	14.65	Hdac7	17.84	histone deacetylase 7 isoform 4	0.821188	-0.284215	down
ENSHGLG00100002395	14.65	Commd9	21.66	COMM domain-containing protein 9	0.676362	-0.564133	down
BGI_novel_G001294	14.6467		#N/A		#N/A	#N/A	NA
ENSHGLG00100016507	14.64	Cops4	59.794	COP9 signalosome complex subunit 4 isoform X1	0.244841	-2.03009	down
BGI_novel_G000114	14.6183		#N/A		#N/A	#N/A	NA
ENSHGLG00100006283	14.6183	Ddx49	10.31	probable ATP-dependent RNA helicase DDX49	1.41788	0.503735	up
ENSHGLG00100005186	14.6167	Ahcyl	#N/A	Adenosylhomocysteinase	#N/A	#N/A	NA
ENSHGLG00100008186	14.6167	NA	#N/A	NA	#N/A	#N/A	NA
ENSHGLG00100002780	14.6133	Osbpl9	42.86	oxysterol-binding protein-related protein 9 isoform b	0.340955	-1.55235	down
ENSHGLG00100002586	14.5983	Cpe	185.19	carboxypeptidase E preproprotein	0.078829	-3.66513	down
ENSHGLG00100008463	14.5867	Agtr1a	19.936	type-1 angiotensin II receptor A isoform X1	0.731675	-0.450726	down
ENSHGLG00100001262	14.5833	Ap3d1	23.48	AP-3 complex subunit delta-1	0.621096	-0.687112	down
ENSHGLG00100015095	14.5783	Ybx1	441.956	Y-box-binding protein 1 isoform X1	0.0329859	-4.92201	down
ENSHGLG00100012249	14.575	Fh1	345.59	fumarate hydratase, mitochondrial precursor	0.0421743	-4.56749	down
ENSHGLG00100012094	14.5617	NA	#N/A	NA	#N/A	#N/A	NA
ENSHGLG00100014281	14.5617	Anapc11	#N/A	anaphase-promoting complex subunit 11	#N/A	#N/A	NA
ENSHGLG00100001863	14.5533	Eif1ax	19.96	eukaryotic translation initiation factor 1A, X-chromosomal	0.729125	-0.455762	down
ENSHGLG00100006854	14.545	NA	#N/A	NA	#N/A	#N/A	NA
ENSHGLG00100005805	14.5417	Lrp10	32.144	low-density lipoprotein receptor-related protein 10 precursor	0.452391	-1.14436	down
ENSHGLG00100012888	14.5233	Hras	20.594	GTPase HRas isoform 1	0.705222	-0.503851	down
ENSHGLG00100000214	14.5217	Rap1b	41.604	ras-related protein Rap-1b	0.349045	-1.51852	down
ENSHGLG00100002475	14.52	NA	#N/A	NA	#N/A	#N/A	NA
ENSHGLG00100011785	14.5133	Cyfip1	10.444	cytoplasmic FMR1-interacting protein 1 isoform X1	1.38963	0.474705	up
ENSHGLG00100011476	14.5117	NA	#N/A	NA	#N/A	#N/A	NA
BGI_novel_G000034	14.51		#N/A		#N/A	#N/A	NA
ENSHGLG00100015453	14.5067	NA	#N/A	NA	#N/A	#N/A	NA
ENSHGLG00100011148	14.5017	Sf3b3	22.322	splicing factor 3B subunit 3 isoform X1	0.649658	-0.622248	down
ENSHGLG00100000613	14.4967	Rassf3	71.158	ras association domain-containing protein 3 isoform X1	0.203725	-2.2953	down
ENSHGLG00100001452	14.485	Ccdc80	53.264	coiled-coil domain-containing protein 80 isoform X1	0.271947	-1.8786	down
ENSHGLG00100011751	14.485	Trrap	6.056	transformation/transcription domain-associated protein isoform X16	2.39184	1.25812	up
ENSHGLG00100016303	14.4783	Ube2r2	43.586	ubiquitin-conjugating enzyme E2 R2	0.332179	-1.58997	down
ENSHGLG00100012542	14.475	Dctn5	23.214	dynactin subunit 5	0.623546	-0.681432	down
ENSHGLG00100011638	14.4683	Pomgnt1	30.4	protein O-linked-mannose beta-1,2-N-acetylglucosaminyltransferase 1 isoform 3	0.475932	-1.07117	down
ENSHGLG00100013920	14.465	Ube2d1	39.552	ubiquitin-conjugating enzyme E2 D1 isoform X1	0.365721	-1.45118	down
ENSHGLG00100011370	14.4617	Prickle4	1.502	prickle-like protein 4	9.62827	3.26728	up
ENSHGLG00100007781	14.455	Bpnt2	10.022	Golgi-resident adenosine 3',5'-bisphosphate 3'-phosphatase	1.44233	0.528398	up
ENSHGLG00100000478	14.45	Stk24	22.412	serine/threonine-protein kinase 24 isoform X1	0.644744	-0.633202	down
ENSHGLG00100002006	14.4417	Lamtor1	103.788	ragulator complex protein LAMTOR1	0.139146	-2.84533	down
ENSHGLG00100006791	14.4167	Pcdhgc4	0.434	protocadherin gamma-C4	33.2181	5.0539	up
ENSHGLG00100007558	14.395	Deaf1	7.24	deformed epidermal autoregulatory factor 1 homolog isoform X4	1.98826	0.991506	up
ENSHGLG00100006448	14.39	Fitm1	169.648	fat storage-inducing transmembrane protein 1	0.0848227	-3.55941	down
ENSHGLG00100001059	14.3767	Igfbp4	55.262	insulin-like growth factor-binding protein 4 precursor	0.260155	-1.94256	down
ENSHGLG00100015422	14.3767	Lman2	35.118	vesicular integral-membrane protein VIP36 precursor	0.409382	-1.28848	down
ENSHGLG00100011435	14.375	Tada1	6.784	transcriptional adapter 1	2.11896	1.08335	up
ENSHGLG00100017457	14.3583	NA	#N/A	NA	#N/A	#N/A	NA
ENSHGLG00100004892	14.35	Crtap	21.324	cartilage-associated protein precursor	0.672951	-0.571427	down
ENSHGLG00100008166	14.3467	NA	#N/A	NA	#N/A	#N/A	NA
BGI_novel_G001295	14.34	Nyap2	#N/A	neuronal tyrosine-phosphorylated phosphoinositide-3-kinase adapter 2 isoform X3	#N/A	#N/A	NA
ENSHGLG00100011505	14.3217	Zmiz1	16.838	zinc finger MIZ domain-containing protein 1 isoform X5	0.850556	-0.233521	down
ENSHGLG00100010884	14.3167	Znrf1	17.596	E3 ubiquitin-protein ligase ZNRF1 isoform b	0.813632	-0.297552	down
ENSHGLG00100008018	14.315	Kdelr1	99.754	ER lumen protein-retaining receptor 1	0.143503	-2.80085	down
ENSHGLG00100003170	14.3133	Tsc22d1	233.158	TSC22 domain family protein 1 isoform 2	0.061389	-4.02588	down
ENSHGLG00100003306	14.3067	NA	#N/A	NA	#N/A	#N/A	NA
ENSHGLG00100006017	14.3033	Ppm1g	29.596	protein phosphatase 1G	0.483286	-1.04905	down
ENSHGLG00100001296	14.2917	Dnm1l	44.492	dynamin-1-like protein isoform d	0.321219	-1.63837	down
ENSHGLG00100013360	14.285	Setd3	51.04	actin-histidine N-methyltransferase isoform 2	0.279879	-1.83713	down
ENSHGLG00100004865	14.285		#N/A		#N/A	#N/A	NA
ENSHGLG00100005093	14.275	Fam32a	18.472	protein FAM32A	0.772791	-0.371849	down
ENSHGLG00100001430	14.2717	NA	#N/A	NA	#N/A	#N/A	NA
ENSHGLG00100011338	14.2633	NA	#N/A	NA	#N/A	#N/A	NA
ENSHGLG00100000922	14.2533	Gab1	20.488	GRB2-associated-binding protein 1 isoform 2	0.695692	-0.52348	down
[truncated: 16,013 more rows]
