# Supplementary material for: Naked mole-rats have distinctive cardiometabolic and genetic adaptations to their underground low-oxygen lifestyles
Source: Nat Commun. 2024 Mar 27;15:2204. doi: 10.1038/s41467-024-46470-x (PMC10973426; doi:10.1038/s41467-024-46470-x)
Supplement: Supplementary file 9 — Source Data [file 41467_2024_46470_MOESM9_ESM.xlsx]

## Sheet: Normoxia metabolomics 
					Expt #	20	30	40	50	60	70	80	90	100	110	120	130	140	150	10	250	280	350	470	530	550	570	620	160	170	180	200	240	380	440	510	190	310	360	390	420	450	580	610	10	20	30	210	220
						'NMR-2'	'NMR-1'	'NMR-4'	'NMR-6'	'NMR-5'	'NMR-3'	'Cape-3'	'Cape-4'	'Cape-2'	'Cape-6'	'Cape-1'	'Cape-5'	'Cape-7'	'Cape-8'	'Natal-3'	'Natal-2'	'Natal-4'	'Natal-1'	'Natal-5'	'Natal-6'	'Natal-7'	'Natal-8'	'Natal-9'	'Common-4'	'Common-5'	'Common-6'	'Common-8'	'Common-2'	'Common-3'	'Common-1'	'Common-7'	'Damaraland-8'	'Damaraland-9'	'Damaraland-10'	'Damaraland-1'	'Damaraland-2'	'Damaraland-11'	'Damaraland-3'	'Damaraland-7'	'Damaraland-4'	'Damaraland-6'	'Damaraland-5'	'Highveld-3'	'Highveld-4'
						'HG2'	'HG1'	'HG4'	'UP1114'	'HG5'	'HG3'	'GC8'	'GC12'	'GC2'	'GC11'	'GC1'	'GC5'	'GC14'	'GC18'	'CHN3'	'CHNR2'	'CHNN3'	'CHNP1'	'CHNN1'	'CHNN2'	'CHNP2'	'CHNR1'	'CHNR2'	'CHHA'	'CHHC'	'CHHD'	'CHHB'	'CHH2'	'CHH3'	'CHH1'	'CHH7'	'FDC'	'FDA'	'FDO'	'FOQ107'	'FD7979'	'FDB'	'FD1513'	'FOE/FDE'	'FD4'	'FD6'	'FD5'	'CHP8'	'CHP9'
					w/w	39.5	46.7	57.5	71.9	71.1	42.1	62.9	73.1	49.4	100	87.7	95.5	114	46.4	83.6	53.9	67.7	53.6	32.2	65	73	61	62.4	67	77.2	83.3	53.2	119	62	101	98.5	86	81.3	106.6	52	95.8	53.7	148	120	67	114	100	99.6	123.3
					Group	1	1	1	1	1	1	2	2	2	2	2	2	2	2	3	3	3	3	3	3	3	3	3	4	4	4	4	4	4	4	4	5	5	5	5	5	5	5	5	5	5	5	6	6
		Chemical shift range		# 1H
'NAD'	1	9.348	9.328	1		0.000694	0.000434	0.00027	0.0004926	0.000454	0.000611	0.00162	0.00245	0.00229	0.0018	0.0019	0.000744	0.00156	0.00182	0.00125	0.00171	0.00181	0.00141	0.00108	0.00215	0.00155	0.00197	0.00131	0.00205	0.002	0.00219	0.00242	0.00188	0.00204	0.000994	0.000754	0.00113	0.0023	0.00116	0.00189	5.87e-05	0.00283	0.00151	0.000601	0.00271	0.00183	0.0028	0.00207	0.00198
'AMP'	2	8.609	8.586	1		0.0108	0.00785	0.00599	0.00316	0.00713	0.00714	0.00692	0.0036	0.00756	0.00693	0.00941	0.0042	0.00632	0.0079	0.00687	0.00967	0.00479	0.0052	0.00435	0.00486	0.00488	0.00795	0.00297	0.00546	0.0104	0.00886	0.00655	0.00543	0.00195	0.00289	0.00415	0.00483	0.00529	0.00798	0.00801	0.000198	0.00506	0.00577	0.00499	0.00768	0.00407	0.00221	0.0018	0.00395
'ATP'	3	8.544	8.522	1		0.00461	0.00267	0.00189	0.00719	0.00285	0.00446	0.00551	0.0127	0.00891	0.00781	0.00193	0.00234	0.00856	0.0113	0.006	0.0106	0.0104	0.00546	0.00864	0.00816	0.0132	0.0076	0.00865	0.00903	0.00552	0.00586	0.00765	0.0114	0.0125	0.00775	0.00644	0.00515	0.014	0.00411	0.00547	0.00105	0.0161	0.00727	0.00639	0.00818	0.00665	0.0167	0.0153	0.0106
'Formate'	4	8.469	8.456	1		0.0048	0.00384	0.00178	0.00131	0.0028	0.00375	0.00289	0.0017	0.00176	0.00147	0.00151	0.0013	0.000733	0.00118	0.00214	0.00344	0.00117	0.00138	0.00205	0.00189	0.00283	0.0012	0.00221	0.00173	0.00174	0.00158	0.00292	0.00174	0.00317	0.00266	0.00257	0.00146	0.00183	0.000594	0.00417	0.00123	0.00395	0.00106	0.00255	0.00148	0.000907	0.00128	0.00207	0.00137
'ATP + ADP'	5	8.292	8.272	1		0.0116	0.00844	0.00669	0.00992	0.00802	0.0115	0.00831	0.0103	0.0106	0.0105	0.00663	0.00466	0.0104	0.0127	0.00844	0.0136	0.00979	0.00742	0.00991	0.00841	0.0106	0.0113	0.00732	0.00948	0.0115	0.0102	0.0105	0.0109	0.0092	0.00745	0.0067	0.00745	0.0147	0.00836	0.00995	0.00118	0.0138	0.0093	0.00787	0.0117	0.00808	0.0137	0.0129	0.0101
'Tyrosine'	6	6.927	6.891	1		0.0101	0.00272	0.00418	0.00227	0.00626	0.01	0.00241	0.00409	0.00344	0.0014	0.00289	0.00207	0.00192	0.00412	0.00777	0.00571	0.000803	0.00198	0.00133	0.00416	0.00555	0.00237	0.00351	0.00331	0.00213	0.00242	0.00294	0.00205	0.00385	0.00327	0.00294	0.002	0.00294	0.000833	0.00446	0.0122	0.00697	0.00215	0.00944	0.00302	0.00346	0.00181	0.000983	0.00156
'G1P'	7	5.473	5.43	1		0.00285	0.00298	0.00339	0.00136	0.00388	0.003	0.00136	0.000651	0.000487	0.00184	0.000857	0.0012	0.00174	0.00148	0.000132	0.00102	0.00121	0.00111	0.000434	0.00052	0.00064	0.00157	0.000619	0.000347	0.000601	0.000111	3.98e-05	0.000123	0.000459	0.00117	0.000516	0.000753	0.000667	0.000505111	0.000131	0.000679	0.000505111	0.000625	0.000476	0.000597	0.000205	0.000413	0.000199	0.000579
'Glycogen'	8	5.429	5.388	?		0.00538	0.00274	0.003498	0.00163	0.00476	0.00298	0.00113	0.000298	9.11e-06	0.000895	6.12e-05	0.00133	0.000499	0.000359	0.000351	6.21e-05	0.000878	0.00089	0.00159	0.000532	0.000558	0.000952	0.000368	0.000172	0.000451	0.000265	0.000102	0.000154	0.00123	0.000876	5.57e-05	0.00054	0.000845	0.00234	0.0016	0.00027	0.00131	0.000767	0.00138	0.000855	0.000209	7.63e-05	0.000618	0.000605
'alpha-Glucose'	9	5.252	5.232	1		0.0062	0.00302	0.00515	0.00166	0.00438	0.00206	0.003	0.0017	0.00124	0.00254	0.000932	0.00358	0.00289	0.00334	0.00396	0.00167	0.00165	0.00522	0.00419	0.000701	0.00209	0.00414	0.00308	0.00338	0.00175	0.00129	0.00165	0.00174	0.00287	0.0031	0.00239	0.0037	0.00217	0.00554	0.00311	0.000739	0.00328	0.00262	0.00133	0.00472	0.00306	0.00262	0.00194	0.00261
'Creatine'	10	3.944	3.928	2		0.102	0.104	0.119	0.0965	0.105	0.123	0.0787	0.0786	0.09	0.0786	0.0763	0.0627	0.0849	0.0846	0.0714	0.0722	0.0841	0.0679	0.0427	0.0565	0.0764	0.0763	0.0647	0.0639	0.0681	0.0671	0.0516	0.0515	0.048	0.0498	0.059	0.0692	0.0755	0.0753	0.0531	0.0804	0.069	0.0807	0.0746	0.0876	0.0959	0.0802	0.0653	0.0739
'Glycine'	11	3.575	3.565	2		0.00839	0.00617	0.00496	0.00253	0.0056	0.00588	0.00325	0.00369	0.00352	0.00424	0.00326	0.00341429	0.00317	0.00277	0.00522	0.0054875	0.00301	0.0044	0.00533	0.0101	0.00775	0.00439	0.0037	0.00472429	0.00345	0.00387	0.00566	0.00448	0.00593	0.00582	0.00386	0.00453	0.0041	0.003	0.00558	0.00412	0.00482	0.00377	0.00456	0.00366	0.00307	0.00411	0.00357	0.00291
'Taurine'	12	3.456	3.416	2		0.154	0.141	0.192	0.183	0.185	0.185	0.0963	0.135	0.142	0.139	0.169	0.102	0.117	0.127	0.122	0.127	0.158	0.1	0.0798	0.121	0.121	0.108	0.121	0.123	0.15	0.139	0.0763	0.0932	0.103	0.0876	0.113	0.0815	0.0818	0.169	0.0981	0.109	0.121	0.11	0.121	0.162	0.16	0.156	0.124	0.145
'Carnitine'	13	3.24	3.231	9		0.0966	0.121	0.0451	0.0814	0.101	0.117	0.0828	0.0831	0.0674	0.0786	0.085	0.0896	0.0698	0.0586	0.0977	0.0786	0.057	0.036	0.0676	0.101	0.0741	0.0762	0.0563	0.0693	0.0804	0.101	0.109	0.0846143	0.0854	0.0793	0.0679	0.0643	0.0557	0.0237	0.0769	0.0627	0.0822	0.0789	0.0704	0.0543	0.0511	0.0563	0.0852	0.0513
'Phosphocholine'	14	3.231	3.221	9		0.102	0.101	0.0454	0.0887	0.088	0.0776	0.064	0.067	0.043	0.0809	0.0612	0.108	0.0557	0.0439	0.0883	0.0604	0.0493	0.0327	0.0766	0.0686375	0.0793	0.0833	0.0792	0.0543	0.0711	0.0773	0.0745	0.119	0.186	0.116	0.0744	0.0696	0.0619	0.0152	0.116	0.0594	0.0715	0.134	0.0648	0.0232	0.0325	0.0643	0.0704	0.0461
'Choline'	15	3.217	3.209	9		0.0254	0.0329	0.0111	0.0424	0.0179	0.0173	0.0130086	0.0136	0.00966	0.0175	0.0142	0.0139	0.0112	0.011	0.02	0.0142	0.012	0.00657	0.0194463	0.033	0.0206	0.0209	0.0283	0.0128	0.0133	0.0161	0.014	0.0162	0.0289	0.0531	0.0517	0.0248	0.0146	0.0035	0.0162	0.0183	0.0194	0.0222	0.0185	0.00696	0.00984	0.0152	0.0128	0.0105
'Acetyl carnitine'	16	3.209	3.194	9		0.0235	0.0221	0.0122	0.0143	0.0209	0.0181	0.0343	0.0268	0.0277	0.0266	0.0298	0.0269	0.0282	0.0345	0.0296	0.037	0.0168	0.017	0.0356	0.0334	0.0285	0.0368	0.0231	0.0249857	0.0216	0.0259	0.0268	0.0246	0.0253	0.0276	0.0231	0.0233	0.0309	0.00965	0.0273	0.0142	0.0362	0.0361	0.0347	0.0195	0.027	0.0279	0.0351	0.0238
'Creatine'	17	3.055	3.031	3		0.125	0.132	0.146	0.129	0.132	0.154	0.0994	0.103	0.116	0.0986	0.103	0.105143	0.109	0.107	0.0883	0.092	0.111	0.0852	0.0531	0.0748	0.101	0.0977	0.0826	0.0837	0.0873	0.0866	0.0678	0.0666	0.0627	0.0618	0.077	0.0821	0.0979	0.0941	0.0663	0.102	0.0914	0.107	0.0963	0.121	0.132	0.106	0.0847	0.096
'Aspartate'	18	2.839	2.79	1		0.0113	0.0159	0.00281	0.00723	0.00709	0.00686	0.00693	0.0135	0.0164	0.00819	0.0131	0.00622	0.00757	0.00588	0.00779	0.0089	0.0147	0.00429	0.00578	0.0112	0.00846	0.00984	0.00859	0.0103	0.0097	0.0133	0.00857	0.0195	0.0133	0.00809	0.0134	0.0046	0.00454	0.0123	0.00963	0.00904	0.0109	0.00739	0.0095	0.0142	0.00695	0.0101	0.0148	0.00592
'Glutamine'	19	2.489	2.415	2		0.0398	0.0558	0.0447	0.0403	0.0488	0.0355	0.0615	0.0617	0.0735	0.0631	0.0423	0.048	0.0524	0.0501	0.0592	0.0618	0.0515	0.0463	0.0357	0.044	0.0733	0.053	0.0713	0.0609	0.0466	0.0498	0.0474	0.0364	0.05	0.0389	0.0454	0.0475	0.0629	0.0499	0.0502	0.0431	0.0528	0.0596	0.0562	0.0545	0.0607	0.0523	0.0547	0.0558
'Succinate'	20	2.411	2.398	4		0.0124	0.0109	0.01214	0.0103	0.0142	0.0129	0.0236	0.02	0.0197	0.02	0.0193	0.0257	0.0232	0.023	0.0217	0.0203	0.0173	0.0175125	0.02	0.0106	0.0163	0.0202	0.0137	0.0242	0.0226	0.0246	0.0173	0.0121	0.0148	0.0179	0.0201	0.0204	0.0229	0.0202	0.0188	0.00954	0.0163	0.0131	0.026	0.0283	0.0217	0.0226	0.0167	0.0186
'Glutamate'	21	2.377	2.33	2		0.0278	0.0296	0.0381	0.0361	0.0348	0.0364	0.0441	0.0782	0.0745	0.0629	0.0673	0.0352	0.0519	0.0405	0.0382	0.0423	0.0436	0.0321	0.0445	0.0307	0.0551	0.0594	0.0355	0.0425	0.0472	0.0459	0.0251	0.0323	0.0431	0.0308	0.0451	0.0406	0.0224	0.0497	0.0548	0.0243	0.0529	0.054	0.0494	0.0494	0.0487	0.0489	0.0574	0.0594
'Acetate'	22	1.927	1.915	3		0.0219	0.0188	0.00644	0.00995	0.014	0.0164	0.0104	0.00833	0.0148	0.0067	0.00952	0.00769	0.00469	0.00479	0.0185	0.0561	0.0681	0.0537	0.107	0.0611	0.0276	0.0093	0.0517	0.00781	0.00765	0.00842	0.203	0.118	0.0954	0.128	0.0902	0.0972	0.153	0.0145	0.0833	0.0488	0.0496	0.0096	0.0199	0.005	0.00279	0.00307	0.12	0.0832
'Ala'	23	1.501	1.473	3		0.0179	0.0198	0.0204	0.011	0.0158	0.0147	0.0324	0.0334	0.0391	0.0341	0.0304	0.0413	0.0396	0.0324	0.034	0.0318	0.0404	0.0384	0.0306	0.0322	0.0275	0.0309	0.032	0.0344	0.0309	0.0361	0.0222	0.0233	0.031	0.0259	0.0323	0.0283	0.0266	0.0366	0.0264	0.03135	0.0233	0.0237	0.0397	0.046	0.0308	0.0321	0.0238	0.027
'Lactate'	24	1.351	1.314	3		0.14	0.129	0.226	0.206	0.144	0.101	0.275	0.22	0.21	0.235	0.233	0.316	0.297	0.312	0.24	0.193	0.229	0.395	0.273	0.162	0.218	0.255	0.282	0.318	0.291	0.257	0.196	0.135	0.148	0.215	0.242	0.301	0.221	0.38	0.229	0.188	0.214	0.211	0.246	0.266	0.275	0.268	0.181	0.253
'Valine'	25	1.058	1.035	6		0.00654	0.00524	0.00493	0.00277	0.00605	0.00615	0.00395	0.00404	0.00454	0.00262	0.00376	0.00245	0.00231	0.00389	0.00375	0.00462	0.00328	0.00417	0.00353	0.00682	0.00529	0.00507	0.00433	0.00357	0.00333	0.0042	0.00466	0.00398	0.0052	0.00577	0.00428	0.00441	0.00527	0.00316	0.00638	0.004651	0.00547	0.00368	0.00721	0.0044	0.00324	0.00329	0.00299	0.00355
'Isoleucine'	26	1.028	1.003	3		0.0125	0.00839	0.00529	0.0033	0.00756	0.0109	0.00506	0.00539	0.00587	0.00331	0.00509	0.00343	0.00288	0.00572	0.00864	0.00769	0.00321	0.00385	0.004	0.00746	0.00682	0.00486	0.00476	0.00406	0.00399	0.00439	0.00616	0.00446	0.00712	0.00699	0.00506	0.00413	0.00563	0.00216	0.00939	0.005631	0.00958	0.004	0.0104	0.00484	0.00321	0.00297	0.00343	0.00375
'Leucine'	27	0.981	0.949	6		0.0157	0.012	0.00842	0.00491	0.0113	0.0147	0.00763	0.00719	0.0062	0.0044	0.00731	0.00506	0.0049	0.0092	0.00951	0.0108	0.00514	0.00651	0.00714	0.0156	0.011	0.0093	0.00758	0.00548	0.00566	0.0062	0.00924	0.00651	0.00971	0.0115	0.0062	0.00604	0.00907	0.0048	0.0139	0.009447	0.0145	0.0107	0.0161	0.00784	0.00657	0.00495	0.00583	0.00645
[truncated: 26 more columns]

## Sheet: post ischemia heart metabolomic
		Chemical shift range		# 1H	NMR 1	NMR2	NMR3	NMR4	NMR5	C57BL6	C57BL6	C57BL6	C57BL6	C57BL6
'AMP'	2	8.609	8.586	1	0.00229931	0.00391113	0.00326752	0.00089047	0.00134297	0.00488199	0.00591985	0.00296904	0.00578846	0.00312026
'ATP'	3	8.544	8.522	1	0.00573771	0.00476878	0.00316077	0.00831401	0.00859199	0.00160305	0.00294815	0.00210876	0.00162133	0.00105939
'ATP + ADP'	5	8.292	8.272	1	0.00479142	0.00966584	0.00564566	0.0115656	0.00846742	0.0060086	0.00480009	0.00481976	0.00589237	0.00390695
'Glycogen'	8	5.429	5.388	?	0	0	0	0	0	0	0	0	0	0
'alpha-Glucose'	9	5.252	5.232	1	0.00948242	0.00928202	0.0152952	0.0189486	0.015999	0.00148636	0.0027128	0.00296133	0.00184835	0.00058083
'Creatine'	10	3.944	3.928	2	0.0943336	0.109891	0.0645704	0.0662865	0.0575985	0.0839423	0.106306	0.10382	0.108813	0.101015
'Succinate'	20	2.411	2.398	4	0.0210548	0.0193027	0.0146547	0.0134469	0.0168652	0.0359015	0.0456927	0.039905	0.0343673	0.0314631
'Lactate'	24	1.351	1.314	3	0.435571	0.320919	0.399663	0.427676	0.481357	0.315988	0.296787	0.205534	0.27771	0.312633
ATP/ADP					1.1975	0.493364	0.559858	0.718859	1.01471	0.266793	0.614186	0.437524	0.275158	0.271155
Total adenine nucleotide pool					0.0128284	0.0183458	0.0120739	0.0207701	0.0184024	0.0124936	0.0136681	0.00989756	0.0133022	0.0080866

## Sheet: Effluent lactate and succinate 
Lactate effluent
Equilibration NMR	C57/BL6 Equilibration	1min Reperfusion NMR	1 min Reperfusion C57/BL6	1 hour Reperfusion NMR	1 Hour C57/BL6
0.016439	0.100649	0.27124	0.726045	0.021918	0.120245
0.00411	0.056114	0.39453	2.38362	0.019179	0.065912
0	0.077491	0.27124	2.24663	0.024658	0.117572
	0.048098		4.87683		0.071256
	0.095305		2.94528		0.094414
					0.05077
Succinate effluent
C57/BL6 Mouse	NMR
0.0142	0.0016
0.0082	0.0109
0.0174	0.0053
0.0091	0.0019
0.0322	0.0049

## Sheet: plasma metabolites
Glucose		Insulin		LDH		Triglycerides
NMR	C57/BL6	NMR	C57/BL6	NMR	C57/BL6	NMR	C57/BL6
7.3	9.8	477.525	553.903	426	513	0.5	0.5
4.5	11	409.142	630.691	87	716	0.4	0.6
3.9	11.6	670.913	802.653	23	83	0.3	0.5
5.3	13.5	386.999	548.791	323	1751	0.3	1.4
11.3	11.8	457.301	679.259	399	2136	0.5	1
	11.6		0.34		1646		1.3
	9.5		0.7		1634		1.3
	10.9		1.28		1134		0.7

## Sheet: Langendorf perfusion data
Left ventricular developed pressure		Heart Rate
NMR	C57BL6	NMR	C57BL6
33.0118	73.3263	127.908	311.71
31.9907	77.5952	193.231	324.86
22.8853	64.9749	82.9421	190.985
32.9715	70.7839	130.342	186.254
	80.1		170

## Sheet: Infarct Size
C57BL6	NMR
25.6	7.39
33.6	0
35.9	7.2

## Sheet: Hif1 alpha Novus Lab Western
	BL6 Control 1	BL6 Control 2	BL6 Control 3	BL6 Control 4	NMR Control 1	NMR Control 2	NMR Control 3	NMR Control 4
Hif1a Novus Lab Ab	45200	40400	38100	26500	70500	74000	63700	69600
Tubulin	5450000	4750000	4780000	4160000	5700000	5880000	4840000	5030000
Hif1a / Tubulin	0.00829358	0.00850526	0.00797071	0.00637019	0.0123684	0.012585	0.0131612	0.013837
									HIf1alpha
									Tubulin
			Legend:
			1	C57/BL6 1
			2	C57/BL6 2
			3	C57/BL6 3
			4	C57/BL6 4
			5	NMR 1
			6	NMR 2
			7	NMR 3
			8	NMR 4

## Sheet: Hif1 alpha Abcam Ab Western
	BL6 Control 1	BL6 Control 2	BL6 Control 3	BL6 Control 4	NMR Control 1	NMR Control 2	NMR Control 3	NMR Control 4
Hif1a Abcam Ab	16800	14900	17500	14200	29900	32100	27400	27100
Tubulin	3580000	3410000	3020000	2700000	3650000	4220000	3350000	3400000
Hif1a / Tubulin	0.00469274	0.0043695	0.0057947	0.00525926	0.00819178	0.00760664	0.0081791	0.00797059
										HIF1a
										Tubulin
Legend:
1	C57/BL6 1
2	C57/BL6 2
3	C57/BL6 3
4	C57/BL6 4
5	NMR 1
6	NMR 2
7	NMR 3
8	NMR 4

## Sheet: Hif1 alpha Proteintech Ab Weste
C57/BL6 1	C57/BL6 2	C57/BL6 3	C57/BL6 4	NMR 1	NMR 2	NMR 3	NMR 4
3650	5010	1720	1620	13700	17600	15500	15800
6330000	7030000	5990000	4620000	8020000	7570000	6690000	6870000
0.000576619	0.00071266	0.000287145	0.000350649	0.00170823	0.00232497	0.00231689	0.00229985
											HIF1a
Legend:
1	C57/BL6 1
2	C57/BL6 2
3	C57/BL6 3										Tubulin
4	C57/BL6 4
5	NMR 1
6	NMR 2
7	NMR 3
8	NMR 4

## Sheet: OXPHOS Western
	C57/BL6 1	C57/BL6 2	C57/BL6 3	C57/BL6 4	NMR 1	NMR 2	NMR 3	NMR 4
CV ATP5A 55kDa	1480000	1900000	1840000	1800000	1450000	1760000	1870000	1990000
Actin	657000	714000	761000	641000	769000	815000	799000	873000
CV ATP5A 55kDa / Actin	2.25266	2.66106	2.41787	2.80811	1.88557	2.15951	2.34043	2.2795
CIII UQCRC2 48 kDa	666000	740000	708000	684000	909000	106000	115000	148000
Actin	657000	714000	761000	641000	769000	815000	799000	873000
CIII UQCRC2 48 kDa / Actin	1.0137	1.03641	0.930355	1.06708	1.18205	0.130061	0.14393	0.16953
CII SDHB 30 kDa	1160000	766000	1050000	744000	1040000	1110000	1220000	1480000
Actin	657000	714000	761000	641000	769000	815000	799000	873000
CII SDHB 30 kDa / Actin	1.7656	1.07283	1.37976	1.16069	1.35241	1.36196	1.52691	1.6953
CI NDUFB8 20 kDa	603000	503000	582000	456000	859000	664000	786000	1010000
Actin	657000	714000	761000	641000	769000	815000	799000	873000
CI NDUFB8 20 kDa / Actin	0.917808	0.704482	0.764783	0.711388	1.11704	0.814724	0.98373	1.15693
								OXPHOS											Tubulin
	Legend:
	1	C57/BL6 1
	2	C57/BL6 2
	3	C57/BL6 3
	4	C57/BL6 4
	5	NMR 1
	6	NMR 2
	7	NMR 3
	8	NMR 4
